# Supplementary material for: Crystal structure of 4,6-dimethyl-2-{[3,4,5-trihy­droxy-6-(hy­droxy­meth­yl)tetra­hydro-2H-pyran-2-yl]sulfan­yl}nicotino­nitrile
Source: Acta Crystallogr E Crystallogr Commun. 2017 Oct 20;73(Pt 11):1751–4. doi: 10.1107/S2056989017015213 (PMC5683506; doi:10.1107/S2056989017015213)
Supplement: Supplementary file 1 [file e-73-01751-sup1.cif]

##############################################################################
#                                                                            #
# This CIF contains the data in a paper accepted for publication in          #
# Acta Crystallographica Section E. It conforms to the requirements of       #
# Notes for Authors for Acta Crystallographica Section E, and has been       #
# peer reviewed under the auspices of the IUCr Commission on Journals.       #
#                                                                            #
# Full details of the Crystallographic Information File format               #
# are given in the paper "The Crystallographic Information File (CIF):       #
# a New Standard Archive File for Crystallography" by S. R. Hall, F. H.      #
# Allen and I. D. Brown [Acta Cryst. (1991), A47, 655-685].                  #
#                                                                            #
# The current version of the core CIF dictionary is obtainable from          #
# ftp://ftp.iucr.org/pub/cif_core.dic.                                       #
#                                                                            #
# Software is freely available for graphical display of the structure(s)     #
# in this CIF. For information consult the CIF software page                 #
# http://www.iucr.org/resources/cif/software.                                #
#                                                                            #
# This file may be used for bona fide research purposes within the           #
# scientific community so long as proper attribution is given to the journal # 
# article from which it was obtained.                                        #
#                                                                            #
##############################################################################
data_I
_audit_creation_method     'SHELXL-2017/1'
_chemical_name_systematic
;
4,6-Dimethyl-2-{[3,4,5-trihydroxy-6-(hydroxymethyl)tetrahydro-\
2<i>H</i>-pyran-2-yl]sulfanyl}nicotinonitrile
;
_chemical_name_common     ?
_chemical_formula_moiety     'C14 H18 N2 O5 S'
_chemical_formula_sum     'C14 H18 N2 O5 S'
_chemical_formula_iupac     'C14 H18 N2 O5 S'
_chemical_formula_weight     326.36
_chemical_melting_point     ?
_shelx_space_group_comment
;
The symmetry employed for this shelxl refinement is uniquely defined
by the following loop, which should always be used as a source of
symmetry information in preference to the above space-group names.
They are only intended as comments.
;
_space_group_crystal_system     monoclinic
_space_group_name_H-M_alt     'I 2'
_space_group_name_Hall     'I 2y'
loop_
    _space_group_symop_operation_xyz
    'x, y, z'
    '-x, y, -z'
    'x+1/2, y+1/2, z+1/2'
    '-x+1/2, y+1/2, -z+1/2'
_cell_length_a     7.66978(18)
_cell_length_b     8.72860(13)
_cell_length_c     23.7524(4)
_cell_angle_alpha     90
_cell_angle_beta     98.7356(16)
_cell_angle_gamma     90
_cell_volume     1571.69(5)
_cell_formula_units_Z     4
_cell_measurement_reflns_used     46975
_cell_measurement_theta_min     2.6900
_cell_measurement_theta_max     30.9130
_cell_measurement_temperature     100(2)
_exptl_crystal_description     block
_exptl_crystal_colour     colourless
_exptl_crystal_size_max     0.400
_exptl_crystal_size_mid     0.350
_exptl_crystal_size_min     0.200
_exptl_crystal_density_diffrn     1.379
_exptl_crystal_density_meas     ?
_exptl_crystal_density_method     ?
_exptl_crystal_F_000     688
_exptl_absorpt_coefficient_mu     0.231
_exptl_absorpt_correction_type     multi-scan
_exptl_absorpt_process_details
;
(<i>CrysAlis PRO</i>; Rigaku Oxford Diffraction, 2015)
;
_shelx_estimated_absorpt_T_min     0.913
_shelx_estimated_absorpt_T_max     0.955
_exptl_absorpt_correction_T_min     0.97990
_exptl_absorpt_correction_T_max     1.00000
_diffrn_ambient_temperature     100(2)
_diffrn_radiation_type     MoK\a
_diffrn_radiation_wavelength     0.71073
_diffrn_measurement_device_type     'Oxford Diffraction Xcalibur Eos'
_diffrn_measurement_method     \w-scan
_diffrn_detector_area_resol_mean     16.1419
_diffrn_reflns_number     84844
_diffrn_reflns_av_R_equivalents     0.0273
_diffrn_reflns_theta_min     2.489
_diffrn_reflns_theta_max     31.193
_diffrn_reflns_theta_full     30.500
_diffrn_measured_fraction_theta_max     0.954
_diffrn_measured_fraction_theta_full     0.987
_diffrn_reflns_limit_h_min     -10
_diffrn_reflns_limit_h_max     11
_diffrn_reflns_limit_k_min     -12
_diffrn_reflns_limit_k_max     12
_diffrn_reflns_limit_l_min     -34
_diffrn_reflns_limit_l_max     33
_refine_special_details     ?
_reflns_number_total     4741
_reflns_number_gt     4590
_reflns_threshold_expression     'I > 2\s(I)'
_refine_ls_structure_factor_coef     Fsqd
_refine_ls_matrix_type     full
_refine_ls_R_factor_all     0.0256
_refine_ls_R_factor_gt     0.0241
_refine_ls_wR_factor_gt     0.0621
_refine_ls_wR_factor_ref     0.0631
_refine_ls_goodness_of_fit_ref     1.054
_refine_ls_restrained_S_all     1.053
_refine_ls_number_reflns     4741
_refine_ls_number_parameters     217
_refine_ls_number_restraints     7
_refine_ls_hydrogen_treatment     mixed
_refine_ls_weighting_scheme     calc
_refine_ls_weighting_details
              'w=1/[\s^2^(Fo^2^)+(0.0354P)^2^+0.4674P] where P=(Fo^2^+2Fc^2^)/3'
_atom_sites_solution_hydrogens     mixed
_atom_sites_solution_primary     ?
_atom_sites_solution_secondary     ?
_refine_ls_shift/su_max     0.001
_refine_ls_shift/su_mean     0.000
_refine_diff_density_max     0.302
_refine_diff_density_min     -0.167
_refine_ls_extinction_method     none
_refine_ls_extinction_coef     .
_refine_ls_abs_structure_details
;
Flack <i>x</i> determined using 2066 quotients
[(<i>I</i>^+^)-(<i>I</i>^-^)]/[(<i>I</i>^+^)+(<i>I</i>^-^)]
(Parsons <i>et al.</i>,  2013)
;
_refine_ls_abs_structure_Flack     -0.008(8)
loop_
    _atom_type_symbol
    _atom_type_description
    _atom_type_scat_dispersion_real
    _atom_type_scat_dispersion_imag
    _atom_type_scat_source
    'C' 'C' 0.0033 0.0016
                         'International Tables Vol C Tables 4.2.6.8 and 6.1.1.4'
    'H' 'H' 0.0000 0.0000
                         'International Tables Vol C Tables 4.2.6.8 and 6.1.1.4'
    'N' 'N' 0.0061 0.0033
                         'International Tables Vol C Tables 4.2.6.8 and 6.1.1.4'
    'O' 'O' 0.0106 0.0060
                         'International Tables Vol C Tables 4.2.6.8 and 6.1.1.4'
    'S' 'S' 0.1246 0.1234
                         'International Tables Vol C Tables 4.2.6.8 and 6.1.1.4'
_computing_data_collection
;
<i>CrysAlis PRO</i> (Rigaku Oxford Diffraction, 2015)
;
_computing_cell_refinement
;
<i>CrysAlis PRO</i> (Rigaku Oxford Diffraction, 2015)
;
_computing_data_reduction
;
<i>CrysAlis PRO</i> (Rigaku Oxford Diffraction, 2015)
;
_computing_structure_solution
;
SHELXS97 (Sheldrick, 2008)
;
_computing_structure_refinement
;
SHELXL2017 (Sheldrick, 2015)
;
_computing_molecular_graphics
;
XP (Siemens, 1994)
;
_computing_publication_material
;
SHELXL2017 (Sheldrick, 2015)
;
loop_
    _atom_site_type_symbol
    _atom_site_label
    _atom_site_fract_x
    _atom_site_fract_y
    _atom_site_fract_z
    _atom_site_U_iso_or_equiv
    _atom_site_adp_type
    _atom_site_calc_flag
    _atom_site_occupancy
    _atom_site_disorder_assembly
    _atom_site_disorder_group
    S S1 0.59062(4) 0.54939(4) 0.37504(2) 0.01953(8) Uani d 1 . .
    C C1 0.57772(17) 0.35296(17) 0.35150(5) 0.0175(2) Uani d 1 . .
    H H1 0.557606 0.284848 0.383749 0.021 Uiso calc 1 . .
    O O1 0.74310(12) 0.31545(12) 0.33376(4) 0.0183(2) Uani d 1 . .
    C C2 0.42750(17) 0.33167(17) 0.30152(5) 0.0177(3) Uani d 1 . .
    H H2 0.444291 0.404110 0.270164 0.021 Uiso calc 1 . .
    O O2 0.26172(13) 0.35885(13) 0.31878(4) 0.0200(2) Uani d 1 . .
    H H02 0.223(4) 0.438(3) 0.3050(12) 0.054(8) Uiso d 1 . .
    C C3 0.42986(17) 0.16706(17) 0.27975(5) 0.0184(2) Uani d 1 . .
    H H3 0.399828 0.095244 0.309645 0.022 Uiso calc 1 . .
    O O3 0.30583(13) 0.14881(14) 0.22910(4) 0.0226(2) Uani d 1 . .
    H H03 0.207(3) 0.161(3) 0.2365(9) 0.033(6) Uiso d 1 . .
    C C4 0.61090(18) 0.12809(18) 0.26570(6) 0.0185(3) Uani d 1 . .
    H H4 0.636616 0.194695 0.233704 0.022 Uiso calc 1 . .
    O O4 0.61422(15) -0.02842(14) 0.24885(5) 0.0250(2) Uani d 1 . .
    H H04 0.672(3) -0.035(3) 0.2237(9) 0.039(6) Uiso d 1 . .
    C C5 0.74991(17) 0.15622(18) 0.31794(5) 0.0186(2) Uani d 1 . .
    H H5 0.722628 0.091101 0.350129 0.022 Uiso calc 1 . .
    C C6 0.93568(18) 0.12113(19) 0.30688(5) 0.0210(3) Uani d 1 . .
    H H6A 1.021081 0.174340 0.335809 0.025 Uiso calc 1 . .
    H H6B 0.957132 0.009636 0.311368 0.025 Uiso calc 1 . .
    O O5 0.96641(13) 0.16663(14) 0.25148(4) 0.0208(2) Uani d 1 . .
    H H05 0.957(3) 0.256(2) 0.2480(11) 0.043(7) Uiso d 1 . .
    N N11 0.71744(19) 0.38506(16) 0.46739(5) 0.0247(3) Uani d 1 . .
    C C12 0.68518(18) 0.52490(16) 0.44732(5) 0.0193(3) Uani d 1 . .
    C C13 0.7223(2) 0.65733(19) 0.48057(6) 0.0219(3) Uani d 1 . .
    C C14 0.8011(2) 0.64238(19) 0.53789(6) 0.0235(3) Uani d 1 . .
    C C15 0.8355(2) 0.4955(2) 0.55786(6) 0.0274(3) Uani d 1 . .
    H H15 0.889755 0.479840 0.596114 0.033 Uiso calc 1 . .
    C C16 0.7915(2) 0.3696(2) 0.52236(6) 0.0290(3) Uani d 1 . .
    C C17 0.6799(3) 0.8053(2) 0.45591(7) 0.0313(4) Uani d 1 . .
    N N12 0.6448(3) 0.9219(2) 0.43492(7) 0.0491(5) Uani d 1 . .
    C C18 0.8435(3) 0.7795(2) 0.57556(7) 0.0357(4) Uani d 1 . .
    H H18A 0.876528 0.745852 0.615104 0.054 Uiso calc 1 . .
    H H18B 0.739865 0.846339 0.572717 0.054 Uiso calc 1 . .
    H H18C 0.941903 0.835962 0.563468 0.054 Uiso calc 1 . .
    C C19 0.8230(4) 0.2094(2) 0.54374(8) 0.0472(5) Uani d 1 . .
    H H19A 0.779315 0.137031 0.513317 0.071 Uiso calc 1 . .
    H H19B 0.760624 0.192842 0.576301 0.071 Uiso calc 1 . .
    H H19C 0.949717 0.193415 0.555621 0.071 Uiso calc 1 . .
loop_
    _atom_site_aniso_label
    _atom_site_aniso_U_11
    _atom_site_aniso_U_22
    _atom_site_aniso_U_33
    _atom_site_aniso_U_12
    _atom_site_aniso_U_13
    _atom_site_aniso_U_23
    S1 0.01731(15) 0.02917(15) 0.01144(12) -0.00026(13) 0.00001(10) 0.00067(12)
    C1 0.0108(6) 0.0311(7) 0.0110(5) -0.0011(5) 0.0029(4) -0.0017(5)
    O1 0.0094(4) 0.0321(5) 0.0138(4) -0.0017(4) 0.0028(3) -0.0016(4)
    C2 0.0091(6) 0.0334(7) 0.0107(5) -0.0015(5) 0.0023(4) -0.0006(5)
    O2 0.0097(4) 0.0329(5) 0.0181(4) 0.0011(4) 0.0045(3) 0.0002(4)
    C3 0.0094(6) 0.0328(7) 0.0132(5) -0.0023(5) 0.0029(4) -0.0023(5)
    O3 0.0084(4) 0.0429(6) 0.0162(4) -0.0026(4) 0.0014(3) -0.0066(4)
    C4 0.0093(6) 0.0329(7) 0.0136(5) -0.0026(5) 0.0029(4) -0.0033(5)
    O4 0.0159(5) 0.0371(6) 0.0239(5) -0.0036(4) 0.0095(4) -0.0100(5)
    C5 0.0114(6) 0.0322(6) 0.0123(5) -0.0006(5) 0.0025(4) -0.0015(5)
    C6 0.0104(6) 0.0404(8) 0.0124(5) 0.0011(5) 0.0018(4) -0.0012(5)
    O5 0.0113(4) 0.0378(6) 0.0138(4) -0.0013(4) 0.0040(3) -0.0025(4)
    N11 0.0303(7) 0.0304(6) 0.0123(5) -0.0068(5) -0.0003(5) 0.0028(5)
    C12 0.0153(6) 0.0318(8) 0.0107(5) -0.0027(5) 0.0022(4) 0.0005(5)
    C13 0.0213(7) 0.0316(7) 0.0131(6) -0.0011(6) 0.0039(5) -0.0001(5)
    C14 0.0249(7) 0.0330(8) 0.0127(6) -0.0042(6) 0.0030(5) -0.0021(5)
    C15 0.0331(8) 0.0353(7) 0.0124(6) -0.0069(6) -0.0010(5) 0.0010(5)
    C16 0.0397(9) 0.0319(8) 0.0139(6) -0.0065(7) -0.0009(6) 0.0042(6)
    C17 0.0441(10) 0.0340(8) 0.0151(6) 0.0055(7) 0.0029(6) -0.0042(6)
    N12 0.0849(15) 0.0372(9) 0.0232(7) 0.0143(9) 0.0022(8) -0.0021(6)
    C18 0.0511(11) 0.0371(9) 0.0175(7) -0.0039(8) 0.0005(7) -0.0059(6)
    C19 0.0847(17) 0.0335(9) 0.0182(7) -0.0065(10) -0.0093(8) 0.0069(7)
_geom_special_details
;
 All esds (except the esd in the dihedral angle between two l.s. planes)
 are estimated using the full covariance matrix.  The cell esds are taken
 into account individually in the estimation of esds in distances, angles
 and torsion angles; correlations between esds in cell parameters are only
 used when they are defined by crystal symmetry.  An approximate (isotropic)
 treatment of cell esds is used for estimating esds involving l.s. planes.
;
loop_
    _geom_bond_atom_site_label_1
    _geom_bond_atom_site_label_2
    _geom_bond_site_symmetry_2
    _geom_bond_distance
    _geom_bond_publ_flag
    S1 C12 . 1.7723(13) y
    S1 C1 . 1.8016(15) y
    C1 O1 . 1.4338(16) ?
    C1 C2 . 1.5348(17) ?
    C1 H1 . 1.0000 ?
    O1 C5 . 1.4428(18) ?
    C2 O2 . 1.4141(16) ?
    C2 C3 . 1.528(2) ?
    C2 H2 . 1.0000 ?
    O2 H02 . 0.80(2) ?
    C3 O3 . 1.4247(16) ?
    C3 C4 . 1.5152(18) ?
    C3 H3 . 1.0000 ?
    O3 H03 . 0.809(19) ?
    C4 O4 . 1.4249(18) ?
    C4 C5 . 1.5280(18) ?
    C4 H4 . 1.0000 ?
    O4 H04 . 0.800(19) ?
    C5 C6 . 1.5187(18) ?
    C5 H5 . 1.0000 ?
    C6 O5 . 1.4279(16) ?
    C6 H6A . 0.9900 ?
    C6 H6B . 0.9900 ?
    O5 H05 . 0.79(2) ?
    N11 C12 . 1.3201(19) ?
    N11 C16 . 1.3492(19) ?
    C12 C13 . 1.405(2) ?
    C13 C14 . 1.4092(19) ?
    C13 C17 . 1.435(2) ?
    C14 C15 . 1.379(2) ?
    C14 C18 . 1.500(2) ?
    C15 C16 . 1.394(2) ?
    C15 H15 . 0.9500 ?
    C16 C19 . 1.495(2) ?
    C17 N12 . 1.147(2) ?
    C18 H18A . 0.9800 ?
    C18 H18B . 0.9800 ?
    C18 H18C . 0.9800 ?
    C19 H19A . 0.9800 ?
    C19 H19B . 0.9800 ?
    C19 H19C . 0.9800 ?
loop_
    _geom_angle_atom_site_label_1
    _geom_angle_atom_site_label_2
    _geom_angle_atom_site_label_3
    _geom_angle_site_symmetry_1
    _geom_angle_site_symmetry_3
    _geom_angle
    _geom_angle_publ_flag
    C12 S1 C1 . . 100.43(6) y
    O1 C1 C2 . . 109.80(10) ?
    O1 C1 S1 . . 107.40(9) ?
    C2 C1 S1 . . 110.77(10) ?
    O1 C1 H1 . . 109.6 ?
    C2 C1 H1 . . 109.6 ?
    S1 C1 H1 . . 109.6 ?
    C1 O1 C5 . . 111.41(10) ?
    O2 C2 C3 . . 108.25(11) ?
    O2 C2 C1 . . 110.96(10) ?
    C3 C2 C1 . . 109.24(11) ?
    O2 C2 H2 . . 109.5 ?
    C3 C2 H2 . . 109.5 ?
    C1 C2 H2 . . 109.5 ?
    C2 O2 H02 . . 109(2) ?
    O3 C3 C4 . . 107.80(10) ?
    O3 C3 C2 . . 110.49(11) ?
    C4 C3 C2 . . 110.12(11) ?
    O3 C3 H3 . . 109.5 ?
    C4 C3 H3 . . 109.5 ?
    C2 C3 H3 . . 109.5 ?
    C3 O3 H03 . . 109.1(16) ?
    O4 C4 C3 . . 109.46(12) ?
    O4 C4 C5 . . 110.01(12) ?
    C3 C4 C5 . . 109.57(11) ?
    O4 C4 H4 . . 109.3 ?
    C3 C4 H4 . . 109.3 ?
    C5 C4 H4 . . 109.3 ?
    C4 O4 H04 . . 108.6(19) ?
    O1 C5 C6 . . 108.14(11) ?
    O1 C5 C4 . . 108.53(11) ?
    C6 C5 C4 . . 112.61(11) ?
    O1 C5 H5 . . 109.2 ?
    C6 C5 H5 . . 109.2 ?
    C4 C5 H5 . . 109.2 ?
    O5 C6 C5 . . 113.19(11) ?
    O5 C6 H6A . . 108.9 ?
    C5 C6 H6A . . 108.9 ?
    O5 C6 H6B . . 108.9 ?
    C5 C6 H6B . . 108.9 ?
    H6A C6 H6B . . 107.8 ?
    C6 O5 H05 . . 110.3(19) ?
    C12 N11 C16 . . 118.04(14) ?
    N11 C12 C13 . . 123.16(13) ?
    N11 C12 S1 . . 119.22(10) ?
    C13 C12 S1 . . 117.62(11) ?
    C12 C13 C14 . . 119.18(14) ?
    C12 C13 C17 . . 119.82(13) ?
    C14 C13 C17 . . 121.00(15) ?
    C15 C14 C13 . . 116.75(14) ?
    C15 C14 C18 . . 121.60(13) ?
    C13 C14 C18 . . 121.64(15) ?
    C14 C15 C16 . . 120.56(14) ?
    C14 C15 H15 . . 119.7 ?
    C16 C15 H15 . . 119.7 ?
    N11 C16 C15 . . 122.29(15) ?
    N11 C16 C19 . . 116.40(15) ?
    C15 C16 C19 . . 121.31(14) ?
    N12 C17 C13 . . 178.31(17) ?
    C14 C18 H18A . . 109.5 ?
    C14 C18 H18B . . 109.5 ?
    H18A C18 H18B . . 109.5 ?
    C14 C18 H18C . . 109.5 ?
    H18A C18 H18C . . 109.5 ?
    H18B C18 H18C . . 109.5 ?
    C16 C19 H19A . . 109.5 ?
    C16 C19 H19B . . 109.5 ?
    H19A C19 H19B . . 109.5 ?
    C16 C19 H19C . . 109.5 ?
    H19A C19 H19C . . 109.5 ?
    H19B C19 H19C . . 109.5 ?
loop_
    _geom_torsion_atom_site_label_1
    _geom_torsion_atom_site_label_2
    _geom_torsion_atom_site_label_3
    _geom_torsion_atom_site_label_4
    _geom_torsion_site_symmetry_1
    _geom_torsion_site_symmetry_2
    _geom_torsion_site_symmetry_3
    _geom_torsion_site_symmetry_4
    _geom_torsion
    _geom_torsion_publ_flag
    C12 S1 C1 O1 . . . . -87.12(9) ?
    C12 S1 C1 C2 . . . . 152.98(9) y
    C2 C1 O1 C5 . . . . -63.63(14) ?
    S1 C1 O1 C5 . . . . 175.85(8) ?
    O1 C1 C2 O2 . . . . 176.40(11) ?
    S1 C1 C2 O2 . . . . -65.14(13) ?
    O1 C1 C2 C3 . . . . 57.13(14) ?
    S1 C1 C2 C3 . . . . 175.59(8) ?
    O2 C2 C3 O3 . . . . 66.09(13) ?
    C1 C2 C3 O3 . . . . -172.97(10) ?
    O2 C2 C3 C4 . . . . -174.93(11) ?
    C1 C2 C3 C4 . . . . -54.00(14) ?
    O3 C3 C4 O4 . . . . -62.97(14) ?
    C2 C3 C4 O4 . . . . 176.42(10) ?
    O3 C3 C4 C5 . . . . 176.33(12) ?
    C2 C3 C4 C5 . . . . 55.72(15) ?
    C1 O1 C5 C6 . . . . -173.06(10) ?
    C1 O1 C5 C4 . . . . 64.49(13) ?
    O4 C4 C5 O1 . . . . 179.92(10) ?
    C3 C4 C5 O1 . . . . -59.70(14) ?
    O4 C4 C5 C6 . . . . 60.23(16) ?
    C3 C4 C5 C6 . . . . -179.39(13) ?
    O1 C5 C6 O5 . . . . -81.24(14) ?
    C4 C5 C6 O5 . . . . 38.67(18) ?
    C16 N11 C12 C13 . . . . -0.8(2) ?
    C16 N11 C12 S1 . . . . 179.18(12) ?
    C1 S1 C12 N11 . . . . -2.08(14) y
    C1 S1 C12 C13 . . . . 177.90(11) ?
    N11 C12 C13 C14 . . . . 1.4(2) ?
    S1 C12 C13 C14 . . . . -178.62(11) ?
    N11 C12 C13 C17 . . . . -178.71(16) ?
    S1 C12 C13 C17 . . . . 1.31(19) ?
    C12 C13 C14 C15 . . . . -0.6(2) ?
    C17 C13 C14 C15 . . . . 179.51(16) ?
    C12 C13 C14 C18 . . . . -179.89(15) ?
    C17 C13 C14 C18 . . . . 0.2(2) ?
    C13 C14 C15 C16 . . . . -0.7(3) ?
    C18 C14 C15 C16 . . . . 178.65(17) ?
    C12 N11 C16 C15 . . . . -0.5(3) ?
    C12 N11 C16 C19 . . . . 178.95(18) ?
    C14 C15 C16 N11 . . . . 1.3(3) ?
    C14 C15 C16 C19 . . . . -178.17(19) ?
loop_
    _geom_hbond_atom_site_label_D
    _geom_hbond_atom_site_label_H
    _geom_hbond_atom_site_label_A
    _geom_hbond_site_symmetry_A
    _geom_hbond_distance_DH
    _geom_hbond_distance_HA
    _geom_hbond_distance_DA
    _geom_hbond_angle_DHA
    _geom_hbond_publ_flag
    O2 H02 O3 4 0.80(2) 2.01(2) 2.7909(16) 165(3) yes
    O3 H03 O5 1_455 0.809(19) 1.933(19) 2.7394(14) 174(2) yes
    O4 H04 O1 4_645 0.800(19) 2.06(2) 2.7490(15) 144(2) yes
    O5 H05 O4 4_655 0.79(2) 1.96(2) 2.7324(18) 165(3) yes
    C2 H2 O5 4_655 1.00 2.47 3.3326(19) 144.4 yes
    C5 H5 N12 1_545 1.00 2.64 3.638(2) 178.9 yes
_shelx_hkl_file
;
   0   0  -3 278.807 59.5816
   0   0  -3 241.357 57.1038
   0   0   3 206.378 50.1691
   0   0   3 257.938 58.2848
   0   0   3 352.869 62.4926
   0   0  -3 230.778 55.7220
   0   0   3 189.487 55.6490
   0   0   3 220.282 40.7727
   0   0  -3 86.6192 29.4898
   0   0  -3 105.319 39.4432
   0   0   3 140.729 53.7731
   0   0   3 186.385 49.1727
   0   0  -3 192.025 46.4449
   0   0   3 169.138 48.4589
   0   0   3 262.119 58.1358
   0   0   3 164.616 48.0180
   0   0   3 221.520 55.3712
   0   0   3 159.703 47.7849
   0   0  -3 291.971 58.4616
   0   0  -3 307.071 58.8550
   0   0   4 243157. 3520.00
   0   0   4 243551. 3553.17
   0   0  -4 245400. 3472.44
   0   0  -4 248070. 3560.52
   0   0  -4 236650. 3554.65
   0   0   4 237922. 3552.54
   0   0  -4 247580. 3521.97
   0   0   4 241638. 3558.84
   0   0   4 243758. 3558.20
   0   0  -4 243912. 3559.43
   0   0   4 238290. 3553.62
   0   0   4 250799. 3516.27
   0   0  -4 235779. 3555.73
   0   0   4 249424. 3558.82
   0   0   4 251613. 3554.42
   0   0   4 240415. 3554.93
   0   0  -4 238041. 3551.32
   0   0   4 240030. 3555.80
   0   0  -4 240224. 3554.59
   0   0   4 241538. 3559.01
   0   0   4 254552. 3473.52
   0   0  -4 243885. 3553.57
   0   0   4 237678. 3553.93
   0   0  -4 235944. 3554.89
   0   0  -4 244380. 3553.94
   0   0  -4 244427. 3554.29
   0   0   4 243404. 3559.48
   0   0  -4 244008. 3553.10
   0   0   4 238001. 3555.34
   0   0   4 241204. 3559.24
   0   0   4 239581. 3513.01
   0   0  -4 244331. 3557.74
   0   0   4 238591. 3554.41
   0   0  -4 236398. 3554.14
   0   0  -4 245507. 3509.17
   0   0  -4 239855. 3551.25
   0   0   4 240003. 3555.36
   0   0  -4 236973. 3552.13
   0   0   4 240780. 3555.91
   0   0  -4 243575. 3553.15
   0   0  -4 240468. 3552.96
   0   0   5 98.9437 50.1139
   0   0   5 104.554 58.3494
   0   0  -5 669.950 121.050
   0   0  -5 208.952 67.6392
   0   0   5 216.836 62.1645
   0   0  -5 154.899 67.1592
   0   0  -5 723.958 119.932
   0   0  -5 643.888 121.780
   0   0   5 282.189 73.2681
   0   0  -5 199.803 68.1627
   0   0   5 277.540 76.0601
   0   0   5 134.900 41.0328
   0   0   5 150.144 54.7235
   0   0  -5 193.684 68.4165
   0   0  -5 119.961 57.0005
   0   0   5 173.059 57.7292
   0   0  -5 200.906 71.1186
   0   0  -5 185.562 58.5846
   0   0   5 35.8052 32.7892
   0   0   5 165.956 61.2026
   0   0   5 194.777 58.1343
   0   0   5 229.998 70.9756
   0   0  -5 207.745 69.7470
   0   0   5 241.742 70.2359
   0   0  -5 591.356 120.131
   0   0  -5 74.6594 59.4008
   0   0  -5 140.902 66.7169
   0   0   5 101.007 50.9562
   0   0  -5 288.016 75.4327
   0   0  -5 185.096 66.0844
   0   0  -5 134.654 66.5685
   0   0   5 188.285 103.649
   0   0   5 289.771 70.0038
   0   0   5 203.663 66.2320
   0   0   5 147.095 63.1604
   0   0  -5 765.472 119.686
   0   0  -5 121.291 59.1158
   0   0   5 72.9751 44.8428
   0   0   5 195.920 67.2712
   0   0   5 122.525 30.8338
   0   0  -5 107.979 42.8497
   0   0  -6 17493.0 468.388
   0   0  -6 17473.5 470.149
   0   0   6 17507.3 471.846
   0   0  -6 18102.3 476.226
   0   0   6 18497.4 480.003
   0   0   6 17576.2 466.334
   0   0  -6 17375.2 467.260
   0   0   6 18255.0 393.172
   0   0   6 17315.8 469.654
   0   0  -6 18985.9 483.469
   0   0   6 18212.2 474.362
   0   0   6 18152.6 473.217
   0   0   6 17525.8 471.856
   0   0  -6 17814.2 470.376
   0   0  -6 16987.4 465.733
   0   0   6 17827.6 471.840
   0   0  -6 17626.8 468.770
   0   0  -6 17625.6 471.113
   0   0   6 18500.3 475.693
   0   0   6 18139.4 473.865
   0   0   6 17642.3 471.253
   0   0   6 18222.3 475.000
   0   0  -6 17748.0 471.472
   0   0   6 17663.2 471.768
   0   0  -6 18494.3 479.919
   0   0   6 18091.9 476.082
   0   0  -6 17684.6 435.788
   0   0  -6 18254.2 474.960
   0   0  -6 17874.8 393.406
   0   0   6 18227.6 475.540
   0   0   6 18151.3 342.294
   0   0  -6 17460.2 470.435
   0   0   6 18511.0 432.753
   0   0   6 17943.1 431.313
   0   0   6 17485.6 472.481
   0   0  -6 18346.1 471.824
   0   0  -6 17515.0 469.191
   0   0   6 17743.3 466.984
   0   0  -6 17061.5 465.876
   0   0   6 18356.5 441.438
   0   0  -6 17667.4 468.431
   0   0  -6 17993.3 427.302
   0   0   7 61.6405 41.8972
   0   0   7 34.7293 49.5077
   0   0  -7 61.5231 63.6445
   0   0  -7 80.7714 50.1769
   0   0   7 39.8612 64.1840
   0   0  -7 89.9253 60.1626
   0   0   7 25.7344 62.7477
   0   0   7 64.2657 43.6243
   0   0   7 120.019 57.9113
   0   0   7 208.953 84.2470
   0   0  -7 24.4651 41.4354
   0   0  -7 31.0021 48.7889
   0   0   7-35.8720 36.5018
   0   0   7 186.848 78.8423
   0   0  -7 187.767 68.6089
   0   0   7 69.3229 63.9273
   0   0   7 35.7786 36.8141
   0   0  -7 9.18949 61.2768
   0   0   7 15.7033 52.1784
   0   0  -7 24.6374 42.7800
   0   0   7 49.6425 57.5713
   0   0  -7-18.7939 52.6919
   0   0   7 15.5828 39.7480
   0   0  -7 19.9943 29.7831
   0   0   7 49.7716 46.7875
   0   0  -7 207.918 70.8982
   0   0   7 90.9679 52.5133
   0   0  -7 55.0896 59.7031
   0   0  -7-16.6965 53.7636
   0   0  -7 3.86567 35.2500
   0   0  -7 46.7384 67.3176
   0   0  -7-12.6609 57.3899
   0   0   7 86.4648 64.6480
   0   0  -7 68.3580 67.9643
   0   0   7 11.3764 56.3891
   0   0  -7 79.2684 52.1839
   0   0   7-6.36306 37.4832
   0   0   7 96.0865 52.9741
   0   0  -7-39.0597 59.5837
   0   0   7 67.1461 52.4426
   0   0  -7 64.8339 56.0001
   0   0   7 36.7194 26.6052
   0   0   8 11377.0 363.861
   0   0  -8 10867.3 400.327
   0   0  -8 11156.0 321.923
   0   0   8 12167.2 416.041
   0   0   8 11850.0 377.398
   0   0  -8 11776.5 406.101
   0   0  -8 11314.2 406.757
   0   0  -8 11451.2 406.916
   0   0  -8 11905.7 413.281
   0   0  -8 11803.2 374.364
   0   0   8 11630.1 408.214
   0   0   8 11667.8 411.464
   0   0   8 11115.3 405.334
   0   0   8 11231.3 408.628
   0   0   8 11323.8 402.472
   0   0   8 11281.3 404.171
   0   0   8 12115.5 416.220
   0   0  -8 12075.2 416.145
   0   0  -8 11472.3 409.985
   0   0  -8 11344.7 408.108
   0   0   8 10876.6 400.985
   0   0  -8 11770.2 411.466
   0   0   8 12003.3 368.085
   0   0  -8 11398.9 409.294
   0   0   8 11468.9 405.816
   0   0  -8 11472.2 410.071
   0   0  -8 11357.0 407.712
   0   0   8 12204.4 419.050
   0   0   8 11228.3 404.427
   0   0   8 11523.1 406.867
   0   0   8 10923.6 401.497
   0   0   8 11663.5 268.561
   0   0   8 12180.0 418.230
   0   0  -8 11534.9 406.486
   0   0  -8 10918.4 399.099
   0   0  -8 11660.2 363.260
   0   0  -8 11500.8 409.293
   0   0  -8 11324.8 406.300
   0   0  -8 11445.0 407.237
   0   0   8 11825.2 410.091
   0   0   8 12213.4 419.067
   0   0   8 11670.4 325.763
   0   0  -9 109.644 107.015
   0   0   9 88.1491 97.2943
   0   0  -9 440.100 132.103
   0   0  -9 87.8945 119.586
   0   0   9 175.153 114.205
   0   0  -9 99.4556 53.4775
   0   0   9 650.566 144.944
   0   0  -9 230.215 76.3112
   0   0  -9 516.586 139.570
   0   0   9 66.2204 36.1527
   0   0  -9 320.672 123.718
   0   0   9 252.711 146.493
   0   0  -9 160.475 115.057
   0   0   9 149.056 60.9581
   0   0   9 432.672 141.435
   0   0  -9 89.0018 113.826
   0   0  -9 40.6270 107.414
   0   0   9 63.6614 52.0209
   0   0   9 787.981 168.173
   0   0   9 551.820 143.145
   0   0  -9 646.676 142.945
   0   0   9 76.1232 53.9301
   0   0   9 93.2081 71.6265
   0   0  -9 553.239 140.869
   0   0   9 530.242 142.943
   0   0  -9 292.980 104.604
   0   0  10 198838. 3173.98
   0   0  10 201389. 2925.95
   0   0  10 196704. 3254.17
   0   0 -10 198949. 3257.50
   0   0 -10 195757. 3250.45
   0   0 -10 191425. 3248.54
   0   0 -10 199495. 3162.63
   0   0  10 201649. 3248.28
   0   0 -10 192260. 3250.84
   0   0 -10 194820. 3256.42
   0   0  10 198467. 3258.63
   0   0  10 206414. 3155.33
   0   0  10 197125. 3253.18
   0   0  10 198005. 3141.99
   0   0 -10 196498. 3248.95
   0   0 -10 193834. 3254.52
   0   0  10 204343. 3268.16
   0   0 -10 197804. 3252.29
   0   0 -10 197594. 3255.83
   0   0 -10 199630. 3140.32
   0   0  10 197740. 3257.74
   0   0  10 197967. 3257.46
   0   0  10 196604. 3249.38
   0   0  10 203546. 3052.32
   0   0 -10 192842. 3248.44
   0   0 -11 2154.92 250.787
   0   0 -11 984.976 230.044
   0   0  11 1818.47 235.794
   0   0 -11 1178.24 229.671
   0   0 -11 2002.53 244.569
   0   0  11 2186.37 248.542
   0   0  11 1653.30 227.151
   0   0  11 1549.34 232.711
   0   0 -11 1215.63 163.162
   0   0 -11 1075.24 230.875
   0   0 -11 2071.37 244.046
   0   0  11 1066.15 131.425
   0   0 -11 1994.37 245.740
   0   0 -11 2015.39 246.802
   0   0  11 1474.83 258.952
   0   0  11 1826.37 240.952
   0   0  11 1832.89 227.944
   0   0 -11 1148.54 233.684
   0   0 -11 1175.90 226.201
   0   0 -11 1605.05 197.331
   0   0  11 1305.33 201.906
   0   0  12 14004.2 555.936
   0   0  12 14281.5 551.585
   0   0 -12 13777.6 549.761
   0   0 -12 14289.4 559.158
   0   0 -12 14515.5 559.835
   0   0 -12 13838.8 545.444
   0   0 -12 13980.5 556.435
   0   0  12 13985.1 554.613
   0   0  12 13694.7 538.852
   0   0  12 13282.4 539.136
   0   0 -12 14346.9 490.880
   0   0  12 14738.2 436.501
   0   0 -12 13472.8 540.261
   0   0 -12 13231.8 541.189
   0   0  12 14006.3 343.558
   0   0  12 14581.0 563.134
   0   0 -12 14129.9 497.014
   0   0 -12 13865.2 548.429
   0   0 -12 14500.1 560.425
   0   0  12 13548.8 544.940
   0   0  12 13930.4 552.345
   0   0 -12 13633.6 541.832
   0   0 -13 294.358 167.914
   0   0  13 280.018 148.434
   0   0 -13 621.699 170.254
   0   0 -13 307.306 107.024
   0   0  13 522.922 174.027
   0   0  13 339.119 136.743
   0   0  13 758.893 190.857
   0   0 -13 698.933 184.576
   0   0 -13 688.343 189.366
   0   0 -13 791.182 189.882
   0   0 -13 322.252 169.975
   0   0  13 349.750 157.457
   0   0  13 244.878 86.6507
   0   0 -13 285.883 165.009
   0   0 -13 291.521 161.142
   0   0 -13 214.373 123.454
   0   0 -13 294.718 159.437
   0   0 -13 362.361 112.573
   0   0 -13 667.457 182.111
   0   0  13 204.558 151.872
   0   0  13 738.774 185.232
   0   0  13 263.609 54.6508
   0   0  13 369.497 163.318
   0   0 -14 71388.8 1623.42
   0   0  14 73400.9 1635.19
   0   0 -14 73658.5 1616.57
   0   0 -14 71672.2 1604.78
   0   0 -14 71541.1 1604.70
   0   0 -14 70883.1 1615.97
   0   0  14 72829.4 1630.78
   0   0 -14 72239.6 1626.56
   0   0 -14 67811.7 1566.83
   0   0 -14 70115.8 1607.48
   0   0  14 71045.2 1206.08
   0   0 -14 72021.3 1620.58
   0   0  14 71073.9 1616.88
   0   0  14 74604.3 1376.57
   0   0 -14 73984.2 1623.73
   0   0  14 73351.2 1610.51
   0   0 -14 70837.3 1600.64
   0   0  14 75790.5 1617.58
   0   0  14 74439.5 1643.94
   0   0 -14 72352.6 1507.02
   0   0  14 72141.5 1600.82
   0   0 -14 72541.9 1476.77
   0   0  14 72823.6 1632.12
   0   0 -15 1135.58 231.638
   0   0 -15 810.504 211.940
   0   0 -15 815.652 212.235
   0   0  15 429.208 67.8177
   0   0 -15 817.470 207.162
   0   0 -15 875.801 224.681
   0   0  15 639.211 197.409
   0   0  15 1028.64 234.942
   0   0 -15 516.924 154.828
   0   0 -15 693.100 205.279
   0   0 -15 787.584 211.752
   0   0 -15 1173.73 233.251
   0   0  15 756.866 203.532
   0   0  15 654.946 200.684
   0   0  15 504.052 111.487
   0   0 -15 775.156 157.883
   0   0  15 887.315 218.765
   0   0  15 596.303 194.915
   0   0  15 1000.66 226.753
   0   0 -15 1165.84 236.479
   0   0 -15 772.029 205.809
   0   0 -15 667.605 194.928
   0   0  15 952.568 227.702
   0   0 -16 45272.4 1263.87
   0   0 -16 45895.5 1266.07
   0   0  16 46233.1 1258.36
   0   0 -16 47882.5 1285.43
   0   0  16 47082.8 1278.76
   0   0 -16 46739.7 1277.81
   0   0  16 47755.9 1270.68
   0   0 -16 44634.5 1252.11
   0   0 -16 46092.5 1263.25
   0   0  16 46353.3 1031.88
   0   0  16 49177.7 1297.21
   0   0  16 46455.8 1274.05
   0   0 -16 47394.9 1279.39
   0   0  16 48478.8 1293.28
   0   0 -16 46285.6 1138.79
   0   0 -16 45205.1 1254.09
   0   0  16 47335.8 1282.57
   0   0  16 46112.0 851.937
   0   0 -16 45652.4 1264.58
   0   0 -16 45331.6 1237.96
   0   0 -16 46068.1 1161.07
   0   0 -17 451.687 140.889
   0   0 -17 710.505 208.377
   0   0 -17 451.185 164.717
   0   0 -17 409.095 145.289
   0   0 -17 255.927 166.415
   0   0  17 418.983 106.181
   0   0 -17 483.799 163.318
   0   0  17 523.272 175.736
   0   0  17 564.686 174.367
   0   0 -17 388.857 148.803
   0   0 -17 500.777 188.534
   0   0  17 202.428 48.3116
   0   0  17 650.655 214.156
   0   0  17 224.949 172.147
   0   0 -17 281.418 104.074
   0   0  17 595.253 209.031
   0   0 -17 563.374 182.131
   0   0  17 424.570 185.940
   0   0  17 409.978 194.100
   0   0 -17 751.341 206.732
   0   0 -17 259.403 158.442
   0   0  18 4514.61 278.721
   0   0  18 4460.44 380.795
   0   0  18 4655.11 389.364
   0   0 -18 4688.99 387.051
   0   0 -18 4520.14 380.883
   0   0 -18 4609.95 385.049
   0   0 -18 4075.47 307.925
   0   0 -18 4483.65 379.538
   0   0 -18 4806.18 391.312
   0   0  18 4582.00 189.436
   0   0 -18 4428.23 331.277
   0   0  18 4779.34 392.176
   0   0  18 4524.70 382.382
   0   0 -18 4156.07 360.757
   0   0 -18 4276.35 375.458
   0   0  18 4947.08 400.177
   0   0  18 4768.22 392.951
   0   0 -18 3988.48 363.728
   0   0  18 4425.89 379.036
   0   0 -18 4348.81 376.695
   0   0 -18 5086.80 402.947
   0   0 -19 278.259 142.096
   0   0  19 135.226 118.010
   0   0 -19 174.894 123.710
   0   0  19 203.009 86.4594
   0   0 -19 236.675 123.014
   0   0  19 189.748 42.0993
   0   0  19 216.486 155.955
   0   0 -19 136.262 146.849
   0   0 -19 385.360 185.808
   0   0  19 83.4895 149.464
   0   0 -19-55.9182 116.906
   0   0 -19 41.6682 101.163
   0   0  19 182.107 150.465
   0   0 -19 67.0607 93.5611
   0   0 -19 202.348 147.045
   0   0  19 50.2624 128.744
   0   0  19 114.139 130.237
   0   0  19 216.497 151.204
   0   0 -19 199.801 152.116
   0   0 -19 229.220 152.670
   0   0 -19 248.479 109.431
   0   0 -20 12672.8 678.248
   0   0 -20 12251.1 665.286
   0   0  20 11748.3 653.937
   0   0 -20 12808.4 681.789
   0   0  20 12293.7 670.199
   0   0  20 12829.6 685.347
   0   0 -20 12527.1 679.177
   0   0 -20 12351.1 671.305
   0   0  20 12931.6 683.574
   0   0 -20 12045.0 662.321
   0   0  20 12062.9 664.446
   0   0 -20 12892.9 688.757
   0   0 -20 13082.8 692.880
   0   0 -20 12403.7 670.753
   0   0  20 12049.6 493.969
   0   0  20 13271.1 695.557
   0   0  20 12638.9 679.911
   0   0 -20 12498.5 577.062
   0   0 -20 12452.6 597.490
   0   0 -20 11782.8 646.982
   0   0 -21 191.344 137.282
   0   0 -21 326.818 163.257
   0   0 -21 190.668 128.907
   0   0 -21 347.980 119.670
   0   0  21 285.068 154.400
   0   0 -21 158.536 126.434
   0   0  21 142.414 127.629
   0   0  21 334.925 169.844
   0   0  21 488.130 191.230
   0   0 -21 235.701 141.109
   0   0 -21 297.640 174.867
   0   0  21 170.896 84.5730
   0   0 -21 103.418 124.890
   0   0 -21 307.521 179.132
   0   0  21-15.7189 121.537
   0   0 -21 202.354 109.772
   0   0  21 165.914 142.291
   0   0 -21 298.084 163.425
   0   0 -21 231.463 122.630
   0   0 -21 23.6753 108.290
   0   0  22 9.36909 124.077
   0   0 -22 232.387 162.867
   0   0 -22 178.601 162.585
   0   0 -22 151.042 131.403
   0   0  22 12.5364 141.032
   0   0  22-15.7794 120.299
   0   0 -22 51.1152 122.864
   0   0 -22 59.6160 110.086
   0   0 -22 320.497 155.236
   0   0 -22 61.2470 128.159
   0   0 -22 138.362 85.4090
   0   0 -22-33.8551 118.786
   0   0 -22-18.7671 125.583
   0   0  22-12.2941 132.557
   0   0  22 183.897 91.9272
   0   0 -22 90.1282 116.875
   0   0  22-26.2040 119.360
   0   0  22-55.3255 127.567
   0   0 -22 70.8129 117.611
   0   0 -22 132.114 106.119
   0   0 -23-53.5745 149.143
   0   0  23 64.8341 134.665
   0   0  23 157.000 161.737
   0   0 -23-22.3355 116.442
   0   0 -23-83.1439 105.395
   0   0  23 287.620 171.304
   0   0  23 97.1545 76.9562
   0   0 -23 0.30670 127.571
   0   0  23-71.0354 132.056
   0   0 -23 137.867 131.453
   0   0 -23 150.633 122.717
   0   0 -23 218.351 157.512
   0   0  23 14.7210 128.842
   0   0 -23-94.4496 108.541
   0   0 -23 75.2117 135.038
   0   0 -23 154.511 137.023
   0   0 -23 192.238 124.840
   0   0 -23 85.7605 76.6645
   0   0 -23 36.7852 121.125
   0   0 -24 2490.05 342.133
   0   0 -24 2743.42 343.054
   0   0  24 2867.25 358.645
   0   0 -24 2556.46 285.253
   0   0 -24 2042.82 320.326
   0   0 -24 2874.21 320.048
   0   0 -24 2641.95 353.057
   0   0  24 2772.53 359.873
   0   0 -24 2271.63 326.673
   0   0 -24 2902.78 372.019
   0   0 -24 2200.07 318.615
   0   0  24 3031.99 379.669
   0   0 -24 2387.64 328.992
   0   0  24 2400.89 336.127
   0   0 -24 2469.46 342.097
   0   0 -24 2504.79 344.622
   0   0 -24 2311.42 268.051
   0   0  24 2098.84 315.497
   0   0 -25 168.519 152.885
   0   0  25 170.039 151.170
   0   0 -25 16.4562 123.003
   0   0  25 191.257 151.143
   0   0 -25 263.140 188.276
   0   0  25-53.6916 118.012
   0   0 -25 240.921 174.821
   0   0 -25 75.6087 126.114
   0   0 -25 370.868 141.383
   0   0 -25 7.02064 108.180
   0   0 -25 94.6964 132.053
   0   0 -25 122.510 125.014
   0   0 -25 63.2302 93.8223
   0   0  25-46.6594 131.272
   0   0 -25 110.070 123.824
   0   0 -25 297.310 166.257
   0   0  25 295.025 195.100
   0   0 -25 44.5092 132.837
   0   0 -26 369.042 171.874
   0   0 -26 437.494 180.394
   0   0 -26 358.080 179.001
   0   0 -26 621.822 196.480
   0   0 -26 305.159 173.931
   0   0 -26 312.814 154.841
   0   0 -26 477.953 187.666
   0   0 -26 478.052 158.631
   0   0  26 229.237 141.609
   0   0 -26 205.077 160.062
   0   0  26 607.464 208.170
   0   0 -26 517.388 200.328
   0   0 -26 404.279 133.309
   0   0  26 376.515 187.984
   0   0 -26 315.036 145.745
   0   0  26 460.174 193.507
   0   0  26 395.085 192.060
   0   0  26 393.999 185.586
   0   0 -26 264.283 156.665
   0   0 -26 93.1716 126.074
   0   0 -27-15.8911 154.974
   0   0 -27 309.836 151.751
   0   0 -27 86.1411 132.103
   0   0  27 106.169 124.652
   0   0  27 351.311 190.814
   0   0 -27 215.529 157.766
   0   0 -27 318.015 173.203
   0   0  27 256.568 171.258
   0   0  27 102.291 142.680
   0   0 -27 59.3715 139.771
   0   0 -27 200.312 169.417
   0   0 -27 233.192 153.048
   0   0 -27 241.859 125.230
   0   0  27 146.760 173.082
   0   0  27-55.1366 137.417
   0   0 -27 331.419 184.552
   0   0 -27 136.851 158.554
   0   0 -27 200.497 126.497
   0   0 -27 123.495 141.446
   0   0 -28 6574.97 609.467
   0   0 -28 6016.89 569.531
   0   0  28 5704.85 564.072
   0   0 -28 6514.44 602.898
   0   0 -28 5664.47 557.563
   0   0  28 4657.36 509.335
   0   0 -28 6172.53 592.841
   0   0 -28 6396.42 597.901
   0   0  28 6106.47 583.144
   0   0 -28 5681.61 490.231
   0   0 -28 6104.92 582.098
   0   0  28 5227.99 550.179
   0   0  28 6107.22 574.256
   0   0 -28 5495.89 552.058
   0   0 -28 6294.51 494.033
   0   0 -28 5900.08 574.556
   0   0 -28 6198.10 564.063
   0   0  28 4542.12 510.150
   0   0 -28 5925.87 577.023
   0   0  29 80.0631 168.180
   0   0 -29-103.929 200.598
   0   0 -29 237.819 159.773
   0   0  29 6.59126 158.767
   0   0 -29 77.9604 140.902
   0   0 -29 208.294 171.199
   0   0 -29 134.129 167.723
   0   0 -29 23.4673 148.778
   0   0  29-60.9806 135.135
   0   0 -29 109.620 164.970
   0   0 -29-19.8697 135.190
   0   0 -29 42.9423 138.047
   0   0  29 196.288 202.523
   0   0 -29 99.3682 139.475
   0   0 -29 372.592 196.016
   0   0  29 220.778 180.076
   0   0 -29 216.698 133.800
   0   0  29 118.409 137.065
   0   0 -30 1542.59 330.977
   0   0 -30 1188.72 279.722
   0   0 -30 1615.67 324.742
   0   0  30 1756.74 334.499
   0   0 -30 1304.95 294.751
   0   0 -30 1310.20 307.248
   0   0 -30 1262.16 289.447
   0   0  30 1729.93 343.860
   0   0 -30 1597.21 344.855
   0   0 -30 1516.66 275.424
   0   0 -30 1186.01 305.962
   0   0 -30 1557.59 320.416
   0   0  30 1445.83 333.613
   0   0 -30 1132.98 276.689
   0   0  30 1749.44 360.806
   0   0  30 1973.72 359.240
   0   0  30 2101.21 365.222
   0   0 -30 1036.01 278.227
   0   0 -31 71.6570 146.040
   0   0 -31-0.47002 154.917
   0   0 -31-27.1506 148.155
   0   0  31 456.512 220.087
   0   0 -31-78.6731 156.841
   0   0 -31 32.3559 142.914
   0   0 -31 105.700 197.571
   0   0 -31 152.211 189.636
   0   0  31 34.4278 157.644
   0   0 -31 172.596 168.092
   0   0 -31-201.721 183.323
   0   0 -31-135.380 162.319
   0   0  31 162.013 166.352
   0   0  31 314.919 220.271
   0   0 -31 305.773 200.937
   0   0  31 443.992 232.890
   0   0  31 15.2413 142.902
   0   0 -32 5054.19 556.311
   0   0  32 5469.56 589.341
   0   1   0-26.6395 16.7608
   0  -1   0 18.2126 19.1662
   0   1   0 16.6055 17.2643
   0  -1   0 10.7408 17.0168
   0   1   0 4.68037 15.2954
   0  -1   0 11.5070 18.6396
   0  -1   0 17.0445 18.0124
   0  -1   0 13.2924 18.9595
   0  -1   0 25.9288 18.9437
   0  -1   0 16.9815 17.2055
   0   1   0 2.42817 16.0185
   0   1   0-10.1000 16.9818
   0  -1   0 46.1557 20.9652
   0   1   0 11.5573 16.3942
   0  -1   0 6.55868 20.4326
   0   1   0 26.4815 21.0480
   0   1   0-3.77874 17.6768
   0  -1   0 22.6740 19.7845
   0   1   0 7.90678 17.8974
   0   1   0 3.99376 17.5698
   0   1   0-37.8023 22.4354
   0   1   0-2.06556 16.4106
   0   1   0 38.8602 24.0703
   0  -1   0 4.31165 15.8527
   0  -1   1 230493. 3335.02
   0  -1  -1 223566. 3359.94
   0  -1   1 227061. 3362.19
   0   1   1 230116. 3363.92
   0   1   1 231919. 3359.84
   0  -1   1 232118. 3358.82
   0  -1  -1 235261. 3359.50
   0  -1   1 227888. 3362.76
   0  -1   1 234320. 3360.96
   0   1  -1 231208. 3359.46
   0  -1  -1 230101. 3361.19
   0   1  -1 233172. 3365.28
   0   1  -1 232494. 3359.71
   0  -1  -1 228137. 3354.20
   0   1   1 227799. 3357.90
   0   1   1 233012. 3363.47
   0   1   1 235234. 3360.95
   0  -1  -1 234906. 3359.24
   0   1  -1 226302. 3355.94
   0   1   1 236015. 3364.94
   0   1   1 220089. 3353.73
   0  -1  -1 234899. 3359.27
   0   1   1 235218. 3350.88
   0   1   1 234989. 3360.59
   0   1  -1 232841. 3363.71
   0  -1   1 231720. 3359.62
   0  -1  -1 229792. 3331.67
   0   1   1 235224. 3364.55
   0  -1   1 228408. 3362.03
   0   1  -1 233767. 3360.36
   0   1   1 233874. 3364.06
   0   1  -1 231315. 3363.99
   0   1  -1 232164. 3364.71
   0   1  -1 231525. 3359.37
   0  -1  -1 232631. 3361.83
   0  -1   1 233570. 3359.66
   0   1   1 233782. 3360.32
   0   1  -1 232766. 3360.64
   0  -1   1 231689. 3321.38
   0  -1   1 231833. 3359.23
   0  -1  -1 231912. 3357.99
   0   1  -1 225498. 3334.73
   0   1  -2 2065.27 106.910
   0  -1   2 2045.46 106.603
   0   1   2 1996.75 102.168
   0   1  -2 1868.27 101.070
   0  -1   2 2215.51 111.616
   0  -1   2 1823.73 101.728
   0   1  -2 1932.44 104.600
   0  -1  -2 2125.75 108.852
   0  -1   2 1914.13 96.7912
   0   1  -2 2140.80 91.3391
   0  -1  -2 1968.22 103.838
   0   1   2 2125.96 109.340
   0   1   2 1909.49 103.385
   0  -1  -2 2076.87 105.590
   0   1   2 1973.88 104.975
   0   1   2 2005.38 95.2205
   0  -1  -2 1976.67 104.730
   0   1  -2 2041.00 106.587
   0  -1   2 2025.91 108.354
   0   1  -2 1763.36 100.485
   0   1   2 1910.33 104.600
   0  -1  -2 1910.03 101.567
   0  -1  -2 2145.61 107.921
   0   1  -2 2006.59 107.329
   0  -1   2 2073.69 107.682
   0  -1   2 2150.25 108.377
   0  -1   2 1926.69 104.293
   0   1   2 1953.04 104.926
   0   1  -2 2015.40 105.928
   0   1   2 2060.26 107.322
   0   1   2 1994.08 104.624
   0   1   2 1894.59 101.450
   0  -1   2 2018.97 105.055
   0   1   2 1823.58 101.707
   0  -1  -2 1972.61 103.940
   0  -1   2 1976.07 105.396
   0  -1   2 2096.68 107.830
   0   1   2 1948.29 104.343
   0  -1  -2 2010.52 106.008
   0  -1  -2 2132.44 107.773
   0   1  -2 2007.07 104.786
   0   1  -2 1943.95 103.871
   0  -1  -2 2083.14 107.732
   0   1   2 1901.56 103.188
   0   1   2 2042.41 107.076
   0   1  -2 2024.86 106.425
   0  -1   2 2023.56 98.6526
   0   1   2 2103.64 107.858
   0  -1   2 2019.42 105.470
   0   1  -2 1972.32 99.7549
   0  -1   2 1918.79 88.0263
   0   1  -2 2009.09 99.0723
   0   1   2 1967.84 104.052
   0  -1   2 2145.04 110.647
   0   1   2 2187.78 110.432
   0  -1  -2 2030.88 104.497
   0   1  -2 2157.20 110.223
   0  -1  -2 2167.70 108.556
   0   1   2 1884.36 103.629
   0   1   2 1934.65 101.060
   0  -1  -2 1798.04 96.5520
   0   1   2 1818.69 100.743
   0  -1  -2 2032.44 103.565
   0   1  -2 1923.51 102.595
   0   1  -2 2016.72 105.660
   0  -1  -2 1850.47 102.800
   0  -1   3 240756. 3606.03
   0   1  -3 243316. 3604.56
   0  -1  -3 247016. 3589.52
   0  -1   3 246217. 3608.98
   0  -1  -3 241971. 3597.88
   0   1  -3 241648. 3523.85
   0   1  -3 245475. 3607.32
   0  -1   3 241455. 3606.36
   0  -1  -3 246322. 3609.04
   0   1  -3 242632. 3606.45
   0   1   3 246974. 3593.98
   0  -1  -3 250643. 3605.37
   0   1   3 248336. 3601.64
   0  -1  -3 249623. 3604.70
   0   1  -3 236652. 3606.12
   0   1   3 246732. 3577.73
   0  -1   3 245049. 3584.86
   0   1   3 248206. 3608.72
   0   1   3 243308. 3605.10
   0  -1  -3 249968. 3604.67
   0   1   3 240935. 3602.46
   0  -1   3 244817. 3607.35
   0   1   3 244869. 3606.13
   0   1   3 246623. 3607.04
   0   1   3 241643. 3602.94
   0  -1  -3 242230. 3575.62
   0   1  -3 246321. 3603.59
   0  -1  -3 243059. 3606.61
   0   1  -3 243972. 3610.39
   0   1   3 246332. 3603.19
   0  -1   3 246168. 3609.61
   0  -1  -3 247242. 3609.43
   0   1   3 246896. 3603.12
   0  -1   3 247684. 3602.82
   0  -1  -3 249124. 3605.83
   0  -1   3 245515. 3611.96
   0   1  -3 246288. 3604.47
   0   1  -3 236733. 3596.19
   0  -1   3 237095. 3583.65
   0  -1  -3 247827. 3601.13
   0   1  -3 243332. 3607.91
   0  -1  -3 248916. 3604.32
   0  -1   3 247592. 3603.98
   0   1  -3 248022. 3603.69
   0   1  -3 243800. 3603.90
   0   1   3 249305. 3609.66
   0  -1   3 243156. 3604.05
   0  -1   3 240792. 3606.28
   0   1  -3 243959. 3604.85
   0   1  -3 242140. 3607.92
   0  -1   3 244579. 3606.13
   0  -1   3 246929. 3609.91
   0   1  -3 240339. 3602.51
   0  -1  -3 249536. 3603.64
   0   1   3 246619. 3571.32
   0   1   3 249579. 3609.97
   0   1   3 244912. 3606.35
   0  -1  -3 244024. 3581.24
   0   1   3 244617. 3603.73
   0  -1   3 240188. 3526.50
   0  -1   3 249459. 3604.67
   0   1   3 237303. 3598.68
   0  -1   3 240204. 3605.10
   0  -1  -3 245580. 3608.33
   0   1  -3 245442. 3607.04
   0   1  -3 247021. 3603.87
   0  -1   3 243493. 3603.35
   0  -1  -3 234994. 3585.16
   0  -1   3 240667. 3605.96
   0  -1  -3 247356. 3609.99
   0   1  -3 244559. 3587.83
   0   1   3 247773. 3608.48
   0   1   3 244436. 3605.66
   0  -1   3 236117. 3601.82
   0   1   3 249049. 3605.41
   0   1  -3 243770. 3608.33
   0  -1  -3 249328. 3604.58
   0  -1   3 241491. 3603.00
   0   1  -3 245341. 3608.76
   0   1  -3 244352. 3603.99
   0  -1  -3 248974. 3603.49
   0  -1  -3 248727. 3602.89
   0  -1  -3 239502. 3491.09
   0  -1   4 3854.39 178.118
   0  -1   4 3815.16 178.828
   0   1  -4 3851.14 177.252
   0   1  -4 3704.36 175.023
   0   1   4 3486.95 166.580
   0   1   4 3605.90 171.483
   0  -1   4 3299.60 166.199
   0  -1  -4 3637.80 172.770
   0  -1  -4 3396.07 166.411
   0   1   4 3677.04 173.191
   0  -1   4 3607.31 171.840
   0  -1  -4 3557.64 164.250
   0  -1  -4 3769.34 175.533
   0  -1  -4 3614.61 172.111
   0   1   4 3737.50 172.722
   0  -1  -4 3538.27 169.188
   0   1  -4 3968.33 178.107
   0  -1   4 3496.12 170.875
   0  -1  -4 3873.02 175.974
   0   1   4 3822.51 175.385
   0   1   4 3738.79 174.124
   0  -1  -4 3636.22 172.023
   0   1  -4 3887.76 170.963
   0   1  -4 3853.60 176.857
   0  -1   4 3468.85 163.498
   0   1  -4 3420.60 168.673
   0   1   4 3578.35 170.955
   0  -1  -4 3544.75 170.210
   0  -1   4 3805.63 176.595
   0   1   4 3590.44 168.995
   0   1  -4 3529.67 171.056
   0   1   4 3675.26 161.438
   0  -1   4 3696.87 174.208
   0   1  -4 3514.96 171.567
   0  -1   4 3707.10 133.956
   0   1  -4 3451.88 170.296
   0   1   4 3482.23 167.944
   0  -1  -4 3905.74 174.581
   0   1  -4 3605.23 172.905
   0  -1   4 3788.61 176.312
   0  -1   4 3602.18 172.659
   0   1  -4 3634.04 169.728
   0   1   4 3509.39 169.059
   0   1   4 3575.37 169.428
   0  -1  -4 3440.99 167.986
   0  -1   4 3532.18 171.894
   0  -1  -4 3565.76 171.345
   0   1   4 3649.47 172.737
   0  -1  -4 3620.30 172.097
   0  -1  -4 3859.06 173.160
   0  -1   4 3461.92 169.181
   0   1  -4 3639.75 173.913
   0   1  -4 3995.74 179.400
   0  -1   4 3493.91 168.928
   0   1   4 3999.80 161.327
   0  -1  -4 3532.92 155.463
   0   1  -4 3688.75 175.137
   0   1   4 3544.00 170.796
   0   1  -4 3683.30 131.821
   0  -1  -4 3842.08 164.028
   0   1  -4 3486.48 169.700
   0   1  -4 3570.63 171.812
   0  -1   4 3587.86 173.106
   0  -1  -4 3369.97 165.109
   0   1   4 3595.00 172.346
   0   1  -4 3482.82 169.060
   0   1   4 3662.72 171.655
   0  -1  -4 3611.93 160.066
   0  -1   4 3557.70 173.014
   0   1   4 3417.48 162.495
   0   1   4 3737.18 174.218
   0   1   4 3543.00 139.413
   0   1  -4 3485.26 170.468
   0   1  -4 3656.76 175.552
   0  -1   4 3601.68 172.026
   0  -1  -4 3824.64 176.773
   0  -1  -4 3437.47 166.564
   0  -1   4 3456.09 169.825
   0   1   4 4126.98 182.161
   0   1  -4 3584.19 171.824
   0   1  -4 3392.30 167.716
   0  -1  -4 3550.61 170.567
   0  -1   4 3605.36 171.533
   0  -1   5 230084. 3527.40
   0  -1  -5 231923. 3521.86
   0   1  -5 232380. 3502.06
   0   1  -5 235628. 3528.22
   0   1  -5 236318. 3535.99
   0  -1   5 230102. 3521.70
   0  -1  -5 235184. 3530.81
   0  -1  -5 232276. 3525.91
   0  -1   5 230589. 3529.16
   0   1   5 241551. 3537.56
   0   1  -5 238283. 3516.45
   0  -1  -5 228309. 3425.40
   0   1   5 233634. 3459.80
   0  -1  -5 233840. 3529.84
   0  -1  -5 235314. 3531.41
   0  -1  -5 227918. 3500.81
   0   1   5 239675. 3518.19
   0  -1  -5 229841. 3520.04
   0   1  -5 234924. 3527.15
   0   1  -5 237493. 3534.55
   0  -1   5 232735. 3529.51
   0  -1   5 231461. 3525.69
   0  -1  -5 234295. 3495.49
   0  -1   5 231819. 3523.97
   0  -1   5 232751. 3531.35
   0  -1   5 227469. 3517.93
   0  -1   5 228685. 3525.04
   0  -1   5 232290. 3507.46
   0   1  -5 233288. 3524.98
   0   1   5 237828. 3531.77
   0  -1  -5 229772. 3522.40
   0   1  -5 233332. 3527.78
   0  -1   5 231260. 3527.46
   0  -1   5 230692. 3527.48
   0   1  -5 233950. 3529.04
   0  -1   5 235373. 3532.51
   0  -1  -5 231442. 3517.47
   0   1   5 235759. 3525.95
   0   1   5 235540. 3528.46
   0   1   5 240934. 3537.30
   0   1  -5 233393. 3524.96
   0   1  -5 235519. 3536.78
   0   1  -5 231392. 3524.18
   0   1  -5 237621. 3530.86
   0  -1  -5 230806. 3503.80
   0  -1   5 225549. 3520.80
   0   1   5 237342. 3528.63
   0   1   5 239209. 3531.37
   0  -1   5 227848. 3523.48
   0   1   5 235983. 3529.45
   0   1   5 233939. 3492.21
   0   1   5 237219. 3516.35
   0  -1  -5 230887. 3520.07
   0  -1  -5 230666. 3519.33
   0   1   5 240290. 3534.91
   0  -1  -5 229232. 3517.75
   0  -1  -5 230709. 3518.17
   0   1   5 233761. 3434.26
   0   1   5 237928. 3526.24
   0   1  -5 229459. 3522.49
   0   1   5 241489. 3536.36
   0  -1   5 227284. 3519.07
   0   1  -5 232480. 3532.53
   0  -1  -5 235352. 3523.42
   0   1   5 236457. 3527.59
   0  -1  -5 235786. 3511.53
   0   1   5 235896. 3513.29
   0   1  -5 233044. 3527.49
   0   1   5 234558. 3521.02
   0   1   5 236504. 3527.98
   0   1  -5 236079. 3534.96
   0  -1  -5 232633. 3523.05
   0  -1   5 233543. 3532.14
   0   1  -5 230799. 3390.39
   0   1  -5 234536. 3527.03
   0  -1   5 229027. 3521.93
   0  -1  -5 229187. 3517.83
   0   1  -5 235726. 3536.10
   0  -1  -5 228613. 3463.59
   0   1   5 235290. 3528.81
   0  -1   5 232889. 3509.44
   0   1   6 433.249 86.9282
   0   1  -6 614.065 86.8262
   0   1  -6 625.021 98.9164
   0   1   6 541.241 64.6787
   0   1   6 603.946 83.3413
   0  -1  -6 439.258 84.4720
   0   1   6 496.661 86.9403
   0   1   6 480.488 79.0819
   0   1  -6 517.047 75.5751
   0   1   6 550.084 80.8371
   0  -1   6 611.926 98.2707
   0  -1  -6 395.954 81.6518
   0  -1   6 522.633 80.5201
   0   1   6 463.836 85.1381
   0  -1   6 389.262 70.6810
   0  -1   6 595.118 83.2329
   0   1  -6 355.241 74.2370
   0  -1  -6 507.076 85.3033
   0  -1  -6 468.187 77.8260
   0  -1   6 418.173 79.7956
   0   1   6 410.558 73.5632
   0  -1  -6 496.127 87.3479
   0   1  -6 558.379 85.3405
   0   1   6 519.895 88.8110
   0   1   6 583.296 81.4212
   0  -1  -6 433.407 83.3032
   0  -1  -6 511.343 87.6959
   0   1  -6 551.198 89.2197
   0   1   6 583.869 88.8981
   0   1  -6 449.599 80.7157
   0  -1   6 416.301 76.2811
   0  -1   6 624.694 85.1609
   0   1  -6 575.303 90.7396
   0  -1   6 442.865 76.4232
   0   1   6 544.132 85.5464
   0   1  -6 539.356 87.9004
   0   1  -6 484.448 83.3849
   0   1   6 563.982 85.4817
   0  -1  -6 391.053 78.3816
   0   1  -6 574.574 91.4496
   0   1  -6 645.086 100.332
   0  -1   6 439.457 81.2368
   0   1  -6 669.830 90.8289
   0   1   6 407.011 83.3949
   0  -1  -6 462.295 86.4371
   0   1   6 511.427 80.9081
   0  -1  -6 487.041 73.9965
   0   1  -6 482.384 58.7978
   0  -1  -6 415.696 69.5766
   0  -1   6 675.276 100.392
   0  -1  -6 450.060 88.7777
   0  -1  -6 504.835 67.9937
   0  -1  -6 511.797 64.3164
   0  -1   6 511.458 78.8138
   0  -1   6 478.776 82.3751
   0  -1  -6 541.654 81.1734
   0   1   6 491.907 80.0480
   0   1  -6 527.864 85.1312
   0   1   6 526.340 93.5367
   0   1  -6 554.163 80.9791
   0   1  -6 564.145 80.3492
   0   1   6 520.881 79.1016
   0  -1   6 494.894 84.8871
   0   1  -6 472.651 80.4047
   0  -1  -6 462.967 84.8891
   0   1  -6 562.666 82.6840
   0  -1   6 575.877 84.0494
   0   1   6 415.884 68.4362
   0  -1   6 440.959 76.5390
   0   1  -6 561.611 93.6113
   0   1   6 506.345 79.4375
   0  -1   6 472.742 73.8060
   0  -1  -6 470.439 82.6187
   0  -1   6 501.988 81.4792
   0  -1   6 485.942 87.9104
   0  -1  -6 592.024 83.2118
   0  -1   6 684.694 95.5490
   0  -1  -6 538.619 88.6884
   0  -1  -6 569.310 84.6678
   0   1   6 521.872 83.9910
   0  -1  -6 463.402 76.0825
   0  -1  -6 486.812 82.9510
   0   1  -6 616.138 90.5814
   0  -1   6 530.254 78.4501
   0  -1   7 67715.3 1286.15
   0  -1   7 68840.9 1291.93
   0   1   7 70731.4 1277.47
   0   1   7 66922.6 1276.77
   0   1  -7 66662.0 1285.06
   0  -1  -7 67054.1 1277.17
   0  -1  -7 69987.6 1290.10
   0  -1  -7 66189.8 1271.93
   0  -1   7 68436.8 1290.29
   0   1   7 71208.5 1297.42
   0  -1   7 68005.4 1285.44
   0  -1   7 68491.0 1289.33
   0  -1  -7 68591.6 1287.01
   0   1   7 68764.2 1285.74
   0  -1  -7 67906.2 1279.85
   0  -1  -7 67630.9 1251.64
   0   1  -7 67416.7 1284.53
   0  -1  -7 68992.2 1286.19
   0  -1   7 68618.1 1287.51
   0   1   7 68058.0 1275.46
   0   1  -7 66421.9 1265.63
   0  -1  -7 67035.0 1173.56
   0   1  -7 65533.8 1239.65
   0   1   7 68388.8 1279.75
   0  -1  -7 69725.8 1262.12
   0   1   7 67534.7 1278.95
   0   1  -7 67573.1 1284.91
   0  -1  -7 69049.3 1285.43
   0   1   7 67598.1 1278.96
   0   1  -7 67354.2 1281.12
   0   1  -7 66011.0 1279.20
   0  -1  -7 67885.1 1278.33
   0  -1   7 65127.4 1281.23
   0   1   7 70170.6 1293.32
   0   1   7 67530.4 1279.61
   0  -1  -7 67116.1 1264.74
   0   1   7 66549.6 1192.53
   0   1   7 67403.1 1253.00
   0  -1   7 67995.1 1285.58
   0  -1  -7 67600.8 1279.25
   0   1  -7 64438.9 1274.34
   0   1  -7 66584.0 1281.11
   0  -1   7 65318.1 1279.46
   0   1   7 69751.1 1288.39
   0  -1   7 66612.3 1283.55
   0  -1  -7 69849.7 1292.53
   0   1  -7 66620.3 1280.36
   0   1  -7 67596.2 1282.01
   0  -1  -7 69176.3 1200.95
   0  -1  -7 66873.9 1276.37
   0  -1   7 66732.8 1281.72
   0   1  -7 66599.5 1284.74
   0  -1   7 68692.8 1287.34
   0  -1   7 68375.5 1288.51
   0   1   7 67931.6 1252.55
   0   1   7 69727.8 1187.10
   0  -1   7 64972.6 1278.23
   0   1  -7 66891.1 1285.29
   0  -1   7 69993.0 1278.15
   0  -1   7 68521.4 1291.16
   0  -1  -7 70515.0 1262.98
   0   1   7 66182.1 1254.09
   0   1   7 68776.6 1283.85
   0  -1  -7 70246.6 1293.20
   0  -1  -7 68610.3 1285.97
   0   1   7 70900.9 1295.76
   0   1  -7 65288.0 1275.47
   0  -1  -7 69122.1 1285.93
   0   1   7 68244.3 1283.59
   0   1   7 69936.3 1291.64
   0  -1   7 71474.4 1262.96
   0   1  -7 69679.2 1296.51
   0   1  -7 65229.0 1122.31
   0  -1   7 68716.0 1287.91
   0   1  -7 65332.2 1278.08
   0   1  -7 64299.0 1273.93
   0   1   7 68182.5 1284.55
   0  -1  -7 70842.9 1294.69
   0  -1  -7 67690.1 1280.04
   0   1  -7 68950.5 1289.26
   0  -1   8 89.0840 55.8969
   0  -1  -8 67.5562 64.1852
   0   1   8 26.3791 45.8806
   0   1  -8 117.776 73.0631
   0   1   8 96.3489 68.5012
   0   1   8 196.917 71.1821
   0   1  -8 94.1907 68.9073
   0  -1  -8 136.440 68.3252
   0   1  -8 86.2299 71.4644
   0   1   8 24.2127 59.4716
   0  -1  -8 53.5566 68.4148
   0  -1  -8 69.2692 55.8538
   0   1  -8 34.2579 60.5082
   0   1   8 139.469 73.5005
   0  -1  -8 58.8450 67.0930
   0   1   8 129.216 73.2658
   0   1   8 46.4782 67.3526
   0  -1  -8-21.4997 67.6354
   0   1   8 39.2881 38.6580
   0   1  -8 106.666 41.2763
   0  -1  -8 88.5602 63.8080
   0   1  -8-21.2862 60.1346
   0  -1  -8 43.2329 37.8181
   0   1  -8 28.3760 63.2644
   0  -1  -8 58.1364 44.0379
   0  -1   8 57.3504 99.3633
   0  -1  -8 12.6232 58.7765
   0  -1  -8 73.1704 65.8918
   0   1  -8-21.5508 71.4492
   0  -1   8 136.416 84.6350
   0  -1   8 103.578 79.0532
   0   1   8 153.124 81.8914
   0  -1   8 88.4566 71.7878
   0   1  -8 113.448 53.2306
   0  -1  -8 136.964 53.8560
   0  -1   8 135.485 74.5738
   0   1  -8 113.308 81.9537
   0  -1  -8 123.957 62.9785
   0   1   8 30.1932 63.1860
   0  -1  -8 78.5984 73.8554
   0  -1  -8 35.9562 66.9779
   0   1  -8 81.7205 71.2821
   0  -1  -8 79.3668 63.3905
   0   1  -8 52.5410 52.1594
   0  -1   8-3.55303 69.4989
   0  -1  -8 277.287 105.075
   0   1   8 60.9147 73.4726
   0  -1   8 130.542 81.1889
   0   1  -9 27390.0 729.501
   0   1  -9 26297.8 725.260
   0  -1   9 26323.7 723.350
   0  -1  -9 26968.6 724.042
   0   1   9 27288.7 724.847
   0  -1   9 27666.3 693.683
   0  -1  -9 27103.7 630.915
   0   1  -9 27189.4 735.195
   0   1  -9 26740.8 731.090
   0  -1  -9 26414.3 720.266
   0  -1  -9 28099.3 721.433
   0   1   9 26964.1 702.443
   0   1  -9 27752.4 734.208
   0  -1  -9 26673.7 691.292
   0   1  -9 26893.1 726.915
   0  -1  -9 26469.8 719.256
   0  -1  -9 25771.1 715.017
   0   1   9 27580.7 608.309
   0  -1  -9 27941.0 734.741
   0  -1  -9 26423.4 720.253
   0  -1  -9 27134.4 726.999
   0  -1  -9 27286.7 695.136
   0  -1   9 27048.2 729.136
   0   1  -9 28090.6 742.281
   0  -1   9 27120.5 717.265
   0   1   9 27675.1 637.238
   0   1   9 27092.2 486.061
   0   1   9 27665.1 734.319
   0   1   9 27783.4 732.279
   0  -1  -9 25937.4 714.665
   0   1   9 28779.2 645.225
   0   1  -9 28299.7 739.588
   0  -1   9 26736.2 725.059
   0  -1   9 26239.3 721.286
   0  -1  -9 26135.2 715.027
   0   1  -9 26939.6 482.234
   0  -1  -9 26719.7 631.992
   0   1  -9 27742.8 653.352
   0   1   9 27087.1 727.725
   0  -1   9 26167.2 721.365
   0   1  -9 26819.3 683.461
   0   1   9 27334.7 730.078
   0  -1   9 26540.1 724.799
   0  -1 -10 1073.32 173.371
   0  -1 -10 822.190 168.694
   0  -1  10 1085.16 183.541
   0  -1  10 1063.38 188.096
   0  -1  10 478.053 123.405
   0  -1  10 697.836 88.1648
   0   1 -10 703.661 135.077
   0  -1 -10 1065.02 159.296
   0  -1  10 713.462 131.891
   0  -1 -10 1023.23 158.179
   0  -1 -10 919.177 116.102
   0  -1 -10 455.174 103.864
   0  -1 -10 685.096 127.547
   0   1 -10 672.592 115.924
   0   1 -10 474.309 118.742
   0   1 -10 1067.10 182.113
   0   1  10 717.086 128.759
   0   1 -10 713.338 169.102
   0   1 -10 824.664 171.817
   0   1 -10 616.145 128.801
   0  -1 -10 656.329 91.8436
   0   1  10 948.497 169.481
   0   1  10 741.944 94.9636
   0  -1 -10 985.864 173.538
   0   1 -10 594.442 137.059
   0   1  10 652.857 50.1677
   0   1 -10 697.642 132.609
   0  -1 -10 982.229 165.822
   0  -1  10 1115.57 175.150
   0  -1 -10 756.045 138.511
   0   1  10 729.365 94.7487
   0  -1 -10 1185.13 184.736
   0   1 -10 616.778 100.400
   0   1  10 627.784 120.165
   0  -1  10 893.524 175.226
   0  -1 -10 542.700 118.958
   0   1 -10 693.032 50.7727
   0   1  10 553.671 122.753
   0   1  10 625.661 124.867
   0  -1 -10 721.455 136.223
   0   1  10 872.870 143.211
   0   1 -10 1040.72 182.979
   0  -1  10 915.575 177.432
   0   1  10 1215.05 134.372
   0   1 -11 78626.1 1563.33
   0   1  11 75498.9 1557.39
   0  -1  11 75370.5 1551.42
   0   1 -11 76691.7 1554.21
   0   1  11 76667.9 1519.06
   0   1 -11 76941.2 1431.52
   0  -1 -11 74942.3 1547.74
   0   1  11 76936.3 1559.27
   0   1  11 77307.9 1337.12
   0  -1 -11 76381.2 1492.24
   0   1 -11 75081.4 1471.79
   0   1 -11 71301.0 1126.83
   0  -1 -11 77012.1 1401.69
   0   1  11 76916.2 1563.63
   0  -1 -11 77461.2 1561.04
   0   1  11 77071.2 1389.33
   0   1  11 81668.7 1425.01
   0   1  11 77221.7 1541.98
   0  -1 -11 76251.0 1552.44
   0  -1 -11 75939.8 1544.53
   0   1  11 76872.3 1561.11
   0  -1  11 73658.1 1540.80
   0   1 -11 75356.2 1551.78
   0   1  11 71189.7 1134.32
   0  -1  11 76121.2 1332.26
   0  -1 -11 78122.6 1537.77
   0  -1 -11 75409.8 1548.98
   0  -1 -11 76725.9 1546.87
   0   1 -11 75396.2 1547.71
   0  -1  11 75396.7 1537.41
   0  -1  11 76544.1 1549.37
   0  -1  11 75807.4 1558.10
   0  -1 -11 76318.5 1485.12
   0   1 -11 76565.3 1553.17
   0  -1 -11 74718.9 1532.74
   0  -1  11 75126.9 1551.51
   0   1 -11 77516.7 1555.56
   0   1 -11 76650.7 1557.55
   0  -1 -11 78031.6 1396.69
   0  -1 -11 76097.6 1544.04
   0   1 -11 77408.3 1559.36
   0   1 -11 76179.8 1554.98
   0  -1  11 74768.7 1549.64
   0  -1 -11 75887.8 1543.94
   0  -1 -12 1370.59 225.075
   0  -1 -12 787.516 133.238
   0   1 -12 923.680 208.893
   0   1 -12 409.585 112.752
   0   1  12 467.823 126.474
   0   1  12 885.651 205.344
   0   1  12 476.106 141.864
   0   1  12 348.890 122.037
   0  -1 -12 319.059 119.508
   0   1 -12 511.896 136.818
   0  -1  12 867.247 204.418
   0  -1 -12 1077.97 181.106
   0  -1 -12 404.343 81.2197
   0  -1  12 308.203 69.8799
   0  -1 -12 549.040 161.003
   0  -1 -12 1207.71 221.514
   0   1 -12 992.185 208.303
   0  -1 -12 931.078 199.773
   0  -1 -12 1157.79 215.197
   0   1 -12 770.611 193.050
   0   1 -12 460.379 135.111
   0   1  12 201.730 123.284
   0   1 -12 638.290 197.852
   0  -1 -12 1237.87 218.712
   0  -1  12 721.261 200.298
   0   1  12 691.558 122.059
   0   1 -12 505.562 138.560
   0  -1  12 1146.25 219.750
   0  -1 -12 291.568 121.367
   0  -1 -12 947.631 213.724
   0  -1  12 838.195 191.780
   0  -1  12 241.847 104.536
   0   1 -12 542.096 107.303
   0   1  12 517.223 94.3928
   0   1  12 400.595 135.188
   0  -1  12 1103.87 214.337
   0   1 -12 259.870 112.364
   0  -1 -12 205.450 123.839
   0   1 -12 575.773 142.526
   0  -1  12 426.934 147.164
   0   1  13 29642.2 692.654
   0  -1 -13 30544.7 778.568
   0  -1  13 30849.9 908.769
   0  -1 -13 31864.0 911.793
   0  -1 -13 31274.6 855.314
   0   1  13 30655.0 912.093
   0  -1  13 30408.2 909.965
   0   1 -13 28876.9 815.220
   0   1 -13 29446.8 904.284
   0  -1  13 29378.2 903.096
   0   1 -13 30348.1 898.129
   0  -1 -13 30823.7 909.371
   0  -1  13 30134.2 911.475
   0   1  13 30780.8 910.430
   0  -1  13 31204.4 714.814
   0   1  13 29982.9 873.792
   0   1 -13 30307.8 901.347
   0   1 -13 28772.8 883.630
   0   1  13 30673.5 911.807
   0  -1 -13 30340.0 906.562
   0  -1 -13 32235.3 926.950
   0   1  13 29503.3 895.202
   0   1 -13 30374.7 803.983
   0  -1 -13 31597.8 909.417
   0   1 -13 29645.7 895.887
   0  -1 -13 30310.5 907.909
   0   1  13 30172.7 903.810
   0   1  13 29693.7 881.353
   0  -1  13 31311.4 901.279
   0  -1  13 30657.3 909.604
   0  -1 -13 30566.6 885.447
   0  -1  13 28863.0 899.763
   0  -1 -13 30077.8 904.689
   0   1 -13 29353.0 903.241
   0   1  13 30921.9 761.738
   0  -1 -13 31916.1 912.043
   0   1 -13 28389.7 894.596
   0  -1 -13 30376.9 897.064
   0   1 -13 28816.0 884.824
   0  -1 -13 30809.1 898.740
   0   1 -13 29754.3 906.009
   0   1 -14 435.160 157.043
   0  -1  14 584.351 166.395
   0   1 -14 301.567 109.793
   0  -1  14 320.927 122.308
   0   1 -14 184.689 116.099
   0   1  14 259.400 70.0955
   0  -1 -14 412.170 155.572
   0  -1 -14 248.087 121.841
   0   1  14 386.687 141.985
   0   1  14 855.339 188.943
   0   1 -14 387.310 148.114
   0   1  14 357.690 101.197
   0  -1 -14 443.696 142.585
   0  -1 -14 520.489 169.243
   0  -1 -14 700.974 172.161
   0  -1 -14 592.588 157.472
   0   1 -14 236.006 143.329
   0  -1  14 179.242 128.193
   0  -1 -14 449.187 151.677
   0   1 -14 587.119 170.454
   0   1 -14 249.593 114.790
   0  -1  14 461.808 165.932
   0  -1  14 256.571 71.6497
   0   1 -14 47.5876 91.8849
   0   1  14 282.201 124.617
   0   1  14 344.708 139.304
   0   1  14 412.030 137.320
   0   1  14 213.273 118.073
   0  -1 -14 569.511 170.486
   0   1 -14 268.448 95.2955
   0   1 -14 348.360 123.042
   0  -1 -14 485.438 115.766
   0   1 -14 175.324 106.919
   0  -1 -14 414.539 142.398
   0  -1 -14 530.391 143.756
   0  -1 -14 247.194 116.284
   0  -1  14 651.933 181.442
   0  -1 -14 644.209 164.964
   0   1  14 403.203 144.732
   0  -1  14 363.848 155.914
   0  -1  14 394.340 158.985
   0  -1 -15 8806.59 474.406
   0   1  15 9098.51 494.640
   0  -1 -15 9066.24 495.731
   0  -1  15 8235.41 465.772
   0  -1 -15 8974.29 487.166
   0  -1 -15 8752.68 483.955
   0   1 -15 9240.39 500.791
   0   1 -15 8811.35 421.232
   0   1 -15 9059.86 446.525
   0   1 -15 8757.79 483.167
   0  -1 -15 9000.52 494.024
   0  -1  15 8722.42 353.567
   0  -1  15 9144.64 487.347
   0  -1  15 9541.49 503.945
   0  -1  15 8829.74 489.984
   0   1  15 10099.9 520.915
   0   1  15 8943.64 340.564
   0   1 -15 9242.92 495.267
   0   1  15 9110.83 499.243
   0  -1 -15 8560.84 481.899
   0  -1 -15 8314.84 468.758
   0   1 -15 8586.42 483.759
   0   1  15 9684.77 494.147
   0   1 -15 8741.57 483.726
   0   1  15 9172.32 496.483
   0  -1  15 8135.22 471.546
   0   1  15 9211.69 484.436
   0  -1  15 8601.14 484.314
   0   1 -15 9541.20 510.420
   0   1  15 9730.25 400.737
   0  -1 -15 8810.18 402.276
   0  -1  15 8425.10 480.768
   0  -1 -15 8328.24 470.893
   0   1 -15 9200.70 493.615
   0   1  15 9392.32 503.476
   0  -1 -15 9397.26 491.540
   0  -1 -15 8529.77 476.869
   0  -1 -15 8830.93 482.018
   0   1 -15 8706.24 483.104
   0  -1 -15 8677.12 445.676
   0   1 -15 9495.29 503.459
   0  -1 -16 582.968 152.733
   0   1 -16 257.525 134.590
   0   1  16 536.071 160.368
   0  -1 -16 283.584 139.846
   0   1 -16 421.766 140.502
   0  -1  16 260.534 122.161
   0   1 -16 336.824 121.175
   0   1 -16 289.782 140.917
   0  -1 -16 329.282 127.699
   0   1 -16 165.882 115.788
   0  -1  16 356.694 152.342
   0   1 -16 376.102 150.863
   0  -1  16 585.499 171.085
   0  -1  16 281.115 131.512
   0   1 -16 393.785 150.388
   0  -1 -16 305.463 130.168
   0  -1  16 471.206 149.303
   0   1  16 291.014 72.6636
   0  -1 -16 477.665 146.634
   0   1  16 504.292 163.717
   0  -1  16 303.239 106.863
   0  -1 -16 478.525 161.890
   0  -1  16 306.039 152.431
   0   1 -16 189.840 86.2769
   0  -1  16 321.304 80.9919
   0   1 -16 236.396 122.725
   0   1  16 502.279 153.532
   0  -1 -16 299.128 137.278
   0  -1 -16 275.928 112.955
   0   1 -16 372.681 131.863
   0   1  16 229.638 134.668
   0   1  16 608.508 119.206
   0   1  16 323.101 135.301
   0   1  16 277.376 127.022
   0  -1 -16 594.651 149.183
   0   1 -16 317.453 109.229
   0  -1 -16 620.056 163.466
   0  -1 -16 326.560 133.071
   0  -1 -16 484.263 118.380
   0   1  16 795.580 182.566
   0  -1 -16 583.666 153.887
   0   1 -17 3728.09 288.848
   0  -1  17 4208.47 358.769
   0  -1 -17 4086.38 350.447
   0   1 -17 4507.97 368.349
   0  -1 -17 4391.07 336.539
   0   1  17 3879.17 350.473
   0  -1 -17 3957.51 253.650
   0  -1 -17 4090.55 349.440
   0   1 -17 3809.31 345.795
   0   1 -17 3696.70 337.955
   0   1  17 4811.27 383.402
   0  -1 -17 4075.77 348.329
   0  -1 -17 3883.09 337.575
   0   1  17 3599.46 324.890
   0  -1  17 4139.75 356.682
   0  -1  17 4047.81 352.306
   0  -1 -17 4295.60 295.293
   0   1 -17 4756.55 384.062
   0   1  17 4285.89 279.523
   0  -1 -17 3973.84 355.762
   0  -1  17 3895.92 248.374
   0   1 -17 3995.38 350.193
   0   1  17 3880.20 224.346
   0  -1  17 3988.11 354.487
   0  -1  17 3908.32 349.717
   0   1 -17 3871.92 346.275
   0  -1  17 3713.20 335.727
   0   1  17 4386.27 358.492
   0   1  17 3743.49 344.080
   0  -1 -17 3635.90 336.651
   0  -1 -17 4135.07 360.046
   0  -1 -17 4705.69 376.511
   0  -1  17 4375.18 367.442
   0   1 -17 4489.34 371.965
   0  -1 -17 4163.73 359.611
   0  -1 -17 3597.08 345.158
   0   1 -17 3717.44 341.214
   0   1 -17 3676.33 337.421
   0  -1 -17 4477.63 370.854
   0   1  17 4290.63 364.101
   0   1  17 4054.96 360.450
   0   1 -17 4091.67 313.308
   0  -1  18 127.979 124.958
   0   1  18 56.8797 114.594
   0  -1 -18 79.6649 134.674
   0  -1 -18 127.346 136.292
   0  -1  18 201.835 138.786
   0   1 -18 14.4003 78.8461
   0   1 -18 122.588 116.581
   0  -1 -18 159.713 99.0314
   0  -1 -18 54.9993 115.029
   0  -1  18 379.553 152.176
   0  -1 -18 71.2931 123.426
   0  -1 -18 178.646 129.091
   0   1  18 101.413 61.4054
   0   1 -18 307.961 148.976
   0  -1  18 93.9428 132.679
   0  -1 -18 197.535 139.046
   0   1  18-18.9169 116.629
   0  -1 -18 3.69454 115.735
   0  -1 -18 149.131 147.684
   0   1  18 218.716 92.6052
   0  -1  18 342.342 147.648
   0   1  18 194.533 133.431
   0  -1  18 162.438 129.546
   0   1 -18 160.717 103.469
   0   1 -18 91.0089 109.962
   0  -1 -18 263.446 92.1735
   0   1  18 217.115 149.421
   0  -1 -18 28.4425 125.188
   0  -1 -18 270.063 135.038
   0   1 -18 95.6736 124.275
   0   1  18 63.1772 145.502
   0   1  18 229.920 147.381
   0  -1 -18 78.9652 114.813
   0   1 -18 60.8484 107.909
   0   1  18 59.7469 119.680
   0   1 -18 77.3186 105.310
   0  -1  18 134.483 63.4490
   0   1 -18 90.5602 95.6109
   0  -1  18 190.263 133.491
   0   1 -18 37.0671 112.050
   0   1 -18 185.880 133.555
   0  -1 -18 45.3657 120.789
   0   1 -19 4724.40 352.926
   0   1 -19 4215.11 379.822
   0  -1 -19 4707.77 402.773
   0  -1 -19 4602.51 392.636
   0  -1 -19 3998.76 379.195
   0   1 -19 4723.41 404.487
   0  -1  19 3760.62 258.188
   0  -1 -19 4684.60 399.811
   0   1 -19 3480.11 356.298
   0   1 -19 4020.16 377.867
   0  -1  19 4158.74 381.084
   0  -1  19 4635.55 403.906
   0  -1 -19 4003.68 375.179
   0  -1 -19 4303.68 381.638
   0   1  19 4644.46 391.105
   0  -1 -19 4495.98 289.826
   0   1 -19 3954.51 369.937
   0   1  19 4638.57 403.350
   0  -1  19 5021.68 418.107
   0  -1  19 4992.05 417.587
   0  -1 -19 5094.34 419.456
   0  -1 -19 4725.90 330.214
   0   1  19 4372.23 398.084
   0  -1  19 4505.79 396.320
   0   1 -19 4721.74 406.514
   0   1  19 4658.82 385.986
   0   1 -19 4288.89 388.894
   0  -1 -19 4470.97 354.001
   0   1 -19 4468.46 391.905
   0  -1  19 4390.85 395.724
   0   1  19 4591.06 402.683
   0  -1 -19 4659.97 400.204
   0  -1 -19 4677.47 402.179
   0  -1 -19 4652.31 401.976
   0   1 -19 3834.30 320.786
   0   1  19 4297.69 243.325
   0   1  19 4584.11 301.425
   0  -1 -19 4703.44 402.485
   0   1 -19 4518.54 393.740
   0  -1  19 4305.10 380.796
   0   1  19 4369.30 390.666
   0   1  19 4326.27 391.737
   0  -1 -20 108.812 113.785
   0  -1 -20 137.553 110.385
   0  -1 -20 178.153 134.109
   0   1  20 188.542 145.503
   0  -1 -20 112.170 130.877
   0   1  20-38.5142 47.3041
   0  -1 -20-2.60448 136.010
   0  -1 -20 63.9808 84.5359
   0   1 -20 92.7231 102.548
   0   1 -20 251.355 150.497
   0  -1 -20 93.9920 131.803
   0  -1  20 184.152 163.526
   0  -1 -20 196.529 154.932
   0  -1 -20 133.175 151.626
   0  -1 -20-101.503 127.952
   0  -1  20 320.710 143.538
   0   1 -20-31.4308 111.965
   0   1 -20 84.4376 129.906
   0  -1  20 108.137 156.100
   0  -1 -20 56.9282 115.842
   0   1 -20-25.0519 122.035
   0   1 -20 82.7083 91.3614
   0   1 -20 223.339 145.376
   0   1 -20 35.7197 113.021
   0   1 -20 150.100 95.7770
   0   1  20 11.0260 115.157
   0  -1 -20 72.1296 81.0422
   0   1  20 46.2687 128.655
   0  -1  20 8.16832 112.697
   0  -1 -20-46.4393 109.553
   0  -1  20-5.10385 112.272
   0   1 -20 121.489 119.373
   0   1  20 78.9852 130.574
   0   1  20 23.3509 123.818
   0  -1 -20-126.368 121.530
   0   1 -20 213.094 155.281
   0  -1  20 198.910 135.272
   0   1  20 12.9139 107.924
   0   1 -20 65.8306 136.588
   0   1 -20 15.0039 131.520
   0  -1  20 73.4722 64.6656
   0   1  20 139.941 92.0646
   0  -1  20 72.5351 120.640
   0   1  20 182.196 159.405
   0  -1 -20 30.2995 122.433
   0   1 -21 9042.21 510.224
   0  -1  21 9153.16 594.233
   0   1 -21 7854.72 546.170
   0  -1 -21 7611.21 536.299
   0  -1 -21 8476.32 574.576
   0  -1 -21 8338.75 470.269
   0  -1 -21 9179.11 581.534
   0   1 -21 8732.05 578.197
   0   1 -21 8688.04 406.512
   0   1 -21 9873.53 618.306
   0  -1 -21 9062.27 594.651
   0   1 -21 8781.63 581.947
   0  -1  21 8424.65 569.633
   0  -1  21 8583.86 408.307
   0  -1  21 7973.60 557.298
   0   1  21 8849.27 448.069
   0   1 -21 8794.65 573.116
   0   1 -21 8870.31 587.042
   0  -1 -21 8129.12 568.905
   0   1 -21 9700.02 609.028
   0  -1  21 8195.54 562.787
   0   1  21 9335.09 610.062
   0  -1  21 8609.87 579.142
   0  -1 -21 8942.71 586.791
   0   1  21 9259.18 361.926
   0  -1 -21 9303.39 602.379
   0  -1 -21 8079.18 559.664
   0   1 -21 8049.14 555.534
   0   1 -21 9232.45 594.865
   0  -1  21 9070.57 584.373
   0   1  21 8469.33 566.466
   0  -1 -21 8212.82 521.702
   0  -1  21 8224.37 559.609
   0   1  21 9176.44 594.409
   0   1  21 8873.16 568.944
   0  -1 -21 8829.57 583.025
   0   1 -21 9162.59 526.239
   0   1  21 9040.59 601.458
   0  -1 -21 9318.35 446.939
   0   1  21 9596.55 609.183
   0   1  21 8008.72 554.755
   0  -1 -21 8127.52 508.073
   0   1 -21 8186.28 564.996
   0  -1 -21 8924.36 585.680
   0  -1 -21 8463.09 571.643
   0  -1 -22 378.865 178.806
   0   1 -22 278.735 164.515
   0   1 -22 301.424 177.345
   0  -1 -22 512.918 177.228
   0  -1  22 59.2916 129.795
   0  -1 -22 463.068 153.499
   0   1  22 227.407 153.033
   0   1  22 233.898 151.682
   0   1 -22 304.110 89.6258
   0  -1 -22 251.926 153.627
   0   1 -22 465.320 187.410
   0  -1 -22 380.841 186.066
   0   1 -22 15.1815 117.825
   0  -1 -22 170.850 149.122
   0  -1 -22 41.2462 136.284
   0  -1 -22 152.247 142.786
   0  -1  22 290.464 174.298
   0  -1  22 55.4582 141.251
   0   1  22 352.315 114.976
   0   1  22 231.048 158.449
   0   1 -22 205.341 118.984
   0   1 -22 133.581 123.502
   0   1  22 117.341 146.225
   0   1 -22 74.8935 114.923
   0  -1 -22 356.934 171.933
   0  -1 -22 176.291 101.041
   0   1 -22 526.040 218.668
   0   1  22 350.330 151.420
   0  -1  22 414.430 176.544
   0  -1  22 205.577 99.4084
   0   1 -22 99.9616 111.362
   0   1  22 274.054 158.477
   0  -1 -22 220.439 146.187
   0  -1  22 239.320 173.272
   0  -1 -22 479.406 192.961
   0  -1  22 132.714 130.498
   0   1  22 154.425 146.721
   0   1 -22 189.445 127.292
   0   1 -22 223.343 150.819
   0  -1  22 486.983 202.528
   0   1 -22 205.120 119.788
   0  -1 -22 399.051 173.347
   0  -1 -22 267.192 142.616
   0  -1 -22 231.133 97.4366
   0  -1 -23 4302.07 430.837
   0  -1 -23 3610.63 390.850
   0   1 -23 4535.93 379.077
   0   1  23 4837.74 459.290
   0  -1 -23 4375.26 407.138
   0   1  23 4029.86 418.324
   0   1  23 4944.92 339.346
   0  -1  23 4231.94 429.507
   0   1  23 4069.54 426.666
   0  -1 -23 4040.01 419.932
   0  -1 -23 4884.25 452.705
   0  -1  23 4130.73 426.847
   0   1 -23 4969.40 450.135
   0  -1 -23 4238.22 385.976
   0   1  23 4952.97 450.228
   0   1 -23 3799.59 416.353
   0   1 -23 4259.45 427.226
   0   1 -23 4266.51 434.769
   0   1 -23 4610.25 393.986
   0   1 -23 4612.16 303.439
   0  -1  23 4141.10 416.073
   0  -1  23 3950.25 421.903
   0  -1  23 3483.89 397.101
   0  -1 -23 3610.35 327.908
   0   1  23 5035.11 464.910
   0  -1 -23 4221.48 315.048
   0  -1 -23 4262.51 418.017
   0   1 -23 3951.41 419.338
   0  -1  23 4489.29 448.731
   0   1  23 5496.19 492.334
   0   1 -23 4297.67 436.214
   0   1  23 4205.33 415.632
   0   1 -23 4025.98 416.960
   0  -1  23 4535.49 301.469
   0  -1 -23 3803.49 404.337
   0  -1 -23 4043.11 424.304
   0  -1 -23 3239.96 373.218
   0  -1 -23 3932.80 423.440
   0   1 -23 4728.30 455.475
   0   1 -23 4364.70 433.135
   0  -1 -23 3805.72 408.450
   0  -1 -23 4234.25 429.245
   0  -1 -24 56.8461 123.052
   0  -1  24 222.989 185.307
   0  -1 -24 104.316 114.842
   0  -1 -24 223.639 146.205
   0   1 -24 93.1797 156.665
   0  -1 -24 115.167 108.333
   0   1 -24 536.052 200.968
   0   1 -24 30.4720 109.064
   0   1 -24 293.596 178.687
   0  -1 -24 26.4540 117.693
   0  -1  24 328.225 175.834
   0   1 -24 500.810 207.172
   0   1  24 212.490 180.080
   0  -1 -24 111.937 116.935
   0   1 -24 321.978 137.451
   0   1  24 233.388 102.359
   0   1  24 227.790 164.311
   0   1 -24 328.519 188.163
   0   1 -24 54.2227 99.5447
   0   1  24-1.25245 114.328
   0   1 -24 22.3947 126.560
   0  -1 -24 81.5959 125.589
   0  -1  24 5.96261 146.199
   0   1  24 93.2016 121.350
   0  -1 -24 12.1713 130.127
   0   1 -24 115.696 146.919
   0  -1 -24 191.393 84.9824
   0  -1 -24-54.3645 109.494
   0  -1  24 155.326 166.550
   0  -1 -24 384.953 176.160
   0   1 -24 185.707 150.887
   0  -1 -24 158.477 149.845
   0  -1 -24-15.9009 137.757
   0  -1 -24 128.374 115.558
   0  -1  24 367.032 191.614
   0  -1 -24 174.682 179.884
   0  -1  24 103.157 143.119
   0   1  24 337.167 191.310
   0   1  24 120.569 120.867
   0   1 -24 258.103 135.899
   0   1  24-31.4034 132.772
   0   1 -25 2335.17 339.412
   0  -1  25 1950.65 323.510
   0  -1  25 1980.46 317.323
   0  -1 -25 2480.58 351.966
   0  -1 -25 2354.40 344.457
   0  -1 -25 1709.98 312.209
   0  -1 -25 2252.70 326.792
   0  -1 -25 1638.22 298.361
   0  -1 -25 2656.38 366.479
   0  -1 -25 1882.98 310.320
   0  -1 -25 1806.82 268.889
   0   1 -25 1903.23 309.682
   0   1 -25 1858.94 317.748
   0  -1  25 1704.59 308.939
   0  -1 -25 1936.88 319.516
   0   1 -25 2110.71 334.416
   0  -1 -25 2214.84 339.264
   0   1 -25 2577.03 362.338
   0   1 -25 2583.08 302.964
   0  -1  25 2732.52 361.517
   0  -1  25 1839.30 316.264
   0  -1 -25 1926.37 309.026
   0   1  25 2170.24 331.521
   0  -1 -25 2210.96 331.370
   0   1  25 2127.28 332.262
   0   1  25 1935.10 305.234
   0   1 -25 2369.63 296.524
   0   1  25 1900.91 314.633
   0   1 -25 1923.12 322.641
   0   1 -25 2523.89 309.269
   0   1 -25 2303.46 344.415
   0   1 -25 2051.53 320.004
   0   1 -25 2452.09 362.316
   0   1  25 2172.93 335.269
   0   1 -25 1961.01 318.338
   0   1  25 2069.53 312.501
   0   1 -25 2376.33 365.216
   0  -1 -25 1777.26 286.721
   0   1  25 2288.25 348.396
   0  -1  25 1948.27 310.736
   0  -1  25 2466.81 355.806
   0  -1 -25 2119.13 266.296
   0  -1  26 544.498 204.222
   0   1  26 95.3944 144.499
   0  -1 -26 261.920 207.238
   0  -1 -26 432.466 212.314
   0  -1 -26 115.097 182.488
   0   1  26 246.710 184.698
   0  -1 -26 390.060 206.421
   0  -1 -26 501.132 204.364
   0   1 -26 357.751 178.635
   0   1 -26 267.251 165.261
   0   1 -26 307.688 197.650
   0   1 -26 315.950 160.589
   0   1 -26 480.283 209.762
   0  -1  26 352.171 180.344
   0  -1 -26 524.239 207.352
   0   1 -26 147.823 144.719
   0  -1 -26 38.0495 102.393
   0   1 -26 332.300 151.368
   0  -1 -26 74.0183 149.575
   0   1 -26 281.229 164.512
   0  -1 -26 244.863 144.770
   0  -1 -26 332.228 181.634
   0   1  26 151.196 170.450
   0  -1 -26 293.157 207.732
   0   1  26 99.6174 138.858
   0   1 -26 166.291 181.258
   0   1  26 21.4616 153.569
   0  -1  26 523.979 187.656
   0   1 -26 126.488 156.728
   0   1 -26 234.765 157.626
   0  -1 -26 101.404 159.025
   0   1  26 187.223 160.630
   0   1 -26 133.016 130.642
   0   1 -26 424.092 150.853
   0   1 -26 715.550 217.856
   0   1  26 204.475 190.981
   0  -1 -26 419.692 201.471
   0  -1  26 369.272 187.928
   0  -1  26 375.591 198.854
   0  -1 -26 187.889 152.956
   0  -1  26 257.031 176.720
   0  -1 -27 10690.0 750.074
   0  -1  27 10419.1 742.143
   0  -1  27 11273.1 774.195
   0  -1 -27 9847.69 651.635
   0   1 -27 9369.40 703.351
   0   1  27 10028.0 732.289
   0  -1 -27 10312.2 744.537
   0   1 -27 10586.3 751.610
   0   1 -27 9801.06 721.211
   0  -1 -27 9433.71 715.115
   0   1 -27 9595.47 717.636
   0   1 -27 10301.7 735.953
   0   1  27 10365.3 732.195
   0  -1 -27 9564.47 591.498
   0   1  27 10088.0 707.900
   0  -1  27 11009.4 763.702
   0  -1  27 9082.40 688.767
   0   1 -27 10124.0 637.241
   0   1 -27 9788.28 716.106
   0   1 -27 11736.9 785.328
   0  -1 -27 12567.8 815.178
   0  -1 -27 10276.3 742.144
   0   1  27 10940.8 762.104
   0   1 -27 10257.0 741.021
   0  -1  27 10924.4 757.161
   0  -1 -27 9641.87 714.812
   0   1  27 11206.7 767.461
   0  -1 -27 10648.7 755.257
   0   1 -27 10952.7 749.052
   0  -1 -27 9612.05 714.863
   0   1 -27 10885.6 643.900
   0   1 -27 10782.5 648.900
   0  -1 -27 9428.62 696.793
   0  -1 -27 9507.91 707.186
   0   1 -27 10793.2 753.104
   0  -1 -27 9464.59 663.760
   0   1  27 10932.5 758.437
   0  -1  27 10349.1 743.512
   0   1  27 10015.1 732.780
   0   1 -27 10106.1 719.938
   0  -1 -27 9176.37 696.813
   0  -1 -28 317.217 185.102
   0  -1 -28 303.808 182.909
   0   1  28 290.327 191.030
   0  -1 -28 138.021 161.543
   0  -1  28 265.575 179.636
   0   1  28 457.744 209.724
   0   1 -28 453.627 215.090
   0   1 -28 408.269 219.345
   0   1  28 598.183 234.801
   0   1  28 622.491 230.719
   0   1  28 314.121 180.138
   0  -1 -28 690.626 205.232
   0  -1 -28 183.842 173.690
   0  -1 -28 499.448 197.880
   0  -1  28 323.955 206.172
   0  -1  28 324.712 213.580
   0   1  28 376.507 189.790
   0   1 -28 301.629 214.330
   0  -1  28 259.913 202.018
   0  -1 -28 457.077 204.365
   0  -1 -28 425.414 184.534
   0   1 -28 238.502 184.710
   0   1 -28 393.623 171.524
   0   1  28 646.778 233.818
   0   1 -28 582.916 230.028
   0   1 -28 307.276 162.497
   0  -1 -28 509.974 220.796
   0   1 -28 571.980 225.793
   0  -1 -28 446.519 191.778
   0   1 -28 176.425 137.368
   0  -1 -28 235.052 176.731
   0  -1 -28 597.935 193.893
   0  -1  28 152.573 160.121
   0   1 -28 178.730 149.023
   0   1 -28 330.234 168.488
   0  -1 -28 597.912 223.305
   0   1 -28 238.411 175.675
   0  -1  28 612.192 249.409
   0   1 -28 419.157 149.323
   0   1 -28 237.422 147.948
   0  -1 -29 5910.27 592.709
   0   1 -29 4558.38 511.382
   0  -1  29 4908.14 536.415
   0   1 -29 4510.46 443.012
   0  -1 -29 4388.79 475.719
   0   1  29 5169.31 536.212
   0   1 -29 4762.22 532.879
   0  -1  29 4942.62 549.781
   0   1 -29 6187.32 605.938
   0   1 -29 4617.49 533.919
   0  -1 -29 4525.62 514.857
   0  -1  29 4703.91 533.154
   0  -1 -29 5304.57 497.404
   0   1 -29 5287.62 555.712
   0   1 -29 4878.78 537.017
   0  -1 -29 5408.63 551.487
   0  -1 -29 5229.88 557.890
   0   1  29 4486.79 516.278
   0  -1  29 5518.85 562.373
   0   1  29 5329.25 553.002
   0   1 -29 4878.95 543.232
   0  -1 -29 4866.54 527.868
   0   1 -29 5130.77 556.292
   0   1 -29 4925.28 546.932
   0  -1 -29 6453.38 610.290
   0   1 -29 4374.32 507.849
   0   1 -29 4692.11 520.774
   0  -1 -29 4068.68 490.950
   0  -1  29 5275.53 550.664
   0  -1 -29 4679.48 525.088
   0  -1  29 5296.39 562.981
   0   1  29 4988.48 539.673
   0   1 -29 5002.97 461.526
   0   1  29 5191.63 559.218
   0   1  29 5251.62 560.483
   0  -1 -29 4810.83 530.418
   0  -1 -29 4962.62 546.602
   0   1 -30 387.203 173.840
   0   1 -30 287.717 199.169
   0   1 -30 197.077 176.209
   0  -1 -30 93.3808 108.600
   0  -1 -30-189.260 174.486
   0   1 -30 520.611 213.539
   0  -1  30 445.903 213.707
   0  -1 -30 259.920 180.494
   0  -1  30 102.416 184.466
   0   1 -30-152.329 183.505
   0  -1 -30-81.0615 113.472
   0  -1  30 148.066 150.380
   0   1  30 159.909 190.676
   0   1 -30 375.189 196.304
   0  -1 -30 104.336 161.044
   0  -1 -30 87.2619 122.738
   0  -1  30-10.5826 122.745
   0  -1  30 349.178 205.193
   0  -1 -30 470.383 222.132
   0   1  30 211.150 167.977
   0   1 -30 372.365 199.797
   0   1 -30 257.649 159.206
   0   1 -30 229.435 178.879
   0  -1 -30 250.364 180.802
   0  -1  30 254.767 145.437
   0   1  30 295.637 196.332
   0   1 -30-19.2384 144.189
   0   1  30 296.281 169.477
   0  -1 -30 195.049 146.538
   0   1  30 396.863 234.149
   0  -1 -30 360.097 213.389
   0  -1 -30 197.735 159.489
   0   1 -30 182.600 140.554
   0   1  30 129.790 159.454
   0  -1 -30-67.5740 157.705
   0   1 -30 104.470 147.439
   0   1 -31 1283.47 315.039
   0  -1  31 1344.72 307.123
   0   1 -31 1283.90 319.504
   0  -1 -31 1505.24 331.001
   0  -1 -31 887.904 263.386
   0   1 -31 1548.67 341.054
   0   1 -31 1679.19 354.849
   0  -1 -31 1522.91 331.694
   0   1  31 1350.36 318.813
   0   1  31 819.604 247.136
   0   1 -31 1043.43 281.743
   0  -1 -31 1077.56 293.718
   0  -1 -31 1033.07 284.349
   0   1 -31 1204.63 315.514
   0   1  31 993.790 294.197
   0   1 -31 1586.25 345.128
   0  -1  31 770.999 252.223
   0  -1 -31 716.061 232.188
   0  -1  31 1013.66 292.305
   0   1  31 1233.72 311.101
   0   1 -31 961.557 264.478
   0  -1 -31 1727.32 303.167
   0   1 -31 712.045 246.066
   0  -1 -31 1105.13 283.750
   0  -1 -31 1565.75 329.692
   0   1  31 1251.19 287.335
   0   1 -31 1150.48 299.290
   0   1 -31 1548.56 337.678
   0  -1 -31 890.246 257.161
   0  -1  31 832.558 251.039
   0  -1 -31 2066.70 366.406
   0   1  31 1360.92 318.309
   0  -1  31 1020.38 285.991
   0   1 -31 1559.03 342.571
   0  -1  31 1404.85 329.545
   0  -1 -31 1345.40 295.784
   0  -1  31 1275.51 313.105
   0   1 -32 314.578 201.854
   0  -1 -32 115.024 152.231
   0   1  32 334.345 191.822
   0  -1 -33 3750.82 475.884
   0   2   0 37505.8 734.374
   0  -2   0 35557.9 728.267
   0   2   0 36709.3 728.873
   0   2   0 36839.1 733.932
   0   2   0 37260.7 737.128
   0  -2   0 36686.4 732.618
   0  -2   0 36212.1 736.022
   0   2   0 37298.7 697.424
   0  -2   0 35096.5 726.812
   0   2   0 37136.9 736.708
   0   2   0 37858.6 724.860
   0  -2   0 35247.7 724.706
   0   2   0 38207.6 744.079
   0  -2   0 35267.0 726.699
   0   2   0 37287.8 739.737
   0  -2   0 34760.5 730.101
   0   2   0 37691.6 741.861
   0  -2   0 36673.3 734.170
   0   2   0 36612.5 734.183
   0   2   0 37267.3 737.175
   0   2   0 36380.7 735.052
   0   2   0 37088.5 714.320
   0   2   0 37772.9 725.637
   0   2   0 37777.8 743.185
   0  -2   0 35724.7 687.501
   0   2   0 37327.0 738.772
   0  -2   0 34967.7 731.268
   0   2   0 36974.9 738.219
   0   2   0 37531.4 741.088
   0  -2   0 35833.1 728.852
   0  -2   0 35040.0 712.433
   0   2   0 36832.0 734.836
   0   2   0 37551.5 740.532
   0  -2   0 34506.0 723.558
   0  -2   0 35776.9 706.186
   0  -2   0 34773.9 723.011
   0  -2   0 35267.8 726.229
   0  -2   0 36842.1 736.292
   0  -2   0 35059.3 727.283
   0  -2   0 36514.5 728.048
   0   2   0 38189.8 741.606
   0   2   0 36894.9 741.074
   0  -2   0 35242.3 732.795
   0  -2   0 35647.3 728.596
   0  -2   0 35432.8 728.749
   0  -2  -1 2423.88 148.968
   0   2   1 2363.57 145.147
   0   2  -1 2265.50 138.494
   0   2   1 2485.69 151.813
   0  -2  -1 2321.78 144.105
   0  -2  -1 2403.25 146.941
   0  -2   1 2317.65 145.014
   0   2   1 2277.40 144.867
   0   2  -1 2394.22 146.497
   0  -2   1 2305.29 144.403
   0   2   1 2373.47 146.996
   0   2  -1 2206.32 139.749
   0  -2  -1 2408.64 147.948
   0  -2  -1 2408.69 148.210
   0  -2  -1 2475.99 151.817
   0  -2   1 2336.36 143.079
   0  -2   1 2378.89 144.186
   0  -2   1 2059.99 136.584
   0  -2  -1 2420.93 131.173
   0   2  -1 2270.49 141.056
   0   2   1 2268.42 142.494
   0   2   1 2258.14 143.787
   0  -2  -1 2463.11 148.725
   0  -2  -1 2176.92 141.152
   0  -2   1 2278.39 143.252
   0  -2  -1 2393.98 143.668
   0  -2   1 2295.32 142.869
   0  -2   1 2400.10 145.287
   0   2  -1 2215.18 142.986
   0   2   1 2233.36 140.068
   0  -2  -1 2342.60 145.483
   0   2  -1 2572.84 151.057
   0  -2  -1 2327.02 143.747
   0   2   1 2702.38 153.664
   0   2  -1 2573.26 152.048
   0   2   1 2281.16 142.288
   0  -2   1 2365.03 133.271
   0   2  -1 2344.37 146.244
   0   2   1 2482.25 148.303
   0   2  -1 2286.70 130.738
   0  -2  -1 2205.88 141.945
   0  -2   1 2484.81 143.184
   0   2  -1 2418.04 149.411
   0   2  -1 2392.68 132.251
   0  -2  -1 2467.49 149.668
   0   2   1 2379.22 143.930
   0  -2  -1 2107.66 141.039
   0  -2   1 2159.93 140.844
   0   2   1 2455.62 149.260
   0   2   1 2308.13 146.472
   0  -2   1 2268.32 128.815
   0   2  -1 2423.06 117.461
   0  -2   1 2380.91 146.092
   0  -2  -1 2314.15 146.972
   0   2  -1 2516.53 150.602
   0   2  -1 2527.57 149.177
   0  -2   1 2497.06 146.808
   0  -2   1 2263.55 144.604
   0   2   1 2364.11 146.251
   0  -2   1 2337.57 145.613
   0   2  -1 2404.71 146.604
   0   2   1 2449.56 149.737
   0  -2   1 2455.75 149.779
   0   2  -1 2318.77 144.506
   0   2  -1 2439.63 147.630
   0  -2   1 2356.08 141.131
   0  -2   1 2336.47 98.2789
   0   2  -1 2316.42 146.820
   0   2  -1 2187.14 140.320
   0   2   1 2228.69 143.445
   0  -2  -1 2225.58 138.522
   0  -2  -1 2274.38 143.537
   0   2   1 2133.27 145.447
   0  -2  -1 2102.94 138.089
   0   2   1 2564.77 150.577
   0   2   1 2191.06 136.006
   0  -2  -1 2226.82 141.529
   0  -2  -1 2132.66 139.659
   0  -2   1 2348.67 145.080
   0  -2  -1 2226.48 142.328
   0   2   1 2407.06 130.904
   0   2   1 2307.40 145.683
   0  -2   1 2444.14 148.056
   0  -2  -1 2368.11 148.476
   0   2  -1 2443.71 147.638
   0   2  -1 2193.55 141.832
   0   2  -1 2638.26 149.476
   0   2   1 2427.50 145.983
   0  -2   1 2271.40 143.854
   0   2   1 2234.78 136.244
   0  -2  -2 105655. 1755.78
   0   2   2 109572. 1713.77
   0   2  -2 104735. 1756.03
   0  -2   2 106211. 1762.24
   0  -2   2 107689. 1764.29
   0  -2  -2 108767. 1767.64
   0   2   2 110415. 1766.95
   0   2  -2 104933. 1756.74
   0   2  -2 104127. 1622.05
   0   2   2 108762. 1764.31
   0  -2  -2 107190. 1766.04
   0  -2   2 105054. 1756.59
   0   2   2 107107. 1762.38
   0  -2  -2 108323. 1764.52
   0  -2   2 107114. 1720.24
   0  -2  -2 109519. 1762.04
   0   2  -2 107884. 1765.55
   0   2   2 105700. 1759.80
   0   2   2 109949. 1766.12
   0   2  -2 107235. 1761.25
   0  -2   2 108248. 1767.50
   0  -2  -2 107165. 1733.08
   0   2  -2 107416. 1762.24
   0  -2   2 108476. 1762.73
   0   2  -2 105732. 1760.24
   0   2  -2 106100. 1718.21
   0   2   2 110481. 1768.18
   0   2   2 104839. 1755.38
   0  -2  -2 107699. 1758.59
   0  -2   2 106045. 1687.53
   0  -2  -2 107541. 1758.93
   0  -2   2 106196. 1758.46
   0   2   2 107885. 1763.04
   0  -2   2 104500. 1758.51
   0  -2   2 106250. 1763.37
   0  -2   2 107561. 1763.70
   0  -2   2 104200. 1752.88
   0   2   2 109761. 1765.15
   0  -2  -2 107310. 1756.20
   0  -2  -2 105324. 1754.67
   0  -2  -2 105928. 1754.36
   0   2   2 111909. 1745.73
   0  -2  -2 109059. 1768.96
   0  -2  -2 109026. 1767.10
   0  -2   2 106181. 1758.06
   0   2   2 107075. 1757.34
   0   2   2 106334. 1753.10
   0  -2  -2 106474. 1754.47
   0  -2   2 107641. 1764.38
   0   2  -2 105404. 1692.78
   0   2  -2 104571. 1755.97
   0   2   2 107951. 1758.34
   0   2  -2 110084. 1769.29
   0  -2  -2 103800. 1745.63
   0   2   2 110095. 1763.97
   0  -2  -2 108236. 1764.64
   0  -2   2 105910. 1714.10
   0  -2   2 105014. 1754.10
   0  -2   2 105839. 1759.16
   0   2   2 107300. 1755.65
   0   2   2 107065. 1757.91
   0   2  -2 108548. 1754.26
   0   2  -2 107011. 1760.06
   0   2   2 107928. 1761.31
   0   2  -2 105248. 1759.70
   0   2   2 107869. 1763.82
   0  -2  -2 105177. 1705.34
   0  -2  -2 107031. 1761.40
   0   2  -2 109205. 1767.86
   0  -2   2 109423. 1719.57
   0   2  -2 108323. 1764.68
   0   2  -2 108751. 1769.47
   0  -2   2 105831. 1756.98
   0   2  -2 107038. 1761.23
   0   2  -2 108077. 1766.94
   0   2  -2 107842. 1766.07
   0  -2   2 106201. 1574.04
   0  -2   2 106301. 1760.07
   0  -2  -2 105972. 1757.26
   0   2  -2 107530. 1760.36
   0   2   2 106305. 1755.98
   0  -2  -2 104856. 1747.81
   0  -2  -2 105424. 1755.33
   0   2  -2 106164. 1718.35
   0   2   2 107162. 1762.33
   0   2  -2 109436. 1770.01
   0  -2   2 106472. 1762.77
   0   2   2 108189. 1756.90
   0  -2   3 8094.29 295.995
   0   2   3 7960.10 292.804
   0   2   3 8205.50 295.778
   0  -2   3 7745.45 293.870
   0  -2  -3 7824.86 290.936
   0   2   3 7548.11 287.542
   0   2   3 8195.53 294.318
   0   2  -3 8508.26 302.881
   0  -2  -3 8225.48 294.234
   0   2   3 8262.81 299.395
   0   2   3 8253.80 296.737
   0   2  -3 7772.12 259.777
   0  -2   3 8216.57 277.510
   0  -2   3 8145.50 294.474
   0   2  -3 7983.40 289.802
   0  -2  -3 8052.66 292.515
   0  -2  -3 8470.56 300.629
   0  -2   3 8120.31 294.312
   0  -2   3 8264.26 298.729
   0  -2   3 8085.27 295.609
   0   2   3 8075.47 292.604
   0  -2   3 7889.23 294.138
   0   2   3 8365.51 297.310
   0   2  -3 8193.11 297.631
   0   2   3 8687.70 303.363
   0  -2  -3 8204.89 296.375
   0  -2  -3 8159.97 295.909
   0  -2  -3 7661.77 287.114
   0   2  -3 8277.38 298.653
   0   2  -3 8163.61 295.042
   0  -2   3 8266.75 298.904
   0   2  -3 8336.56 297.323
   0   2   3 8094.72 297.872
   0   2  -3 8558.84 303.342
   0  -2   3 8511.80 302.416
   0   2  -3 8135.54 296.217
   0   2  -3 8048.76 296.975
   0  -2   3 8335.13 301.133
   0   2   3 7791.14 290.081
   0   2   3 8097.18 293.297
   0  -2  -3 8079.30 296.184
   0  -2  -3 8117.15 292.658
   0   2   3 8034.02 283.894
   0  -2   3 8271.30 300.182
   0  -2  -3 7917.84 294.616
   0   2   3 7776.48 291.036
   0  -2   3 8049.18 263.981
   0  -2  -3 7960.75 294.973
   0   2  -3 8373.77 297.720
   0  -2  -3 8395.17 298.078
   0  -2  -3 8193.81 295.461
   0  -2   3 8020.99 276.965
   0   2  -3 7750.61 274.372
   0  -2   3 7947.31 290.307
   0   2   3 7574.64 287.957
   0   2  -3 7923.95 293.703
   0   2   3 7945.64 268.996
   0   2   3 8042.90 294.711
   0   2  -3 8510.19 301.486
   0  -2  -3 8012.09 293.799
   0   2  -3 8234.46 296.478
   0  -2  -3 8140.10 284.285
   0  -2  -3 7923.58 290.571
   0   2   3 8099.70 292.420
   0   2   3 8239.71 296.224
   0   2   3 7962.08 294.273
   0   2  -3 8263.26 298.846
   0  -2  -3 8479.02 300.037
   0  -2  -3 8333.63 297.819
   0   2  -3 8146.68 295.991
   0   2  -3 7996.27 272.159
   0  -2   3 8195.98 296.594
   0  -2   3 8587.29 301.138
   0  -2   3 8232.12 298.318
   0  -2   3 7548.19 289.620
   0  -2  -3 7901.84 291.632
   0   2  -3 7946.92 293.845
   0   2  -3 8364.89 297.916
   0   2   3 8098.58 293.290
   0   2  -3 7746.84 197.232
   0   2  -3 7958.88 294.457
   0  -2   3 7925.72 292.734
   0  -2   3 7911.18 250.122
   0  -2  -3 8237.43 294.607
   0   2   3 8311.04 297.621
   0  -2  -3 7710.29 289.703
   0  -2  -4 88159.7 1511.80
   0   2   4 85054.4 1501.54
   0  -2  -4 85458.0 1498.67
   0   2  -4 88834.4 1509.86
   0  -2   4 87805.7 1512.16
   0   2   4 84379.6 1498.44
   0  -2   4 85701.3 1501.71
   0  -2   4 89191.5 1515.41
   0   2  -4 87558.6 1508.92
   0  -2  -4 87816.5 1509.89
   0  -2   4 85697.6 1501.24
   0   2   4 83109.9 1493.87
   0   2  -4 88052.2 1471.81
   0  -2   4 88256.1 1513.19
   0   2   4 85080.9 1443.81
   0   2  -4 83706.4 1411.16
   0  -2  -4 86993.8 1503.83
   0   2  -4 85810.3 1505.11
   0   2  -4 84667.0 1497.90
   0   2   4 84996.2 1475.96
   0  -2   4 85536.5 1500.19
   0  -2  -4 83600.4 1491.06
   0  -2   4 88943.9 1516.87
   0   2   4 85757.0 1499.64
   0   2  -4 87414.8 1507.53
   0   2   4 83817.6 1494.48
   0  -2  -4 86084.9 1500.08
   0   2  -4 85537.2 1500.80
   0  -2   4 86599.5 1501.39
   0   2  -4 82248.3 1490.31
   0  -2   4 88642.1 1510.19
   0   2  -4 85745.9 1506.30
   0   2   4 87272.5 1504.67
   0  -2   4 86621.4 1504.18
   0   2   4 83004.7 1451.13
   0  -2   4 88570.4 1515.00
   0   2   4 85653.1 1498.70
   0  -2   4 86006.3 1498.43
   0   2   4 88002.3 1508.45
   0   2  -4 88271.0 1510.78
   0  -2  -4 86762.5 1503.13
   0   2   4 83451.3 1478.56
   0   2   4 87699.3 1507.05
   0   2  -4 85291.9 1500.10
   0  -2  -4 87153.6 1503.29
   0  -2  -4 82406.1 1491.38
   0  -2  -4 86900.3 1500.50
   0  -2  -4 85776.5 1497.09
   0   2   4 84127.3 1496.72
   0  -2  -4 85836.2 1281.82
   0   2  -4 84257.1 1497.24
   0  -2  -4 85350.6 1501.21
   0  -2  -4 86144.8 1500.16
   0   2   4 82765.0 1493.33
   0  -2  -4 88392.8 1492.39
   0   2  -4 85911.7 1510.10
   0   2   4 83585.7 1492.25
   0   2  -4 85913.4 1506.50
   0   2   4 83751.3 1487.83
   0   2  -4 82859.1 1466.94
   0  -2  -4 87011.3 1500.68
   0  -2  -4 86397.4 1505.43
   0  -2   4 87173.5 1421.07
   0  -2  -4 84565.7 1478.49
   0   2   4 82463.6 1483.76
   0   2   4 86945.3 1504.41
   0   2  -4 85628.2 1500.88
   0   2  -4 85687.3 1506.60
   0  -2   4 83926.7 1468.53
   0  -2   4 86888.9 1509.72
   0   2   4 85513.2 1495.21
   0   2   4 82950.0 1492.69
   0  -2   4 85103.5 1501.35
   0  -2   4 86229.5 1464.57
   0   2  -4 84097.1 1497.27
   0  -2  -4 86540.2 1501.36
   0   2   4 87188.4 1504.37
   0   2   4 86313.3 1503.20
   0  -2   4 87729.1 1509.68
   0   2  -4 84451.7 1497.30
   0  -2   4 87477.7 1509.28
   0  -2  -4 85227.3 1496.45
   0   2  -4 85224.4 1501.50
   0  -2   4 86519.4 1502.86
   0  -2  -4 86852.7 1507.60
   0   2  -4 83528.7 1493.87
   0   2  -4 83454.1 1282.59
   0  -2  -4 87817.4 1508.83
   0  -2   4 87820.0 1401.03
   0  -2   4 84415.5 1285.47
   0  -2   4 87020.8 1509.52
   0   2   5 1148.98 118.180
   0   2   5 1267.41 127.843
   0   2  -5 1107.98 108.661
   0   2   5 1269.57 123.823
   0   2   5 1236.41 119.363
   0  -2   5 1159.56 121.149
   0   2  -5 1195.45 129.116
   0   2  -5 1202.94 122.236
   0  -2  -5 1065.83 121.285
   0   2   5 1208.00 123.036
   0  -2  -5 1162.56 121.010
   0  -2  -5 1269.88 131.227
   0  -2  -5 955.872 118.424
   0  -2   5 1304.27 124.972
   0  -2   5 1200.13 122.148
   0  -2   5 1192.23 130.886
   0  -2  -5 1173.80 128.194
   0   2  -5 1223.53 122.012
   0  -2   5 1234.91 128.537
   0   2  -5 1179.72 120.980
   0   2   5 1106.94 119.005
   0   2   5 1292.87 130.998
   0   2   5 1154.25 119.549
   0   2  -5 1162.57 117.322
   0   2   5 1130.04 121.745
   0  -2  -5 1185.45 120.440
   0  -2   5 1336.59 134.072
   0  -2  -5 1218.12 121.162
   0   2  -5 1331.19 129.624
   0  -2  -5 1282.00 75.4328
   0   2   5 1052.32 117.262
   0   2   5 1121.90 120.866
   0  -2   5 1161.17 96.4229
   0   2  -5 1180.88 125.887
   0  -2  -5 1186.95 121.780
   0  -2   5 1155.05 60.4903
   0   2  -5 1222.92 119.641
   0   2   5 1182.32 120.544
   0  -2  -5 1173.18 116.136
   0   2  -5 1189.94 122.244
   0  -2   5 1140.92 125.927
   0   2  -5 1268.23 102.411
   0  -2  -5 1344.83 136.423
   0   2   5 1247.73 122.870
   0  -2   5 1513.98 134.761
   0   2  -5 1202.65 125.000
   0  -2  -5 1224.95 130.925
   0  -2  -5 1067.00 124.096
   0  -2   5 1291.94 126.845
   0  -2   5 1261.14 125.413
   0  -2   5 1180.22 118.604
   0   2   5 1201.23 122.451
   0  -2  -5 1262.21 131.120
   0  -2   5 1233.77 120.816
   0   2   5 1196.06 117.101
   0   2   5 1400.73 129.735
   0  -2  -5 1205.12 125.204
   0   2   5 1065.45 108.929
   0   2  -5 1255.52 60.5464
   0   2  -5 1021.14 121.909
   0  -2  -5 1002.13 117.601
   0   2   5 1195.05 125.661
   0  -2  -5 1102.54 126.280
   0   2  -5 1246.52 132.934
   0   2  -5 1149.20 121.113
   0   2   5 1224.97 127.317
   0  -2   5 1007.43 121.103
   0  -2  -5 1148.79 121.493
   0   2   5 1153.80 118.793
   0  -2   5 1129.92 118.744
   0   2  -5 1147.33 128.265
   0   2   5 1366.52 128.515
   0   2  -5 1307.71 131.911
   0  -2  -5 1323.62 127.297
   0  -2   5 1162.12 121.443
   0   2  -5 1139.71 120.217
   0  -2  -5 1364.83 134.545
   0  -2   5 958.717 118.126
   0  -2   5 1253.12 130.579
   0   2  -5 1120.17 126.270
   0  -2   5 1317.20 128.425
   0  -2  -5 1300.02 129.264
   0  -2  -5 1119.71 113.153
   0   2   5 1441.64 139.368
   0   2  -5 994.981 111.333
   0   2  -5 1004.55 121.939
   0  -2   6 88516.0 1579.19
   0  -2   6 81253.0 1295.47
   0  -2  -6 87324.1 1575.74
   0  -2  -6 86660.7 1574.84
   0  -2  -6 85965.7 1572.17
   0   2  -6 86802.8 1574.64
   0  -2  -6 85273.9 1548.36
   0  -2  -6 87536.4 1535.66
   0   2  -6 88220.7 1578.97
   0  -2   6 87666.6 1541.48
   0  -2  -6 85189.9 1569.77
   0  -2  -6 86766.2 1576.44
   0  -2   6 88198.5 1578.93
   0   2   6 85366.2 1565.04
   0  -2  -6 84662.8 1374.45
   0  -2   6 87807.2 1580.68
   0  -2  -6 84615.2 1567.66
   0  -2   6 83623.2 1540.33
   0   2  -6 88350.7 1582.84
   0   2   6 87884.9 1571.52
   0   2   6 91201.6 1587.74
   0   2   6 86254.0 1569.08
   0   2   6 85578.7 1567.94
   0   2  -6 90054.7 1583.92
   0   2   6 90254.6 1584.29
   0   2   6 91447.8 1588.17
   0  -2   6 85597.1 1571.77
   0   2  -6 88043.1 1578.13
   0   2  -6 85384.9 1568.82
   0  -2  -6 84857.3 1568.46
   0  -2  -6 87622.3 1549.27
   0   2   6 86507.8 1527.47
   0  -2   6 85192.0 1567.06
   0   2   6 88459.0 1578.16
   0   2   6 86523.2 1571.53
   0  -2   6 89567.1 1582.42
   0   2  -6 86483.1 1573.77
   0   2   6 92608.6 1591.77
   0  -2  -6 89378.3 1575.56
   0  -2   6 85610.9 1566.57
   0   2   6 87559.6 1575.47
   0  -2  -6 84520.9 1566.17
   0  -2  -6 87170.7 1522.68
   0  -2   6 87816.5 1580.79
   0  -2   6 87576.8 1578.87
   0   2   6 86140.5 1572.45
   0   2  -6 84159.9 1433.25
   0  -2   6 85090.5 1565.74
   0   2  -6 87316.9 1581.28
   0  -2   6 88218.8 1441.77
   0   2  -6 87482.9 1581.86
   0  -2  -6 86101.7 1569.61
   0  -2   6 85740.2 1576.11
   0   2   6 86265.0 1571.77
   0   2   6 85220.7 1564.28
   0   2   6 84081.9 1564.66
   0   2   6 89387.5 1579.54
   0   2  -6 86046.4 1577.07
   0   2   6 86900.6 1554.14
   0   2  -6 85504.9 1315.76
   0   2  -6 89405.5 1582.14
   0   2  -6 87346.1 1580.06
   0   2  -6 89941.2 1583.40
   0  -2  -6 86200.8 1566.82
   0   2  -6 86860.2 1573.50
   0   2   6 86767.4 1572.98
   0  -2   6 90858.1 1586.30
   0  -2   6 84887.8 1571.10
   0  -2  -6 84268.4 1562.59
   0  -2  -6 85648.7 1568.88
   0   2  -6 88319.0 1545.64
   0  -2   6 89725.1 1585.44
   0   2  -6 89218.5 1589.53
   0  -2  -6 85321.9 1569.50
   0  -2   6 87421.5 1579.59
   0  -2  -6 84760.5 1561.65
   0   2  -6 86345.5 1577.53
   0   2  -6 84407.2 1559.66
   0   2   6 86682.2 1513.34
   0   2  -6 85732.8 1569.81
   0   2  -6 85818.1 1571.20
   0   2  -6 85014.2 1569.26
   0   2   6 88310.9 1463.26
   0   2  -6 87344.7 1575.20
   0  -2  -6 84876.1 1567.25
   0  -2   6 84161.5 1565.96
   0  -2   6 85985.3 1572.32
   0  -2   7 8476.12 278.629
   0  -2  -7 8424.82 356.886
   0   2  -7 8680.53 344.740
   0  -2  -7 8121.91 340.465
   0  -2   7 7936.20 341.159
   0  -2  -7 8471.07 330.821
   0   2   7 8187.88 328.997
   0   2  -7 8124.89 353.145
   0  -2   7 7604.33 344.543
   0  -2  -7 8275.09 350.563
   0  -2  -7 8131.37 332.739
   0  -2  -7 8010.38 258.616
   0   2  -7 8553.84 359.140
   0   2  -7 8453.03 359.226
   0   2   7 8345.98 358.505
   0   2  -7 8653.78 362.047
   0  -2  -7 8625.86 333.723
   0  -2  -7 8268.54 353.229
   0  -2   7 8156.27 351.941
   0  -2   7 8181.13 353.618
   0  -2  -7 8256.27 354.021
   0   2  -7 8407.48 350.230
   0   2  -7 8396.54 360.474
   0   2  -7 8266.67 277.915
   0   2   7 7725.48 344.526
   0  -2   7 8502.18 358.887
   0  -2   7 7946.71 351.724
   0   2   7 8285.52 326.193
   0   2   7 8597.37 361.165
   0  -2  -7 8036.62 350.328
   0  -2   7 8303.59 353.815
   0  -2  -7 8143.13 353.809
   0  -2  -7 7888.53 346.947
   0  -2   7 8395.41 340.702
   0  -2   7 8085.21 352.822
   0  -2  -7 7858.41 346.618
   0   2  -7 8719.90 364.922
   0   2  -7 8057.67 351.839
   0  -2  -7 8318.55 350.317
   0   2   7 8671.78 346.319
   0   2   7 8571.32 296.165
   0   2   7 8179.01 355.245
   0  -2   7 7789.77 343.729
   0   2  -7 8618.68 362.272
   0   2   7 8329.96 357.234
   0   2  -7 8099.16 351.847
   0   2   7 8141.68 352.222
   0  -2  -7 8336.76 357.634
   0  -2   7 7973.81 199.226
   0  -2  -7 8876.67 365.778
   0   2  -7 8234.39 356.708
   0   2   8 142802. 2445.50
   0   2   8 143794. 2451.15
   0  -2   8 142231. 2451.35
   0  -2  -8 144108. 2448.16
   0  -2  -8 141086. 2427.05
   0  -2  -8 143153. 2444.91
   0   2   8 145905. 2396.67
   0  -2   8 143089. 2450.64
   0  -2  -8 141841. 2441.69
   0  -2  -8 143443. 2445.91
   0  -2   8 143571. 2453.01
   0   2   8 143267. 2448.14
   0  -2   8 138104. 2416.01
   0  -2  -8 143378. 2447.76
   0   2   8 145408. 2454.98
   0  -2   8 142693. 2451.44
   0   2   8 148773. 2306.67
   0   2  -8 140721. 2247.58
   0  -2   8 142241. 2412.79
   0   2  -8 143444. 2455.84
   0  -2  -8 142941. 2444.49
   0  -2  -8 140879. 2247.77
   0   2  -8 143482. 2456.38
   0  -2  -8 141344. 2436.99
   0  -2   8 139341. 2444.12
   0  -2   8 143966. 2458.17
   0   2  -8 139824. 2422.46
   0  -2  -8 143153. 2445.24
   0  -2  -8 139915. 2425.19
   0   2  -8 143104. 2461.98
   0  -2  -8 145123. 2376.08
   0   2  -8 144458. 2456.57
   0  -2  -8 141850. 2417.55
   0  -2  -8 143568. 2446.16
   0   2   8 144991. 2454.92
   0   2  -8 141838. 2460.24
   0   2  -8 140814. 2452.90
   0  -2  -8 144381. 2448.30
   0   2   8 146877. 2450.56
   0   2  -8 141561. 2457.62
   0  -2   8 142750. 2455.57
   0   2   8 145646. 2368.90
   0   2  -8 142824. 2452.67
   0  -2   8 139733. 2448.65
   0   2  -8 143480. 2456.82
   0   2  -8 141031. 2454.15
   0  -2   9 801.278 133.276
   0  -2  -9 1064.16 150.455
   0   2  -9 717.583 129.942
   0   2   9 862.607 138.511
   0   2   9 585.965 106.740
   0  -2  -9 741.658 50.7664
   0  -2  -9 735.810 135.526
   0  -2  -9 847.477 142.165
   0   2  -9 824.531 139.651
   0  -2  -9 860.547 140.273
   0  -2  -9 884.644 147.240
   0   2   9 894.341 141.373
   0  -2   9 1241.09 171.708
   0  -2  -9 687.196 130.115
   0   2   9 1099.17 166.907
   0   2  -9 1045.17 155.795
   0   2  -9 1002.09 150.917
   0   2   9 1014.31 142.911
   0   2  -9 873.725 151.639
   0  -2  -9 770.139 131.521
   0  -2  -9 694.183 124.226
   0  -2   9 1000.44 150.445
   0  -2  -9 830.978 140.576
   0  -2   9 819.586 145.308
   0   2  -9 920.323 147.104
   0   2   9 915.793 146.733
   0   2   9 975.023 108.636
   0   2  -9 1022.83 153.634
   0   2  -9 786.250 124.959
   0  -2  -9 1149.87 160.658
   0   2  -9 686.097 126.799
   0   2  -9 788.743 91.2707
   0  -2   9 1041.54 156.024
   0  -2  -9 979.100 141.518
   0  -2   9 958.138 149.680
   0  -2  -9 579.987 115.370
   0   2  -9 779.522 139.185
   0   2   9 926.627 145.979
   0  -2   9 753.496 133.464
   0   2   9 584.151 115.621
   0  -2   9 855.727 147.736
   0  -2  -9 1136.82 120.663
   0   2  -9 861.719 142.360
   0  -2   9 1160.40 164.333
   0  -2  -9 976.719 142.796
   0  -2   9 1016.79 154.490
   0  -2  10 2666.73 234.481
   0  -2  10 2344.65 217.098
   0  -2 -10 2561.18 220.177
   0  -2 -10 2297.20 217.480
   0  -2 -10 2579.84 231.317
   0  -2  10 2567.93 231.078
   0   2  10 2859.82 235.983
   0   2  10 2340.74 206.165
   0   2 -10 2260.66 215.074
   0  -2 -10 2632.23 230.586
   0   2 -10 2685.09 234.902
   0  -2  10 2431.10 220.996
   0   2  10 2405.50 170.550
   0   2 -10 2305.08 216.439
   0  -2  10 2564.04 221.666
   0  -2 -10 2354.75 217.692
   0  -2 -10 2507.41 222.507
   0  -2 -10 2412.93 224.831
   0   2 -10 2539.88 231.651
   0  -2 -10 2444.74 226.619
   0   2  10 2402.98 192.856
   0  -2 -10 2065.04 204.076
   0   2 -10 2676.84 234.181
   0   2  10 2325.16 220.235
   0   2 -10 2541.04 230.616
   0   2 -10 2779.39 235.912
   0   2  10 2733.95 235.661
   0  -2 -10 2442.51 106.342
   0   2 -10 2823.53 241.598
   0  -2  10 2589.05 230.833
   0  -2 -10 2937.45 236.684
   0  -2 -10 2418.65 212.556
   0   2 -10 2541.88 228.430
   0  -2 -10 2317.92 216.266
   0  -2  10 2486.73 229.379
   0  -2  10 2413.80 217.307
   0   2  10 2347.93 220.217
   0   2 -10 2112.92 197.728
   0   2  10 2552.81 227.152
   0   2 -10 2347.94 154.366
   0  -2 -10 2325.29 218.985
   0  -2 -10 2705.76 184.059
   0   2 -10 2157.19 214.022
   0  -2  10 2342.93 219.630
   0   2  10 2371.95 217.850
   0  -2 -11 414.257 135.356
   0  -2 -11 392.388 140.380
   0  -2 -11 463.117 127.490
   0   2 -11 291.857 120.415
   0   2 -11 343.081 135.225
   0  -2 -11 351.867 132.204
   0  -2 -11 469.009 133.621
   0  -2 -11 467.971 129.572
   0  -2 -11 296.895 111.031
   0  -2 -11 348.384 122.741
   0  -2 -11 155.392 88.7081
   0  -2 -11 233.353 63.9040
   0   2  11 511.033 122.462
   0  -2 -11 289.253 117.272
   0   2  11 141.723 97.4093
   0  -2  11 339.946 110.363
   0   2 -11 488.855 130.839
   0   2 -11 264.588 101.600
   0   2  11 362.439 130.047
   0  -2 -11 442.766 137.121
   0  -2 -11 270.421 127.808
   0   2 -11 336.506 70.3648
   0   2 -11 319.996 114.816
   0  -2  11 260.840 93.2326
   0   2 -11 307.620 111.317
   0  -2 -11 475.702 55.1997
   0  -2  11 271.115 117.087
   0   2 -11 199.655 89.4040
   0   2  11 343.003 107.115
   0  -2 -11 291.728 110.564
   0  -2  11 135.631 89.5099
   0   2 -11 186.144 100.089
   0  -2 -11 530.945 108.340
   0   2 -11 236.738 98.2881
   0  -2  11 224.549 102.911
   0   2  11 197.247 109.065
   0   2  11 348.375 76.5305
   0  -2  11 364.254 106.734
   0   2  11 248.254 110.327
   0  -2  11 314.301 109.227
   0   2 -11 505.911 128.838
   0  -2  11 481.443 151.387
   0   2  11 433.563 109.576
   0   2  11 427.358 106.391
   0   2 -12 31924.8 926.146
   0  -2 -12 31019.2 771.670
   0  -2 -12 31776.2 914.127
   0  -2 -12 31748.9 893.101
   0   2 -12 32028.9 931.874
   0   2  12 31964.9 910.992
   0   2 -12 32566.9 938.291
   0  -2 -12 29939.3 894.936
   0  -2 -12 31559.0 916.896
   0   2 -12 32074.0 930.452
   0  -2 -12 32397.2 923.959
   0  -2 -12 32621.9 923.179
   0  -2 -12 31808.8 920.038
   0   2  12 30905.0 649.696
   0   2  12 32099.1 795.834
   0   2 -12 32014.0 924.660
   0  -2 -12 30387.1 784.493
   0   2 -12 32644.1 940.204
   0  -2  12 31075.6 925.298
   0  -2 -12 31117.6 908.700
   0  -2 -12 32508.6 922.422
   0  -2 -12 31424.0 617.885
   0   2  12 32433.8 927.264
   0  -2  12 31303.8 892.219
   0  -2  12 31080.6 922.933
   0   2 -12 32202.5 884.079
   0  -2  12 30931.5 909.350
   0   2 -12 30610.6 915.439
   0  -2 -12 31738.6 898.597
   0   2  12 32758.0 818.942
   0   2 -12 30669.9 643.189
   0  -2  12 32655.9 938.774
   0  -2  12 30459.1 918.882
   0  -2 -12 30890.0 909.984
   0   2  12 33586.4 940.784
   0   2 -12 31849.3 925.995
   0   2  12 32860.9 932.732
   0  -2 -12 32432.6 894.233
   0  -2  12 30269.4 915.410
   0   2  12 31716.3 876.032
   0  -2  12 31154.9 921.677
   0   2 -12 33247.1 936.642
   0  -2 -12 32360.2 927.936
   0   2  12 33679.9 940.817
   0   2  12 32933.1 932.413
   0   2 -12 31556.2 717.342
   0  -2 -13 385.323 127.410
   0  -2 -13 575.775 75.4092
   0   2 -13 635.860 176.393
   0  -2  13 552.129 157.832
   0  -2 -13 313.807 122.781
   0  -2 -13 482.687 138.544
   0   2 -13 686.977 146.245
   0  -2  13 465.222 152.676
   0  -2  13 535.663 164.945
   0   2 -13 404.768 106.608
   0   2 -13 476.170 85.5694
   0  -2  13 336.014 148.766
   0  -2 -13 526.036 138.254
   0  -2 -13 455.825 129.019
   0   2  13 616.344 121.296
   0  -2 -13 477.808 116.402
   0   2 -13 533.572 140.324
   0  -2  13 366.094 129.243
   0   2  13 572.970 140.216
   0   2  13 458.933 130.258
   0  -2  13 458.293 171.574
   0   2  13 201.202 118.252
   0   2 -13 335.285 149.720
   0  -2 -13 619.274 146.077
   0   2 -13 542.907 70.8538
   0  -2 -13 641.657 145.415
   0  -2 -13 531.054 135.944
   0   2  13 532.965 120.091
   0  -2 -13 498.452 135.137
   0  -2 -13 662.363 153.454
   0   2  13 569.726 72.1204
   0  -2 -13 484.221 141.437
   0   2 -13 627.305 175.193
   0   2 -13 486.738 136.734
   0   2  13 576.382 139.614
   0  -2 -13 626.674 107.781
   0   2 -13 557.361 160.844
   0   2 -13 574.841 167.918
   0   2 -13 447.498 103.712
   0   2 -13 586.817 144.130
   0   2  13 511.077 129.630
   0  -2  13 431.201 149.523
   0  -2 -13 816.939 135.287
   0   2  13 453.690 120.915
   0   2  13 438.031 133.513
   0  -2  13 352.041 112.900
   0  -2 -13 477.954 120.221
   0   2  14 2345.81 248.999
   0   2  14 2323.45 251.425
   0  -2 -14 2076.19 231.866
   0   2 -14 1983.41 231.650
   0  -2 -14 2393.47 252.378
   0   2 -14 2132.72 239.581
   0   2 -14 2215.58 248.949
   0  -2 -14 1824.93 222.066
   0   2 -14 2242.38 205.392
   0  -2 -14 1739.70 226.515
   0  -2 -14 2230.58 244.229
   0  -2  14 2430.91 251.547
   0  -2 -14 2289.74 241.512
   0   2 -14 2141.96 248.317
   0  -2  14 2306.61 251.440
   0  -2  14 2380.57 179.123
   0   2 -14 2520.73 259.066
   0  -2  14 1927.53 233.114
   0   2  14 2230.50 249.327
   0   2  14 2226.91 235.802
   0   2 -14 2135.78 227.182
   0   2 -14 2203.86 250.823
   0  -2 -14 2137.19 228.715
   0   2  14 2141.31 127.480
   0  -2  14 2373.30 262.670
   0  -2 -14 2687.27 273.628
   0  -2 -14 2131.64 247.528
   0   2 -14 2233.70 238.975
   0  -2  14 2273.04 246.598
   0   2 -14 2038.91 238.994
   0  -2 -14 2264.97 208.348
   0   2 -14 2266.51 169.145
   0   2  14 2194.39 234.284
   0  -2 -14 2435.55 199.055
   0  -2  14 2124.01 248.174
   0   2  14 2489.83 210.598
   0  -2  14 2481.61 265.448
   0   2 -14 2111.96 242.477
   0   2  14 2466.79 201.953
   0  -2  14 1849.74 237.004
   0   2  14 2189.09 245.969
   0  -2 -14 2314.00 249.837
   0  -2 -14 2343.81 247.138
   0  -2 -14 2220.66 247.995
   0   2 -14 2080.48 123.226
   0  -2 -14 2246.42 140.699
   0   2  15 719.483 169.003
   0   2  15 966.389 160.769
   0   2 -15 942.940 173.721
   0  -2 -15 1045.60 165.021
   0  -2  15 821.336 115.550
   0  -2 -15 891.528 184.883
   0   2 -15 673.363 108.220
   0  -2 -15 835.061 205.371
   0  -2 -15 1039.17 210.311
   0  -2 -15 976.204 223.152
   0   2 -15 654.945 126.876
   0   2 -15 942.832 187.855
   0  -2 -15 818.805 163.901
   0   2 -15 740.525 154.949
   0   2 -15 1015.93 208.226
   0   2 -15 1004.96 184.715
   0  -2 -15 971.926 225.898
   0  -2 -15 906.012 137.390
   0   2  15 814.166 132.810
   0   2 -15 609.450 149.396
   0  -2 -15 768.234 201.633
   0  -2  15 1093.09 221.079
   0   2 -15 1269.38 228.953
   0   2 -15 1164.57 220.454
   0   2 -15 706.621 159.303
   0  -2  15 1101.15 231.582
   0  -2 -15 648.326 153.949
   0  -2 -15 795.132 213.760
   0  -2  15 645.638 161.624
   0   2  15 768.907 153.872
   0  -2 -15 1081.28 194.517
   0   2  15 746.793 170.212
   0   2  15 1066.07 216.147
   0  -2 -15 1282.70 211.890
   0  -2  15 983.330 209.014
   0  -2  15 1284.91 229.839
   0   2 -15 1060.68 215.878
   0   2 -15 1264.95 224.617
   0   2  15 723.849 73.9648
   0  -2 -15 818.864 99.7369
   0   2 -15 837.923 75.2919
   0  -2  15 1249.91 238.896
   0  -2 -15 749.101 178.929
   0  -2  15 931.122 184.808
   0  -2  15 1156.03 235.772
   0   2  15 656.742 172.538
   0   2  15 752.186 186.041
   0  -2  16 47760.5 846.920
   0   2  16 54459.6 1408.05
   0  -2 -16 52146.9 1384.51
   0   2 -16 49706.2 1355.68
   0  -2 -16 50016.1 882.249
   0  -2  16 49100.3 1367.49
   0   2 -16 52530.5 1398.45
   0  -2 -16 52615.7 1241.10
   0   2 -16 52092.4 1218.12
   0  -2  16 50732.1 1384.02
   0  -2 -16 50929.3 1365.68
   0  -2  16 49155.3 851.747
   0   2  16 51909.1 1146.50
   0  -2  16 50133.2 1347.45
   0  -2 -16 51780.0 1349.41
   0  -2 -16 52841.4 1327.02
   0  -2  16 52191.1 1103.14
   0   2 -16 50621.5 1295.91
   0   2  16 53335.4 1394.62
   0   2 -16 51575.3 1393.31
   0  -2  16 50562.0 1384.70
   0  -2 -16 51063.6 1364.94
   0  -2 -16 50256.1 1357.21
   0  -2  16 50959.6 1389.85
   0  -2 -16 52208.4 1386.96
   0   2  16 51567.8 1360.56
   0  -2 -16 50887.7 1362.05
   0  -2  16 50835.7 1385.75
   0  -2 -16 52067.6 1381.66
   0   2 -16 51710.8 1374.72
   0  -2  16 50065.0 1358.93
   0   2  16 54069.4 1348.25
   0   2  16 50105.2 1363.46
   0   2 -16 52940.3 1406.54
   0  -2 -16 50170.9 999.828
   0  -2  16 54520.6 1411.34
   0   2 -16 53028.2 1392.04
   0   2 -16 50378.0 1073.14
   0   2 -16 49118.1 861.545
   0  -2 -16 51205.3 1368.88
   0   2  16 52386.9 1199.05
   0  -2 -16 52872.5 1395.83
   0   2  16 49285.4 873.814
   0   2 -16 51236.9 1371.36
   0   2 -16 52428.8 1403.01
   0  -2 -16 52880.8 1192.85
   0   2  16 52093.2 1388.20
   0   2 -16 51676.5 1388.52
   0   2 -16 51270.9 1372.50
   0   2  17 2037.86 294.230
   0  -2 -17 2067.20 269.626
   0   2  17 2077.10 227.593
   0  -2 -17 2077.69 265.530
   0   2 -17 2362.83 296.043
   0   2  17 1526.84 247.412
   0   2  17 1479.91 232.828
   0   2 -17 2178.99 288.315
   0   2  17 1710.11 245.075
   0  -2 -17 1866.39 208.310
   0   2  17 1488.94 231.612
   0  -2  17 1714.05 170.619
   0   2 -17 2515.87 302.999
   0   2 -17 2333.39 295.843
   0  -2  17 1898.58 272.025
   0  -2 -17 2065.60 283.294
   0  -2  17 2554.48 301.476
   0   2 -17 2306.05 302.873
   0  -2  17 1948.86 273.375
   0  -2  17 2224.11 289.078
   0   2  17 1573.09 87.8851
   0  -2  17 2164.15 286.305
   0  -2  17 2138.01 280.667
   0   2 -17 1710.28 243.276
   0   2 -17 1580.57 242.377
   0  -2  17 2860.05 316.735
   0  -2 -17 2054.31 284.499
   0  -2 -17 1845.08 286.215
   0  -2 -17 1713.00 94.0975
   0  -2 -17 1672.26 247.097
   0   2 -17 1579.21 216.512
   0  -2  17 1936.42 259.539
   0  -2 -17 2268.72 297.591
   0  -2 -17 1597.14 92.0241
   0  -2 -17 2644.99 316.678
   0  -2 -17 1797.38 276.929
   0  -2 -17 2071.54 235.113
   0   2  17 2154.47 261.436
   0   2 -17 2000.52 265.152
   0   2 -17 2128.09 229.395
   0  -2 -17 2224.21 261.467
   0  -2 -17 1965.23 157.083
   0   2 -17 1594.74 81.9199
   0   2 -17 1922.71 176.853
   0  -2 -17 1976.34 255.073
   0   2  17 1887.58 261.527
   0  -2 -17 1690.47 237.297
   0   2 -17 1852.57 260.599
   0   2  17 1706.43 181.701
   0   2 -17 1820.59 259.968
   0  -2  18 1134.78 202.524
   0  -2 -18 1137.08 230.246
   0  -2 -18 1074.34 206.544
   0  -2 -18 1189.70 235.043
   0   2 -18 1084.92 203.829
   0  -2 -18 1091.39 214.581
   0   2  18 1146.23 168.478
   0   2 -18 976.381 206.966
   0   2 -18 1390.25 228.960
   0  -2 -18 999.940 186.251
   0   2 -18 1153.12 220.542
   0  -2 -18 1012.89 215.099
   0  -2  18 1055.40 137.271
   0  -2 -18 822.006 186.241
   0  -2 -18 1069.58 205.195
   0  -2 -18 1175.46 225.383
   0   2  18 1082.71 209.429
   0  -2 -18 998.380 116.836
   0  -2  18 687.201 188.498
   0  -2  18 950.175 201.368
   0   2 -18 1065.15 209.351
   0   2 -18 728.334 148.507
   0  -2  18 735.150 204.772
   0  -2  18 1246.32 226.115
   0  -2 -18 825.050 189.593
   0  -2  18 1404.96 244.226
   0   2 -18 1145.74 139.970
   0   2 -18 985.178 195.786
   0   2 -18 1280.08 237.577
   0   2  18 1238.56 220.201
   0   2 -18 1230.45 216.801
   0   2 -18 1228.76 224.250
   0   2  18 939.073 188.465
   0   2  18 852.305 201.234
   0  -2 -18 1221.09 229.654
   0   2  18 828.932 191.357
   0   2  18 1218.18 206.786
   0   2  18 1195.66 154.695
   0  -2 -18 1115.70 165.710
   0  -2  18 1206.12 231.295
   0  -2 -18 963.277 187.788
   0   2 -18 888.572 195.027
   0   2  18 1061.65 220.600
   0  -2 -18 1159.35 217.498
   0  -2  18 779.097 170.689
   0   2 -18 899.785 184.033
   0   2 -19 558.172 174.772
   0   2 -19 554.546 167.249
   0   2  19 765.390 195.973
   0  -2 -19 476.430 139.034
   0   2 -19 732.851 116.724
   0  -2 -19 615.326 178.599
   0   2 -19 512.051 194.131
   0  -2  19 582.279 111.491
   0  -2  19 963.620 220.515
   0   2 -19 627.472 168.830
   0  -2 -19 670.968 187.035
   0  -2 -19 611.500 196.505
   0  -2 -19 616.247 186.674
   0  -2 -19 677.467 194.103
   0  -2  19 365.896 150.057
   0  -2  19 662.571 192.527
   0  -2  19 518.665 143.905
   0  -2 -19 643.335 102.977
   0   2  19 754.217 143.297
   0   2 -19 866.786 177.563
   0  -2  19 965.022 225.153
   0  -2 -19 798.773 191.646
   0   2  19 682.283 181.284
   0  -2 -19 579.968 132.145
   0   2 -19 646.993 148.478
   0   2 -19 780.787 190.453
   0  -2 -19 590.842 169.210
   0  -2 -19 724.133 189.643
   0  -2  19 432.586 172.532
   0  -2  19 698.343 192.898
   0   2 -19 576.840 169.835
   0   2  19 822.914 205.013
   0   2 -19 302.394 150.026
   0   2 -19 800.815 206.351
   0  -2 -19 1001.32 217.098
   0   2  19 520.249 163.573
   0   2 -19 714.352 199.637
   0  -2 -19 673.472 189.641
   0  -2 -19 694.874 196.191
   0   2 -19 565.285 175.331
   0  -2 -19 234.869 144.363
   0   2  19 262.214 133.718
   0   2  19 633.890 188.989
   0  -2  19 618.965 187.086
   0   2  19 690.246 192.084
   0   2  19 625.486 124.913
   0   2 -20 4117.65 389.662
   0   2 -20 4726.07 423.703
   0   2 -20 4260.50 405.807
   0   2  20 4829.56 437.841
   0  -2 -20 4535.77 333.856
   0   2 -20 5061.20 434.614
   0  -2  20 4345.16 407.443
   0  -2 -20 4042.07 381.561
   0  -2 -20 3543.80 382.566
   0   2  20 4091.21 403.510
   0  -2  20 4013.72 389.340
   0  -2  20 4066.14 273.020
   0   2  20 4831.66 338.043
   0  -2  20 4328.90 409.215
   0   2 -20 4680.44 426.408
   0  -2 -20 4270.66 400.720
   0   2  20 4385.14 406.069
   0   2  20 4079.91 276.851
   0  -2 -20 4065.33 401.399
   0  -2  20 4334.60 407.913
   0  -2 -20 3719.37 375.149
   0   2  20 5108.49 442.608
   0   2 -20 4289.58 340.449
   0  -2  20 4168.57 408.263
   0   2 -20 4268.42 400.620
   0   2  20 4839.14 415.026
   0  -2 -20 3941.84 391.895
   0   2 -20 4814.94 421.804
   0  -2 -20 4048.21 395.074
   0  -2 -20 3985.58 247.034
   0  -2  20 3856.15 377.625
   0   2  20 4434.96 421.799
   0  -2 -20 4034.69 386.197
   0   2 -20 4789.33 423.379
   0   2  20 4432.67 391.383
   0  -2  20 4479.52 416.735
   0  -2 -20 3692.92 380.200
   0   2 -20 3885.42 392.258
   0   2 -20 4625.78 281.137
   0  -2 -20 3181.95 307.277
   0   2 -20 3763.16 342.650
   0   2 -20 4739.34 417.760
   0  -2 -20 3977.26 384.785
   0  -2 -20 3923.07 384.563
   0  -2  20 4216.04 401.527
   0  -2 -20 4197.36 370.254
   0   2 -21 352.490 194.234
   0   2 -21 103.894 142.020
   0  -2 -21 286.905 90.8971
   0  -2 -21 505.084 201.670
   0   2 -21 280.645 150.521
   0   2  21 119.380 144.040
   0  -2 -21 633.574 213.960
   0   2 -21 40.6165 138.915
   0   2  21 180.361 78.5649
   0  -2  21 331.116 159.717
   0   2  21 233.000 164.964
   0  -2 -21 300.308 178.068
   0  -2  21 297.500 165.409
   0  -2 -21 104.150 102.048
   0   2 -21 100.406 78.2988
   0  -2  21 53.6947 132.536
   0   2 -21 471.156 195.561
   0  -2  21 235.651 80.6224
   0   2  21 270.887 165.197
   0   2 -21 401.586 153.895
   0  -2  21 227.053 152.625
   0   2 -21 399.416 133.172
   0  -2 -21 76.5767 120.160
   0   2  21 487.140 177.635
   0  -2 -21 151.710 153.872
   0  -2 -21 79.8263 137.715
   0   2 -21 383.516 198.424
   0  -2 -21 294.039 168.327
   0  -2  21 155.074 149.598
   0  -2  21 210.259 174.260
   0   2 -21 252.860 151.036
   0   2 -21 350.996 170.799
   0  -2  21-47.2777 100.048
   0  -2 -21 357.050 182.073
   0  -2 -21 169.286 130.233
   0  -2 -21 147.280 130.316
   0   2 -21 85.5518 141.900
   0  -2  21 304.950 170.941
   0  -2 -21 356.904 176.080
   0   2  21 190.206 105.855
   0   2  21 337.312 165.654
   0  -2 -21 97.8766 135.934
   0   2  21 208.059 135.212
   0  -2 -21 35.9296 143.279
   0   2  21-66.4574 135.191
   0   2 -21 251.839 151.394
   0  -2  22 10050.2 651.975
   0  -2 -22 9820.80 648.119
   0  -2 -22 10668.8 669.824
   0  -2  22 10945.5 677.691
   0  -2 -22 9368.31 618.668
   0   2  22 10715.5 671.292
   0   2 -22 10755.6 450.012
   0  -2  22 10306.1 645.171
   0  -2 -22 10390.5 654.650
   0  -2  22 10298.1 650.179
   0   2 -22 10089.3 650.672
   0  -2 -22 10247.3 531.158
   0   2 -22 10714.4 665.582
   0   2  22 10121.8 655.576
   0   2  22 10062.7 654.670
   0   2 -22 10171.5 653.721
   0  -2  22 9821.69 448.061
   0   2 -22 10464.6 658.961
   0  -2 -22 9982.06 647.722
   0   2 -22 10720.9 564.817
   0   2 -22 10116.4 650.249
   0   2  22 10931.6 677.161
   0  -2 -22 9939.82 640.938
   0   2 -22 10794.7 673.795
   0   2 -22 11117.9 676.883
   0  -2 -22 9587.19 567.458
   0  -2 -22 9549.89 629.680
   0  -2 -22 11015.6 679.895
   0  -2 -22 9598.53 590.894
   0  -2 -22 10347.9 657.210
   0  -2  22 9846.45 642.594
   0   2 -22 10282.4 656.176
   0   2  22 9650.78 628.237
   0  -2  22 10491.7 663.214
   0  -2  22 10095.5 662.638
   0   2 -22 10557.7 664.920
   0   2  22 11806.0 697.975
   0   2  22 10305.3 458.657
   0  -2 -22 9446.80 628.540
   0  -2 -22 9697.58 639.633
   0   2 -22 9245.86 622.616
   0   2  22 10583.6 523.085
   0   2  22 11336.6 655.429
   0  -2  22 11890.8 705.703
   0   2 -22 9461.04 570.902
   0  -2 -23 934.377 214.202
   0  -2 -23 1173.63 273.574
   0  -2 -23 937.558 237.716
   0   2 -23 1145.96 236.175
   0  -2  23 989.589 245.183
   0   2 -23 1136.51 249.660
   0  -2  23 1038.03 254.459
   0   2 -23 985.031 252.665
   0  -2  23 1084.38 249.324
   0   2 -23 584.090 178.435
   0  -2  23 854.193 217.799
   0   2  23 1199.89 268.777
   0   2  23 931.874 252.139
   0  -2 -23 909.742 239.439
   0  -2 -23 1124.48 275.928
   0  -2 -23 1151.99 222.227
   0   2 -23 1028.20 191.689
   0   2  23 1052.52 237.362
   0  -2 -23 1241.43 198.775
   0  -2 -23 1109.29 258.896
   0   2 -23 1190.00 243.822
   0   2 -23 1031.22 243.016
   0   2 -23 892.606 227.294
   0  -2 -23 801.217 239.444
   0  -2 -23 1143.94 254.288
   0  -2 -23 1121.68 260.272
   0  -2  23 1086.91 239.625
   0   2 -23 934.110 201.112
   0  -2 -23 1163.29 258.684
   0   2 -23 1578.21 282.960
   0   2  23 1008.27 250.733
   0   2 -23 943.434 239.681
   0  -2 -23 901.413 255.002
   0  -2  23 1446.14 275.018
   0  -2 -23 1143.22 242.490
   0   2  23 1235.34 258.576
   0   2  23 958.524 170.407
   0   2 -23 1017.61 222.396
   0  -2  23 1365.97 272.522
   0   2  23 816.453 251.240
   0   2  23 1177.89 256.275
   0  -2  23 771.726 209.639
   0   2 -24 1928.48 308.534
   0  -2  24 1727.62 302.111
   0   2  24 2115.50 324.062
   0  -2 -24 1477.16 253.297
   0  -2 -24 2176.70 336.925
   0   2  24 1331.02 263.861
   0   2 -24 2023.29 318.890
   0   2  24 1728.77 299.623
   0  -2  24 1660.08 288.258
   0  -2  24 1470.89 280.270
   0   2 -24 1574.09 291.750
   0  -2 -24 1578.10 223.292
   0   2 -24 1880.90 248.854
   0  -2  24 1717.21 292.466
   0   2 -24 1997.85 309.381
   0   2  24 1803.21 287.506
   0  -2 -24 1587.46 297.166
   0  -2 -24 1128.05 253.909
   0   2  24 1809.41 304.733
   0   2  24 1768.34 302.358
   0  -2 -24 1466.35 277.151
   0   2 -24 1645.17 283.080
   0   2  24 2075.76 323.443
   0  -2 -24 2115.01 317.933
   0   2 -24 1832.20 272.817
   0   2  24 1898.29 240.310
   0  -2 -24 1613.12 252.295
   0  -2 -24 1377.17 257.076
   0  -2  24 1360.99 272.469
   0  -2  24 1899.12 306.181
   0  -2 -24 1254.87 264.485
   0   2 -24 1675.39 291.462
   0  -2 -24 1402.23 262.436
   0  -2 -24 1425.92 269.038
   0   2 -24 1702.71 292.448
   0  -2  24 1429.51 271.975
   0   2 -24 1302.85 258.815
   0   2 -24 2009.55 323.697
   0  -2 -24 2056.06 319.924
   0  -2 -24 1952.55 307.549
   0   2 -24 1858.56 301.835
   0  -2  24 1662.63 295.383
   0  -2 -25 49.5493 137.637
   0   2 -25 138.998 177.948
   0  -2 -25-88.6442 105.948
   0   2  25 93.6059 160.794
   0  -2 -25 295.210 166.860
   0  -2 -25 168.441 107.381
   0   2 -25-51.6760 113.413
   0   2  25 106.541 163.387
   0  -2  25 53.0704 149.001
   0  -2 -25 51.7641 114.532
   0  -2  25 77.2549 118.958
   0   2  25 23.2027 165.285
   0   2  25 95.0213 140.701
   0   2  25 70.0260 141.512
   0   2 -25 221.974 149.161
   0   2 -25 371.458 200.882
   0  -2  25-19.5411 137.776
   0   2 -25 94.6291 149.172
   0  -2  25 468.905 213.027
   0   2 -25 172.188 172.275
   0   2 -25 119.526 103.935
   0   2 -25 168.516 186.998
   0   2  25 158.641 131.114
   0  -2  25 139.805 158.861
   0  -2  25 178.675 164.942
   0   2  25 15.3587 136.138
   0  -2 -25 148.454 140.200
   0   2 -25 193.893 144.737
   0  -2 -25-43.1316 146.961
   0  -2 -25 117.284 118.471
   0   2 -25 129.419 149.542
   0  -2  25 168.316 176.852
   0  -2 -25 284.202 181.686
   0   2 -25 92.8985 133.696
   0   2 -25 241.414 185.103
   0  -2 -25 195.363 170.281
   0   2 -25 107.507 117.335
   0  -2 -25 172.923 141.737
   0   2 -25 12.1945 87.6800
   0  -2 -25 239.131 181.234
   0  -2 -25-18.5560 114.367
   0  -2 -25 154.001 157.683
   0  -2  25 126.316 168.763
   0   2  26 6427.05 582.947
   0   2  26 6244.42 574.651
   0  -2  26 6442.25 578.828
   0  -2 -26 6272.76 564.551
   0  -2 -26 6252.61 502.925
   0   2 -26 6712.48 589.051
   0  -2 -26 6046.28 563.239
   0  -2  26 6636.02 570.330
   0   2 -26 5483.45 535.833
   0  -2 -26 7024.55 591.053
   0  -2 -26 6541.14 583.152
   0   2 -26 6246.10 563.764
   0  -2 -26 5291.10 517.117
   0  -2  26 6729.48 592.204
   0  -2  26 6232.16 567.853
   0   2  26 6704.30 567.686
   0   2 -26 6109.31 466.343
   0   2 -26 6585.00 580.663
   0  -2  26 5810.60 543.155
   0  -2  26 5946.12 565.195
   0   2  26 6018.97 558.669
   0  -2  26 7360.35 607.934
   0   2 -26 5325.00 525.438
   0   2 -26 6416.06 575.340
   0   2 -26 6347.92 570.838
   0   2 -26 6447.64 573.829
   0   2  26 6703.01 590.586
   0   2 -26 6542.89 516.095
   0  -2  26 6644.10 590.565
   0  -2 -26 6150.66 558.892
   0   2 -26 5990.70 555.422
   0   2 -26 6080.84 574.573
   0   2 -26 5782.17 547.940
   0  -2 -26 6431.63 557.734
   0   2 -26 5477.01 474.344
   0   2  26 6420.11 566.705
   0   2  26 6256.15 569.313
   0  -2 -26 6131.26 515.624
   0  -2 -26 5935.12 548.308
   0  -2 -26 6420.58 583.822
   0  -2 -26 6127.16 562.484
   0  -2 -26 6944.74 595.455
   0  -2 -26 5839.95 434.376
   0   2  27 113.878 146.624
   0   2 -27 642.229 206.940
   0   2  27 668.976 242.457
   0  -2 -27 876.687 253.253
   0  -2  27 501.580 243.402
   0  -2  27 652.511 236.933
   0  -2 -27 559.318 239.965
   0  -2 -27 457.968 182.353
   0   2  27 321.991 208.202
   0  -2 -27 532.763 226.893
   0  -2 -27 281.498 194.006
   0   2 -27 506.870 193.846
   0   2 -27 922.918 277.384
   0   2 -27 350.007 153.308
   0  -2 -27 485.717 190.626
   0  -2 -27 479.844 187.715
   0  -2  27 828.351 257.798
   0  -2  27 345.954 218.235
   0  -2 -27 408.908 202.607
   0   2 -27 896.113 281.360
   0   2 -27 287.597 161.109
   0   2 -27 402.377 182.847
   0   2 -27 358.134 134.462
   0  -2  27 442.510 217.792
   0  -2  27-113.421 152.132
   0   2  27 278.882 163.774
   0   2 -27 763.192 257.581
   0  -2  27 608.059 217.372
   0   2  27 366.203 208.243
   0  -2  27 223.225 159.032
   0  -2  27 488.665 206.315
   0  -2 -27 132.508 135.489
   0  -2 -27 394.703 171.627
   0   2 -27 383.761 202.637
   0   2 -27 416.013 197.277
   0   2  27 860.065 276.319
   0   2 -27 916.999 275.821
   0  -2 -27 358.793 217.829
   0  -2 -27 90.2180 161.111
   0   2  27 278.216 199.054
   0   2 -27 511.290 219.874
   0   2 -27 554.382 215.330
   0  -2 -27 145.157 140.855
   0   2 -27 711.842 254.936
   0  -2  28 13810.0 880.467
   0  -2  28 14086.1 891.495
   0   2 -28 13310.9 873.298
   0  -2 -28 14634.5 913.717
   0  -2 -28 14599.2 906.224
   0   2  28 13693.1 872.520
   0   2 -28 13988.9 897.393
   0   2 -28 12816.5 851.583
   0   2 -28 13861.8 889.861
   0   2  28 14523.1 909.073
   0   2 -28 13523.7 783.614
   0  -2 -28 14545.3 906.658
   0  -2 -28 14209.0 891.379
   0   2 -28 15160.1 930.032
   0   2 -28 15913.2 942.226
   0   2 -28 13806.1 886.857
   0  -2  28 13135.1 864.301
   0  -2 -28 13114.8 780.976
   0   2 -28 13535.4 886.765
   0  -2 -28 15002.3 918.911
   0  -2  28 13634.5 876.766
   0   2 -28 14329.2 899.800
   0  -2 -28 13852.9 889.566
   0   2 -28 12646.9 843.434
   0   2  28 14168.8 868.141
   0   2 -28 14233.5 896.133
   0   2  28 15516.2 938.053
   0  -2 -28 13392.4 870.490
   0  -2 -28 15211.6 920.823
   0   2 -28 14567.0 806.463
   0  -2  28 15487.0 939.897
   0   2  28 14921.0 922.480
   0   2  28 18310.8 1015.52
   0  -2  28 14814.2 914.921
   0  -2 -28 13468.6 802.111
   0   2  28 16476.6 964.477
   0  -2  28 13801.2 890.004
   0  -2  28 14257.9 897.811
   0  -2 -28 14686.0 909.330
   0  -2 -28 14188.9 903.057
   0  -2 -28 14638.3 896.836
   0  -2 -29 813.916 261.015
   0  -2  29 282.272 155.795
   0   2 -29 403.475 196.068
   0  -2  29 683.366 241.410
   0  -2 -29 377.071 167.053
   0  -2 -29 827.491 270.398
   0  -2 -29 272.983 188.279
   0   2  29 522.908 215.877
   0   2 -29 444.755 222.864
   0  -2 -29 638.336 203.525
   0   2 -29 759.396 248.983
   0   2  29 793.055 238.968
   0  -2 -29 636.009 217.600
   0   2 -29 398.360 185.696
   0  -2 -29 614.010 212.961
   0  -2  29 534.142 229.481
   0  -2 -29 401.166 180.208
   0  -2 -29 634.550 226.373
   0   2  29 294.661 188.395
   0  -2  29 324.638 199.636
   0   2 -29 844.147 250.720
   0   2 -29 452.303 203.158
   0  -2  29 1185.68 293.377
   0  -2 -29 998.340 280.662
   0  -2  29 721.841 257.780
   0   2 -29 650.402 229.901
   0   2  29 374.309 221.639
   0  -2  29 839.061 253.034
   0   2  29 441.038 198.233
   0   2 -29 625.577 246.061
   0  -2 -29 453.080 210.493
   0  -2 -29 361.217 184.578
   0   2 -29 426.962 185.773
   0   2 -29 907.596 260.219
   0   2  29 699.290 246.556
   0   2  29 426.780 195.508
   0   2 -29 1236.14 290.049
   0   2 -29 817.181 250.890
   0  -2 -29 247.204 171.051
   0   2 -29 930.911 273.395
   0  -2  29 635.024 237.773
   0   2 -30 642.958 195.157
   0   2 -30 1029.98 288.508
   0   2  30 944.764 288.436
   0   2  30 748.784 247.258
   0   2 -30 583.346 211.178
   0  -2 -30 902.052 261.707
   0   2  30 460.933 219.999
   0  -2  30 883.222 277.293
   0   2 -30 844.969 276.783
   0  -2 -30 940.444 243.829
   0   2 -30 948.803 246.335
   0   2  30 818.026 273.591
   0  -2 -30 862.754 282.646
   0  -2 -30 859.273 259.704
   0  -2 -30 1074.94 305.539
   0  -2 -30 798.809 234.704
   0  -2  30 874.143 274.216
   0  -2 -30 1058.75 280.652
   0  -2 -30 1041.97 274.000
   0  -2  30 979.287 315.017
   0   2 -30 822.548 267.208
   0  -2 -30 520.494 214.510
   0  -2  30 394.737 209.051
   0  -2 -30 630.612 238.980
   0   2  30 1056.26 279.098
   0  -2  30 691.826 249.639
   0  -2 -30 905.885 244.637
   0   2 -30 980.574 282.606
   0  -2  30 979.308 274.493
   0   2 -30 1135.06 304.884
   0  -2  30 1062.30 286.878
   0  -2 -30 607.990 200.369
   0  -2 -30 948.726 283.287
   0   2 -30 799.098 247.715
   0   2 -30 773.903 221.511
   0   2 -30 874.575 292.972
   0   2  30 889.074 263.700
   0   2 -30 267.936 175.738
   0   2 -30 958.793 298.691
   0   2  30 953.350 289.138
   0   2 -31 97.4347 178.438
   0  -2  31 539.949 237.207
   0  -2 -31 163.168 189.334
   0  -2  31 670.150 230.727
   0   2 -31 363.519 248.898
   0  -2 -31 347.186 178.556
   0   2 -31-10.6454 108.187
   0  -2 -31 437.160 197.462
   0   2  31 410.186 216.305
   0   2  31 600.772 242.988
   0   2 -31 442.427 241.233
   0  -2 -31 664.667 282.701
   0  -2  31 133.633 144.711
   0  -2 -31 509.674 253.107
   0   2  31 100.223 183.295
   0   2  31 331.030 198.743
   0  -2 -31 553.863 246.195
   0   2 -31 314.103 213.038
   0  -2 -31 620.452 234.477
   0  -2  31 520.737 226.487
   0  -2  31 67.2971 143.208
   0   2  31 400.553 235.742
   0   2 -31 340.482 179.158
   0  -2  31 418.638 222.693
   0  -2  31 366.237 228.822
   0   2 -31 557.263 226.642
   0   2  31 200.694 194.763
   0  -2 -31 692.750 262.147
   0  -2 -32 10282.4 748.028
   0   2  32 9948.01 796.390
   0  -2 -32 10349.4 754.989
   0  -3   0 46.2402 56.1899
   0   3   0-3.68845 44.7107
   0  -3   0 26.8391 56.5875
   0  -3   0-38.5929 53.5592
   0   3   0-29.7844 63.0760
   0   3   0 64.1148 65.3466
   0  -3   0-40.2503 72.8407
   0  -3   0 123.590 63.2658
   0   3   0 118.168 58.0758
   0   3   0-109.907 75.0041
   0  -3   0 45.5546 53.6839
   0   3   0 72.2001 45.7805
   0  -3   0 50.9099 70.9739
   0   3   0 59.4345 48.5250
   0  -3   0 67.9074 62.0798
   0  -3   0 97.8745 54.5629
   0  -3   0 14.5080 64.2763
   0  -3   0-9.81337 67.8974
   0   3   0 34.1617 49.0011
   0   3   0-14.8374 45.9791
   0   3   0 46.0336 49.7857
   0   3   0 94.5771 68.5145
   0  -3   0 16.9585 62.9565
   0   3   0 45.6618 53.2159
   0  -3   0-47.3415 63.7499
   0   3   0 37.8375 39.4854
   0   3   0 68.2917 68.3144
   0  -3   0 16.3419 60.5770
   0   3   0 22.6435 45.2361
   0  -3   0-4.43061 66.1668
   0  -3   0-50.7912 73.5113
   0   3   0-17.2146 44.2703
   0   3   0-31.8941 72.0685
   0   3   0-83.7205 65.6082
   0   3   0 60.6773 54.2768
   0   3   0-42.5832 62.3335
   0  -3   0-5.74132 64.5146
   0  -3   0 116.963 54.8415
   0  -3   0 86.9338 55.2260
   0   3   0-69.8899 71.6049
   0  -3   0 38.6165 51.0284
   0  -3   0-32.3143 54.4933
   0   3   0 62.9514 51.4371
   0  -3   0 47.6318 50.4082
   0   3   1 5111.64 261.655
   0   3  -1 5750.25 278.100
   0  -3   1 6098.25 279.638
   0  -3  -1 5512.78 242.011
   0  -3  -1 5697.58 274.255
   0  -3  -1 5658.51 273.607
   0  -3  -1 5803.95 279.110
   0  -3  -1 5549.08 274.661
   0  -3   1 5947.41 278.273
   0   3   1 5240.92 262.151
   0  -3   1 5619.14 266.032
   0   3   1 5671.48 262.157
   0   3   1 5741.44 276.305
   0  -3  -1 5665.26 268.348
   0  -3   1 5239.70 265.028
   0   3   1 6206.61 255.363
   0  -3   1 5708.28 275.017
   0   3  -1 5610.55 273.125
   0   3   1 5772.25 278.873
   0   3  -1 5821.30 277.951
   0   3  -1 5515.36 269.097
   0   3   1 5258.28 267.775
   0   3  -1 5563.25 274.370
   0   3   1 5931.42 278.735
   0   3  -1 5784.88 278.172
   0  -3   1 5467.78 196.118
   0  -3   1 5705.99 274.159
   0  -3  -1 5595.93 273.051
   0  -3   1 5656.60 277.113
   0  -3   1 5543.85 273.882
   0  -3   1 6167.12 256.840
   0   3   1 5844.75 277.040
   0   3   1 5499.55 271.328
   0  -3  -1 5511.89 269.268
   0  -3  -1 5404.53 268.228
   0   3  -1 5686.78 274.388
   0   3   1 5110.82 264.371
   0   3  -1 5793.34 276.642
   0  -3  -1 5737.56 275.640
   0   3  -1 5536.65 270.338
   0   3  -1 5570.14 270.817
   0  -3  -1 5866.46 268.871
   0   3   1 5364.34 270.234
   0  -3   1 5729.12 273.599
   0  -3   1 5729.66 276.743
   0   3   1 5805.61 275.246
   0  -3   1 5491.45 273.440
   0   3  -1 5267.36 265.755
   0   3   1 5714.36 275.288
   0  -3   1 5433.96 268.662
   0  -3   1 5885.56 268.583
   0   3   1 5179.47 263.490
   0  -3   1 5322.43 266.732
   0   3   1 5586.14 275.529
   0   3  -1 5185.71 237.613
   0  -3   1 5721.85 274.918
   0   3  -1 5708.97 275.632
   0  -3  -1 5804.56 266.997
   0  -3   1 6199.69 285.871
   0  -3   1 5768.75 274.213
   0  -3   1 6049.01 281.671
   0   3  -1 5577.11 272.784
   0  -3  -1 5659.82 273.735
   0   3  -1 5620.17 273.213
   0   3  -1 5433.19 247.709
   0  -3  -1 5942.34 279.599
   0  -3   1 5565.97 269.904
   0   3   1 5677.35 277.516
   0   3  -1 5507.98 224.456
   0   3   1 5461.05 271.979
   0  -3  -1 5421.93 270.846
   0   3   1 6128.07 284.293
   0  -3  -1 6195.65 284.928
   0   3  -1 5521.71 273.811
   0  -3  -1 5632.90 275.462
   0   3  -1 5731.47 274.441
   0  -3   1 5888.71 255.933
   0   3  -1 5642.86 271.883
   0   3   1 5835.93 277.694
   0   3   1 5479.32 273.553
   0   3  -1 5553.05 254.499
   0  -3  -1 5652.13 273.480
   0  -3  -1 5693.07 275.705
   0  -3  -1 5441.93 269.524
   0  -3   1 5519.15 270.236
   0   3   1 5722.17 269.901
   0  -3  -1 5304.22 265.535
   0  -3  -1 5926.55 279.699
   0   3   1 5775.71 264.902
   0  -3  -1 5556.70 271.882
   0   3  -1 5372.25 270.425
   0   3  -1 5221.62 254.971
   0   3  -1 5526.90 263.822
   0   3  -2 2006.03 169.579
   0   3  -2 1705.69 159.492
   0   3  -2 1657.10 153.600
   0   3  -2 1875.52 141.190
   0  -3  -2 1886.40 158.227
   0  -3   2 1661.74 155.303
   0  -3   2 1674.59 153.865
   0   3  -2 1800.65 119.968
   0  -3  -2 1793.89 160.373
   0  -3   2 1927.03 151.745
   0  -3  -2 1810.07 154.188
   0  -3   2 1617.80 150.404
   0   3   2 1964.27 144.793
   0   3   2 1814.30 155.464
   0   3  -2 1950.09 159.874
   0   3  -2 1824.64 156.985
   0  -3   2 1761.00 153.394
   0  -3   2 1887.40 157.362
   0  -3   2 1729.90 97.7164
   0   3   2 1688.51 154.428
   0   3   2 1897.05 163.928
   0   3  -2 1862.10 155.137
   0   3  -2 1961.01 160.586
   0   3  -2 2089.38 167.581
   0   3   2 1819.91 160.462
   0  -3   2 1987.92 162.450
   0  -3  -2 1945.10 163.302
   0   3   2 2263.05 168.559
   0   3  -2 1709.66 151.406
   0  -3  -2 1768.38 156.465
   0  -3   2 2059.59 168.850
   0  -3   2 1746.80 145.822
   0   3   2 1895.24 156.865
   0   3  -2 1859.97 144.855
   0   3  -2 2016.46 158.609
   0  -3   2 1675.90 153.308
   0  -3  -2 1756.01 154.583
   0   3   2 1899.23 156.397
   0   3   2 1979.36 165.050
   0  -3  -2 1630.59 151.222
   0   3   2 1987.12 158.476
   0  -3  -2 1597.94 150.022
   0  -3   2 1661.59 149.991
   0   3  -2 2154.12 169.879
   0   3  -2 2036.49 169.643
   0  -3  -2 1626.72 147.640
   0   3   2 1945.97 161.866
   0   3   2 2170.94 163.051
   0  -3  -2 1772.63 156.782
   0   3   2 1929.65 158.543
   0  -3   2 1666.55 154.504
   0  -3   2 1866.28 165.285
   0  -3   2 1889.51 159.197
   0  -3   2 1780.72 154.130
   0   3  -2 2142.03 172.563
   0   3   2 1673.69 155.205
   0   3   2 2013.23 161.724
   0  -3  -2 1842.47 155.357
   0   3   2 1788.36 155.974
   0   3   2 2080.37 166.951
   0   3   2 1913.11 164.352
   0  -3   2 1714.61 159.427
   0   3  -2 1900.67 157.343
   0   3   2 1684.77 158.302
   0   3   2 1905.99 157.563
   0  -3  -2 1855.12 162.175
   0   3   2 2001.98 161.659
   0  -3  -2 1697.45 155.402
   0  -3  -2 1660.03 148.511
   0   3   2 2230.68 177.151
   0  -3   2 1927.86 155.699
   0   3  -2 2049.79 167.601
   0  -3   2 1762.31 140.133
   0  -3  -2 1679.16 136.832
   0   3  -2 1842.62 158.165
   0  -3  -2 1846.04 162.711
   0  -3  -2 1643.79 151.976
   0  -3  -2 1729.11 153.230
   0   3  -2 1694.66 151.744
   0   3   2 1838.65 163.989
   0  -3  -2 2029.48 162.522
   0  -3   2 2023.30 149.268
   0  -3  -2 2021.14 170.542
   0  -3  -2 2059.73 168.323
   0  -3   2 1529.68 143.819
   0   3  -3 2812.91 197.988
   0  -3  -3 2178.82 179.642
   0  -3  -3 2268.95 181.230
   0   3  -3 2330.21 155.394
   0   3  -3 2405.86 186.965
   0  -3   3 2122.95 96.7500
   0  -3   3 2070.09 157.986
   0   3  -3 2446.53 130.542
   0   3   3 2207.82 180.613
   0   3   3 2366.64 188.077
   0  -3   3 2567.76 180.544
   0   3  -3 2549.62 189.551
   0  -3   3 2351.81 184.509
   0  -3   3 2135.97 176.857
   0  -3  -3 2459.18 166.539
   0  -3  -3 2066.09 174.359
   0   3   3 2284.20 182.375
   0   3   3 2426.95 176.254
   0   3  -3 2624.12 194.587
   0   3   3 2256.43 187.738
   0   3   3 2616.32 169.501
   0  -3   3 1984.99 171.663
   0  -3   3 2234.84 180.155
   0  -3  -3 2152.81 178.670
   0  -3   3 2405.80 166.891
   0  -3   3 1992.62 172.764
   0  -3   3 2208.57 179.072
   0   3  -3 2419.12 166.671
   0  -3   3 2077.29 151.730
   0   3  -3 2422.50 178.964
   0  -3   3 2230.94 179.667
   0   3  -3 2696.09 196.072
   0   3  -3 2413.43 189.406
   0  -3   3 2342.13 186.738
   0   3   3 2610.45 194.563
   0  -3  -3 2061.90 174.057
   0  -3  -3 2058.85 174.481
   0  -3  -3 2244.86 181.845
   0   3   3 2534.77 191.832
   0  -3  -3 2392.61 186.063
   0  -3   3 2327.17 181.105
   0   3   3 2237.20 179.921
   0  -3  -3 2303.94 183.432
   0  -3  -3 1950.58 159.687
   0  -3  -3 1816.67 165.811
   0   3  -3 3207.79 210.967
   0   3  -3 2665.13 181.224
   0   3  -3 2763.78 198.546
   0   3   3 2534.79 193.020
   0   3  -3 2366.13 184.674
   0  -3   3 2263.50 165.062
   0   3   4 2641.76 200.170
   0  -3   4 2454.14 193.135
   0   3  -4 2544.12 123.698
   0   3   4 2490.39 194.152
   0   3  -4 2234.24 189.246
   0   3  -4 2658.04 202.408
   0  -3  -4 2655.33 201.569
   0   3   4 2866.29 207.763
   0  -3  -4 2645.99 200.092
   0   3  -4 2718.46 183.837
   0  -3   4 2603.83 173.034
   0  -3   4 2629.55 199.578
   0  -3  -4 2436.97 193.417
   0  -3  -4 2371.23 189.244
   0   3   4 2328.69 189.634
   0   3   4 2922.61 196.589
   0   3   4 2627.47 198.925
   0  -3  -4 2818.00 206.788
   0   3   4 2538.83 173.609
   0   3  -4 2816.61 204.411
   0   3  -4 2744.92 203.889
   0  -3  -4 2653.36 199.999
   0   3  -4 2450.21 192.241
   0   3   4 2631.61 202.514
   0   3  -4 2780.99 182.166
   0  -3   4 2528.23 197.065
   0   3  -4 2771.70 206.379
   0   3   4 2465.13 193.465
   0  -3   4 2271.36 172.466
   0  -3   4 2315.57 186.450
   0   3  -4 2646.88 198.992
   0  -3   4 2366.47 190.679
   0   3  -4 2647.20 201.331
   0  -3  -4 2980.48 210.263
   0   3   4 2494.88 191.699
   0  -3  -4 2576.14 196.331
   0  -3  -4 2678.05 190.859
   0   3  -4 2658.14 203.000
   0  -3  -4 2441.42 193.331
   0  -3   4 2587.32 198.416
   0  -3   4 2292.65 187.148
   0  -3   4 2591.50 198.359
   0  -3  -4 2879.15 207.095
   0  -3  -4 2484.97 194.629
   0  -3   4 2706.67 168.621
   0  -3   4 2784.38 187.962
   0   3   4 2676.30 202.300
   0  -3   4 2476.57 93.4370
   0  -3   4 2481.64 195.631
   0  -3  -4 2632.96 203.456
   0   3  -5 147639. 2364.24
   0  -3  -5 138555. 2406.31
   0  -3   5 140605. 2409.58
   0   3  -5 143084. 2415.54
   0  -3  -5 140487. 2404.26
   0  -3  -5 141223. 2371.02
   0  -3   5 139134. 2405.41
   0  -3  -5 142663. 2407.86
   0  -3  -5 139714. 2409.96
   0  -3  -5 140435. 2402.80
   0   3   5 137274. 2404.61
   0  -3   5 147779. 2316.04
   0  -3   5 141266. 2415.42
   0  -3  -5 140050. 2411.95
   0   3  -5 139245. 2411.77
   0   3  -5 142593. 2416.95
   0  -3   5 141802. 2412.75
   0  -3   5 141283. 2407.88
   0  -3  -5 139440. 2409.35
   0   3   5 137925. 2405.98
   0   3  -5 142942. 2413.45
   0  -3   5 142486. 2412.35
   0  -3   5 143919. 2417.28
   0  -3  -5 143025. 2411.40
   0   3  -5 139232. 2110.58
   0   3   5 140864. 2412.99
   0   3   5 140148. 2388.97
   0  -3  -5 143288. 2411.37
   0   3   5 138573. 2408.27
   0   3  -5 142264. 2416.36
   0   3   5 141172. 2415.38
   0   3  -5 138723. 2295.76
   0   3   5 146061. 2413.60
   0  -3  -5 142112. 2407.93
   0  -3  -5 134663. 2042.89
   0  -3   5 138585. 2261.36
   0  -3  -5 142149. 2064.76
   0   3  -5 140234. 2412.35
   0  -3   5 144557. 2416.94
   0  -3  -5 143224. 2420.55
   0  -3   5 141939. 2409.18
   0   3  -5 141013. 2417.12
   0   3  -5 141781. 2415.45
   0   3   5 142705. 2404.14
   0  -3  -5 140932. 2413.45
   0   3   5 147502. 2350.95
   0  -3   5 142607. 2350.71
   0   3  -5 142599. 2412.62
   0   3   5 143840. 2335.71
   0  -3   5 137370. 2352.46
   0   3   5 141798. 2404.13
   0  -3  -6 6359.24 326.783
   0   3   6 6538.07 299.886
   0  -3  -6 6427.29 319.211
   0   3   6 6657.09 334.808
   0   3  -6 6651.23 286.432
   0  -3  -6 7114.58 348.266
   0  -3  -6 6557.67 334.508
   0  -3   6 6510.32 335.248
   0  -3   6 5884.78 319.146
   0   3  -6 6322.88 330.773
   0  -3   6 6749.17 339.593
   0  -3  -6 6475.38 334.461
   0  -3  -6 6253.26 329.707
   0  -3  -6 6052.10 323.457
   0   3   6 6759.82 339.235
   0  -3   6 6428.99 331.536
   0  -3  -6 6768.21 341.432
   0  -3  -6 6651.60 336.151
   0  -3   6 6282.80 263.539
   0  -3   6 6397.73 185.891
   0  -3  -6 6318.40 326.034
   0   3   6 6204.88 328.058
   0  -3   6 6724.46 336.909
   0  -3  -6 6665.88 337.285
   0  -3  -6 6534.61 334.649
   0   3  -6 6826.39 342.241
   0   3   6 6900.51 341.889
   0  -3  -6 6424.91 181.535
   0   3   6 6890.63 343.718
   0  -3   6 7093.55 347.859
   0  -3   6 6297.22 306.208
   0   3   6 6504.71 332.995
   0   3   6 7149.38 345.011
   0   3   6 6619.52 324.948
   0   3  -6 6673.97 337.942
   0  -3   6 6673.85 337.354
   0  -3  -6 6782.01 341.393
   0  -3   6 6522.86 315.622
   0   3  -6 6922.81 343.712
   0   3  -6 6530.07 336.830
   0   3  -6 6743.26 339.928
   0   3  -6 6525.82 337.047
   0  -3   6 6666.83 280.777
   0   3  -6 6801.74 341.123
   0   3  -6 6926.84 345.041
   0  -3   6 6580.72 335.150
   0  -3  -7 50318.0 1138.44
   0  -3   7 50787.8 1142.71
   0  -3   7 48618.2 814.341
   0  -3  -7 51883.8 1149.99
   0  -3  -7 51089.5 1143.02
   0  -3  -7 51084.7 1142.31
   0   3  -7 51404.9 1152.81
   0   3   7 52955.6 1155.33
   0  -3   7 49082.2 1087.35
   0   3  -7 52427.5 1158.36
   0  -3  -7 51273.0 861.953
   0   3  -7 51939.0 1160.30
   0  -3   7 50083.9 990.397
   0   3   7 51594.9 1142.19
   0  -3  -7 49164.6 1126.32
   0  -3  -7 49597.6 1132.17
   0   3  -7 50451.7 1144.87
   0  -3  -7 51061.6 1143.20
   0  -3  -7 48850.9 1130.27
   0   3  -7 50118.5 1141.39
   0  -3  -7 50155.3 1136.98
   0  -3   7 51672.1 1014.72
   0  -3  -7 49997.3 1137.15
   0   3   7 52037.3 1148.63
   0   3   7 51528.3 1145.85
   0  -3  -7 48974.8 1106.24
   0   3   7 51339.9 1138.88
   0   3  -7 50615.6 1146.00
   0   3   7 51098.2 1143.93
   0   3  -7 51139.8 1151.99
   0  -3   7 49660.4 1096.80
   0  -3  -7 52501.1 1149.73
   0   3  -7 51732.0 1155.44
   0  -3   7 49498.8 1133.76
   0  -3   7 50345.4 1142.52
   0   3  -7 50979.3 1012.29
   0   3  -7 48562.3 789.964
   0  -3   7 50587.8 1141.60
   0   3  -7 51204.5 1149.18
   0   3   7 51454.6 1113.39
   0  -3   7 48107.0 1130.28
   0  -3   7 48243.7 1127.56
   0  -3   7 50212.1 1141.85
   0   3   7 52911.4 1081.14
   0  -3   8 1270.52 166.977
   0  -3   8 1128.52 158.470
   0  -3   8 1131.25 166.940
   0  -3  -8 1239.74 169.108
   0  -3  -8 1391.18 180.121
   0   3  -8 1110.81 160.839
   0   3  -8 1243.32 166.287
   0   3  -8 1216.44 71.4408
   0  -3   8 1229.26 172.025
   0  -3   8 1356.37 160.413
   0   3  -8 1256.38 169.822
   0   3   8 1361.38 172.147
   0   3  -8 1279.42 172.610
   0  -3  -8 1327.74 162.494
   0   3  -8 1087.75 160.013
   0  -3  -8 1141.74 165.498
   0  -3  -8 1178.78 92.8027
   0  -3   8 1273.82 168.441
   0  -3  -8 985.887 151.034
   0   3   8 1090.55 123.947
   0  -3  -8 1455.30 181.327
   0  -3  -8 1189.67 166.986
   0   3  -8 1167.50 124.600
   0   3   8 1435.10 160.329
   0  -3  -8 1326.88 170.753
   0   3   8 1144.80 171.946
   0   3  -8 1491.89 180.993
   0  -3  -8 1344.13 173.626
   0   3  -8 1182.05 171.826
   0   3   8 1342.86 178.171
   0  -3  -8 1284.26 171.415
   0  -3   8 1349.37 180.697
   0   3  -8 1254.67 166.423
   0  -3  -8 1274.79 164.671
   0   3   8 1333.40 171.310
   0   3  -8 1148.75 161.365
   0  -3   8 1313.10 126.426
   0  -3   8 1506.32 184.853
   0   3   8 1198.70 164.836
   0   3  -8 1283.40 167.927
   0   3   8 1458.02 169.421
   0  -3   8 1190.89 68.4087
   0  -3  -8 1196.43 172.496
   0  -3   8 1151.30 165.084
   0   3   8 1250.86 164.500
   0  -3   9 867.416 139.525
   0  -3   9 513.728 133.918
   0  -3  -9 705.074 139.757
   0   3   9 688.628 101.019
   0  -3   9 496.158 116.948
   0   3  -9 799.373 146.144
   0  -3   9 677.262 132.548
   0   3   9 713.472 137.263
   0   3  -9 1022.78 162.162
   0  -3   9 686.351 53.0812
   0  -3  -9 784.629 137.598
   0  -3  -9 790.927 148.815
   0  -3  -9 750.319 83.0209
   0  -3  -9 630.367 137.392
   0  -3  -9 795.189 135.959
   0  -3  -9 627.368 127.227
   0   3  -9 779.121 142.692
   0  -3  -9 706.971 148.073
   0   3   9 855.705 145.459
   0   3  -9 593.379 130.914
   0  -3   9 782.393 141.541
   0   3  -9 577.036 122.607
   0   3  -9 897.902 115.761
   0   3  -9 872.440 152.663
   0   3   9 732.952 132.179
   0  -3   9 595.132 128.618
   0  -3   9 522.137 122.777
   0   3  -9 770.864 143.834
   0  -3  -9 803.958 140.259
   0   3   9 582.908 123.024
   0   3  -9 976.466 155.057
   0  -3   9 794.060 100.983
   0   3   9 517.002 131.457
   0  -3  -9 682.269 133.641
   0  -3  -9 659.809 143.849
   0   3   9 906.990 158.430
   0  -3  -9 740.796 136.835
   0   3  -9 604.769 122.552
   0   3  -9 756.098 63.6453
   0   3   9 638.319 140.598
   0   3   9 702.764 143.884
   0  -3  -9 761.215 142.952
   0  -3   9 825.890 159.048
   0   3  -9 557.867 130.002
   0  -3  10 3210.12 274.623
   0   3 -10 3020.81 267.509
   0  -3 -10 3088.77 261.201
   0  -3  10 2782.27 239.389
   0  -3  10 3049.12 266.033
   0  -3 -10 3049.15 251.283
   0   3  10 2943.10 253.271
   0   3 -10 3394.45 279.591
   0  -3 -10 2809.89 251.109
   0   3  10 3018.49 261.418
   0  -3 -10 3254.96 273.154
   0   3 -10 3072.32 266.083
   0  -3 -10 3053.43 257.194
   0  -3 -10 3041.88 263.748
   0   3  10 3345.68 277.234
   0  -3  10 3238.35 264.546
   0   3  10 3166.89 246.765
   0  -3 -10 3412.20 275.035
   0   3  10 2753.53 249.115
   0  -3  10 3075.26 268.803
   0  -3  10 3200.72 275.665
   0   3  10 2711.76 252.254
   0  -3 -10 3069.22 176.742
   0   3 -10 3146.71 141.398
   0  -3 -10 3034.13 260.356
   0   3 -10 3249.06 265.411
   0  -3 -10 3401.16 272.676
   0   3 -10 2790.19 253.032
   0  -3  10 3072.21 271.462
   0   3 -10 3031.02 267.481
   0  -3 -10 2819.74 255.337
   0   3  10 3381.94 276.376
   0  -3  10 2794.18 250.888
   0  -3  10 2819.80 244.165
   0   3 -10 3415.00 281.044
   0   3 -10 3162.44 273.541
   0   3  10 3329.85 248.523
   0   3 -10 2535.13 238.452
   0   3 -10 2948.77 260.460
   0   3 -10 2999.78 268.195
   0   3 -10 2918.33 191.390
   0  -3  10 3260.72 198.548
   0  -3 -10 3126.24 265.648
   0  -3 -10 3287.79 277.573
   0  -3  10 2960.90 116.715
   0   3 -11 45878.6 990.660
   0  -3 -11 47223.6 970.232
   0   3  11 49533.1 1221.92
   0   3 -11 49277.2 878.738
   0  -3 -11 48318.6 1210.81
   0   3 -11 48832.1 1219.80
   0  -3  11 48124.5 1170.52
   0   3  11 49361.4 1221.37
   0   3 -11 49065.3 1217.46
   0   3 -11 47466.3 1207.81
   0  -3 -11 48492.7 1213.87
   0  -3  11 47305.5 1201.72
   0  -3 -11 47004.2 1187.75
   0  -3  11 48494.4 1217.27
   0  -3  11 48059.1 1204.70
   0  -3  11 47952.7 1187.07
   0   3 -11 48723.8 1217.21
   0  -3 -11 47425.9 1204.36
   0   3  11 46603.5 1187.75
   0  -3 -11 48748.4 1213.07
   0   3  11 48469.8 1213.04
   0   3 -11 49297.8 1221.31
   0  -3  11 47935.9 1209.49
   0   3 -11 49454.4 1223.29
   0  -3 -11 47324.9 1201.72
   0   3 -11 47778.3 1186.54
   0   3 -11 47595.3 1204.94
   0  -3  11 49709.7 1226.18
   0   3 -11 50382.3 1230.05
   0   3  11 49037.1 1212.74
   0  -3  11 48800.2 1215.39
   0  -3 -11 48387.7 1207.68
   0  -3  11 45741.9 804.224
   0   3  11 47919.1 1137.62
   0  -3 -11 47674.0 1170.98
   0   3  11 47955.2 1211.44
   0  -3  11 47875.3 1212.17
   0   3 -11 46415.9 1193.99
   0  -3 -11 46309.7 1177.53
   0  -3 -11 46028.7 1190.54
   0   3 -11 49239.3 1219.13
   0   3  11 47622.5 1125.15
   0  -3 -11 46599.8 1198.79
   0  -3 -11 48237.4 1215.26
   0  -3  12 1056.11 182.213
   0  -3 -12 1132.19 173.855
   0   3  12 1558.11 211.265
   0  -3 -12 1710.79 226.668
   0   3 -12 1112.42 126.610
   0  -3  12 1008.52 178.527
   0  -3  12 1101.11 78.8924
   0  -3  12 1084.44 184.402
   0   3 -12 1121.97 181.975
   0  -3 -12 1300.65 136.153
   0   3  12 1170.06 185.868
   0   3 -12 1211.29 196.350
   0   3 -12 1118.43 184.960
   0   3 -12 930.186 175.686
   0   3 -12 1206.64 191.886
   0   3 -12 1342.30 190.061
   0   3 -12 1489.09 208.353
   0  -3  12 1028.35 179.165
   0   3 -12 1110.06 184.687
   0   3  12 1451.05 185.607
   0  -3 -12 1295.78 199.215
   0   3  12 1196.05 164.763
   0  -3  12 1049.44 182.090
   0   3  12 1261.04 198.973
   0  -3 -12 999.006 172.429
   0   3 -12 1118.39 178.487
   0   3  12 977.965 174.328
   0  -3 -12 1173.18 187.221
   0   3 -12 1107.74 184.098
   0  -3  12 955.303 174.179
   0   3 -12 1254.36 188.637
   0   3  12 1287.65 201.077
   0  -3  12 1538.62 193.508
   0  -3  12 1231.85 187.075
   0  -3 -12 889.737 168.828
   0  -3 -12 986.319 161.449
   0  -3 -12 1137.06 187.337
   0  -3  12 1260.72 194.257
   0  -3 -12 1268.66 191.623
   0  -3 -12 1127.31 175.061
   0  -3 -12 1087.18 171.983
   0  -3 -12 984.471 166.803
   0   3  12 1303.30 199.134
   0  -3  12 1145.41 184.587
   0   3 -13 5092.24 368.049
   0  -3 -13 5423.65 378.850
   0  -3 -13 5097.54 365.051
   0  -3 -13 5484.64 367.860
   0  -3  13 6025.07 398.040
   0   3 -13 5520.79 382.988
   0   3  13 5745.83 388.627
   0   3 -13 5373.41 378.173
   0   3 -13 5103.99 374.530
   0   3 -13 5533.02 379.556
   0  -3 -13 5588.38 288.607
   0  -3 -13 4543.61 341.755
   0  -3  13 5058.77 376.177
   0   3 -13 5649.50 388.268
   0  -3  13 5523.46 383.801
   0  -3 -13 5294.62 373.175
   0  -3 -13 5444.41 364.451
   0  -3  13 5014.63 363.965
   0   3  13 4555.03 345.399
   0   3 -13 5801.98 396.513
   0  -3  13 4994.88 362.094
   0   3 -13 4990.22 153.389
   0  -3 -13 5498.27 379.602
   0  -3  13 5112.27 370.371
   0   3  13 5188.02 368.229
   0   3  13 4952.15 365.409
   0  -3 -13 5332.09 374.848
   0  -3 -13 4783.72 356.472
   0  -3  13 5019.18 367.154
   0   3 -13 5249.95 375.361
   0  -3 -13 5204.24 369.627
   0   3  13 5479.52 335.814
   0  -3  13 5505.99 369.408
   0  -3  13 5131.05 359.924
   0  -3 -13 5639.80 383.286
   0  -3 -13 4904.83 356.931
   0   3 -13 5149.29 377.461
   0   3  13 4705.24 357.854
   0  -3  13 5406.85 191.189
   0   3 -13 5525.43 276.933
   0   3  13 5575.15 380.252
   0   3 -13 4962.65 350.926
   0  -3  13 4937.65 364.617
   0   3 -13 5891.68 399.536
   0   3  13 5605.51 358.253
   0   3 -14 1903.65 240.861
   0  -3  14 2112.04 270.536
   0   3 -14 2002.14 237.777
   0   3 -14 1885.05 256.615
   0   3 -14 2348.90 283.492
   0  -3 -14 2051.12 194.066
   0  -3 -14 1965.05 245.951
   0  -3 -14 1848.16 240.342
   0   3  14 2049.92 250.585
   0   3 -14 1778.56 232.976
   0  -3  14 1875.09 226.700
   0  -3 -14 1600.38 229.962
   0  -3 -14 2049.59 253.817
   0   3 -14 1862.25 242.334
   0   3  14 1773.20 153.686
   0   3  14 1940.18 247.729
   0  -3  14 2111.13 278.166
   0   3  14 2025.40 263.678
   0  -3 -14 1941.61 242.931
   0  -3 -14 1489.13 215.674
   0   3  14 2106.78 223.447
   0   3 -14 2171.00 271.761
   0   3 -14 2027.82 267.264
   0   3  14 2110.50 220.566
   0   3  14 2299.63 261.650
   0  -3 -14 2110.50 250.673
   0  -3  14 2021.46 268.804
   0   3  14 1651.70 225.270
   0   3  14 1921.28 240.771
   0  -3 -14 1613.19 237.384
   0   3 -14 2240.22 278.567
   0  -3  14 2537.34 285.041
   0  -3  14 2161.53 272.121
   0  -3 -14 1658.64 228.163
   0   3 -14 2060.03 250.854
   0  -3 -14 1774.04 234.660
   0  -3 -14 1828.61 246.938
   0   3  14 1902.46 225.692
   0  -3  14 1848.07 239.291
   0  -3 -14 1949.39 238.301
   0   3 -14 2002.55 161.950
   0  -3  14 2277.07 284.642
   0   3 -14 2242.21 183.400
   0  -3  14 2085.15 264.794
   0   3 -15 33272.1 1062.14
   0  -3  15 34011.8 1072.64
   0  -3 -15 33539.2 1036.94
   0   3  15 33748.4 939.177
   0   3  15 31602.8 1028.07
   0   3 -15 32766.2 755.433
   0  -3 -15 32956.6 1051.65
   0   3  15 34594.6 1078.31
   0  -3 -15 32393.3 868.903
   0  -3  15 34423.7 1077.81
   0  -3 -15 34920.3 1083.96
   0   3 -15 34933.2 1085.89
   0  -3  15 35629.3 1096.88
   0  -3 -15 33830.3 1063.77
   0   3 -15 33303.3 1067.43
   0  -3  15 33101.1 1029.79
   0   3 -15 32963.6 1060.16
   0  -3  15 34386.6 1077.22
   0   3  15 34872.9 1082.53
   0   3  15 34537.0 1079.88
   0  -3 -15 32888.5 1053.49
   0  -3 -15 34482.5 1078.51
   0  -3  15 34440.0 1087.36
   0  -3  15 34952.7 1085.44
   0   3 -15 33172.8 1063.43
   0  -3 -15 33127.4 1054.14
   0   3  15 34853.9 1017.45
   0   3 -15 33773.6 1075.01
   0   3  15 33809.1 1070.62
   0  -3 -15 32995.1 1057.73
   0  -3 -15 31955.9 1015.53
   0  -3  15 34416.8 1079.29
   0   3 -15 34707.1 1080.62
   0   3 -15 33412.9 816.294
   0   3 -15 33368.5 1026.27
   0  -3 -15 34509.4 1078.86
   0  -3 -15 35196.2 1051.16
   0  -3  15 33486.0 1054.49
   0  -3 -15 34004.3 1070.26
   0   3  15 33368.2 763.288
   0  -3 -15 34518.3 1075.93
   0   3 -15 34587.3 1080.74
   0   3  15 33440.0 1068.46
   0   3 -15 33600.7 1069.38
   0   3  15 33376.7 945.369
   0  -3  16 1470.51 253.788
   0   3 -16 1183.84 230.443
   0  -3 -16 1497.81 246.968
   0   3 -16 1357.97 223.774
   0   3  16 1599.43 215.025
   0  -3 -16 1568.45 255.499
   0  -3  16 910.062 222.295
   0  -3 -16 944.844 186.629
   0   3 -16 1245.98 218.687
   0   3 -16 1351.80 227.260
   0   3  16 1504.13 197.507
   0   3 -16 1269.64 149.567
   0   3 -16 1442.02 258.804
   0   3 -16 1393.36 128.509
   0   3  16 1493.04 246.912
   0   3 -16 1313.07 240.954
   0  -3 -16 1540.07 186.023
   0  -3  16 1509.56 251.735
   0   3  16 1282.60 205.559
   0  -3  16 991.968 202.950
   0   3 -16 1088.04 229.202
   0  -3  16 1653.36 273.766
   0  -3 -16 1720.84 261.970
   0  -3  16 1532.21 260.232
   0   3  16 1109.23 218.970
   0  -3 -16 1443.01 236.189
   0   3 -16 1210.63 169.161
   0  -3 -16 1294.11 221.324
   0  -3 -16 1161.66 77.5256
   0   3  16 1311.81 131.415
   0   3  16 1526.52 242.981
   0  -3 -16 1827.43 261.300
   0   3  16 1636.41 264.238
   0  -3 -16 1422.72 241.116
   0   3  16 1142.59 208.987
   0   3 -16 791.292 183.197
   0  -3 -16 1572.74 256.837
   0   3  16 1234.95 210.951
   0  -3  16 1617.13 233.508
   0  -3 -16 1748.33 264.009
   0  -3 -16 1679.03 271.862
   0  -3 -16 1926.12 284.758
   0  -3 -16 1031.75 203.259
   0   3 -16 1329.27 208.288
   0   3 -16 1612.38 266.444
   0  -3  16 1335.85 258.255
   0  -3  16 1139.33 249.086
   0   3 -17 38544.0 1223.14
   0  -3 -17 37649.1 1217.23
   0  -3  17 41006.6 1239.94
   0   3 -17 39402.6 1063.34
   0   3  17 40463.4 1247.28
   0   3 -17 39228.4 1230.01
   0  -3 -17 40803.7 1207.11
   0  -3  17 41905.3 1266.17
   0  -3  17 40982.7 1267.45
   0  -3 -17 40049.3 1246.67
   0   3  17 38430.9 1217.99
   0  -3 -17 41178.1 1257.78
   0   3 -17 40215.3 1242.33
   0  -3  17 39584.7 1209.69
   0   3 -17 42079.5 1269.22
   0   3  17 39897.1 1089.01
   0  -3 -17 38238.5 1225.86
   0   3 -17 38522.2 1221.69
   0  -3 -17 39741.2 1043.71
   0  -3  17 42717.7 1275.66
   0   3  17 39587.1 841.900
   0  -3 -17 40045.1 1244.58
   0   3  17 41126.5 1263.75
   0  -3 -17 38635.3 1199.29
   0  -3 -17 39058.5 1232.68
   0   3 -17 42545.4 1269.53
   0   3  17 40649.5 1071.37
   0   3 -17 41669.9 1263.44
   0  -3  17 42677.6 1278.02
   0   3  17 37315.5 672.984
   0  -3 -17 40479.4 1209.17
   0   3 -17 40351.1 840.014
   0  -3  17 40870.6 1253.92
   0   3 -17 41788.2 1263.54
   0   3 -17 40571.0 1251.76
   0  -3 -17 40425.6 1247.08
   0   3 -17 38351.3 930.054
   0   3  17 42104.9 1268.16
   0   3  17 42057.9 1267.77
   0  -3  17 42106.3 1269.62
   0  -3 -17 40468.9 1246.63
   0  -3 -17 38461.7 719.521
   0  -3  17 38541.3 1218.16
   0   3  17 39806.6 1183.52
   0   3 -17 39419.1 1179.20
   0  -3 -17 38885.5 1231.98
   0   3 -18 2750.28 167.294
   0  -3 -18 2026.98 294.218
   0   3 -18 2730.48 326.023
   0  -3 -18 3519.05 356.273
   0  -3 -18 3247.98 330.086
   0   3 -18 3259.84 372.786
   0  -3 -18 2314.89 309.572
   0  -3  18 3096.97 354.140
   0  -3  18 2578.00 325.387
   0   3  18 2741.95 322.544
   0  -3  18 3331.22 350.372
   0   3  18 3002.60 176.694
   0   3  18 2572.65 324.204
   0  -3 -18 2637.51 326.833
   0   3  18 2498.52 118.858
   0  -3 -18 2910.19 332.220
   0  -3 -18 3203.91 336.617
   0   3  18 2516.51 307.031
   0  -3 -18 2695.64 319.970
   0   3 -18 2700.22 216.104
   0  -3  18 2635.89 159.171
   0  -3 -18 2662.16 257.226
   0   3 -18 3333.79 357.671
   0  -3  18 3260.40 363.343
   0  -3  18 2321.80 316.896
   0  -3 -18 2487.03 134.981
   0  -3 -18 3020.20 324.932
   0  -3 -18 3178.59 347.586
   0   3  18 2468.18 243.469
   0  -3  18 2278.59 313.386
   0   3 -18 2710.23 329.414
   0  -3  18 2378.67 296.905
   0   3  18 3701.94 368.233
   0   3 -18 2557.55 260.228
   0   3 -18 2550.98 328.623
   0   3 -18 2696.15 335.949
   0   3 -18 2619.98 332.004
   0  -3 -18 3129.45 344.728
   0   3 -18 2796.31 327.818
   0   3  18 2402.66 287.741
   0  -3 -18 3102.61 337.835
   0   3  18 3076.43 281.563
   0   3 -18 2860.23 334.277
   0   3 -18 2683.78 298.245
   0   3 -18 3082.09 360.547
   0  -3  18 2945.64 346.736
   0  -3  18 2482.42 213.972
   0  -3  18 2786.15 338.883
   0   3  18 2968.97 341.931
   0  -3  19 2282.07 301.695
   0   3  19 2832.47 326.731
   0   3 -19 2620.41 318.212
   0   3  19 2480.79 290.810
   0   3 -19 2026.77 299.796
   0  -3 -19 2891.90 338.744
   0   3 -19 2711.19 330.701
   0  -3  19 2382.29 312.376
   0   3  19 2358.51 308.916
   0  -3 -19 2572.01 321.333
   0   3 -19 1918.15 287.110
   0  -3  19 2386.46 214.094
   0  -3 -19 2191.33 302.215
   0  -3  19 2485.47 325.555
   0  -3 -19 2569.80 303.743
   0   3  19 2318.05 303.591
   0  -3 -19 2279.91 148.660
   0  -3 -19 2293.77 304.941
   0   3 -19 3163.54 344.783
   0  -3  19 2914.57 336.287
   0   3 -19 2246.66 281.734
   0  -3  19 2332.60 309.222
   0   3 -19 1908.09 284.154
   0  -3 -19 2206.56 302.159
   0  -3  19 3147.17 354.683
   0  -3  19 2425.86 321.163
   0   3 -19 2430.68 318.578
   0  -3 -19 3053.79 352.990
   0  -3  19 2479.67 300.897
   0   3 -19 1640.25 202.523
   0   3  19 2167.74 298.660
   0  -3 -19 2038.89 291.402
   0  -3 -19 2108.54 233.541
   0  -3 -19 2060.22 294.020
   0  -3 -19 2136.46 301.027
   0   3 -19 2618.28 313.479
   0  -3 -19 2554.07 307.048
   0  -3  19 2241.77 296.715
   0   3 -19 2466.14 205.353
   0   3  19 2220.28 306.699
   0   3 -19 2727.47 324.235
   0   3  19 2637.20 265.334
   0   3  19 2235.37 239.681
   0   3 -19 2570.40 325.667
   0   3  19 2437.80 151.759
   0   3 -20 2001.14 285.385
   0  -3 -20 2014.69 306.522
   0  -3  20 1806.34 288.229
   0  -3 -20 2050.07 300.415
   0   3  20 1862.94 289.057
   0  -3 -20 1858.28 288.034
   0   3  20 1704.41 214.959
   0   3  20 1753.07 285.505
   0  -3  20 2408.29 330.086
   0  -3  20 1885.58 195.623
   0   3 -20 2075.49 308.037
   0   3 -20 1944.72 187.573
   0   3  20 1578.41 277.648
   0   3 -20 2104.27 242.227
   0  -3  20 2128.98 317.169
   0  -3 -20 1822.79 277.941
   0   3  20 1983.76 300.462
   0  -3  20 2718.28 351.268
   0   3 -20 2380.05 328.967
   0   3 -20 1819.09 288.541
   0  -3  20 1844.20 296.092
   0  -3 -20 1734.69 280.491
   0   3  20 1952.74 233.449
   0   3 -20 2741.12 341.978
   0   3 -20 2150.46 305.057
   0  -3  20 2255.89 303.957
   0  -3 -20 1290.18 201.673
   0   3 -20 2047.29 301.366
   0   3 -20 2108.12 296.202
   0   3 -20 1984.89 266.082
   0  -3 -20 1575.61 273.938
   0   3  20 1665.32 270.213
   0  -3 -20 1861.02 288.274
   0  -3  20 1902.32 285.829
   0  -3  20 2650.12 344.757
   0   3 -20 1791.53 280.756
   0   3 -20 2565.66 335.601
   0  -3  20 2033.17 291.567
   0  -3 -20 1839.35 293.696
   0  -3 -20 1733.03 266.237
   0  -3 -20 1849.29 282.320
   0   3  20 1518.98 248.304
   0  -3 -20 1975.03 294.431
   0  -3  21 7309.77 553.455
   0   3 -21 7645.01 563.115
   0  -3  21 7341.28 553.677
   0   3 -21 9227.21 612.189
   0   3  21 7493.65 523.356
   0   3 -21 8060.13 572.658
   0   3 -21 7435.18 462.259
   0   3  21 7758.30 570.267
   0   3 -21 8282.13 585.720
   0  -3  21 7843.79 572.598
   0   3  21 7926.93 444.012
   0   3 -21 7528.37 558.048
   0  -3 -21 5984.58 505.199
   0  -3 -21 7236.43 545.120
   0  -3 -21 7053.50 542.277
   0   3  21 6906.80 532.406
   0  -3  21 7552.16 566.137
   0   3  21 7864.68 569.839
   0  -3 -21 7843.35 576.365
   0   3 -21 7107.43 539.638
   0   3 -21 7931.88 572.242
   0   3 -21 7275.16 550.267
   0  -3 -21 7357.56 532.291
   0  -3  21 8174.77 585.295
   0   3  21 7025.36 546.587
   0  -3 -21 7504.63 555.372
   0   3 -21 7595.44 371.038
   0   3  21 8094.91 582.412
   0  -3 -21 7147.92 543.479
   0  -3 -21 7371.80 555.657
   0   3 -21 7063.62 497.367
   0  -3 -21 7136.97 544.263
   0  -3  21 7210.85 383.578
   0  -3  21 7794.56 569.473
   0  -3 -21 7064.97 541.497
   0  -3  21 7637.34 561.411
   0  -3  21 7775.14 567.542
   0   3 -21 8038.47 577.420
   0  -3 -21 7120.44 538.604
   0   3  21 7535.55 564.481
   0   3  21 7183.54 454.618
   0  -3  21 7119.31 531.607
   0  -3 -21 7209.45 457.041
   0  -3 -21 7162.16 524.473
   0   3 -21 7627.23 563.249
   0   3  22 670.616 202.993
   0  -3 -22 1051.85 243.015
   0  -3  22 1226.76 267.696
   0   3 -22 1166.60 206.993
   0  -3  22 1442.57 285.627
   0  -3 -22 1227.15 208.169
   0   3 -22 1240.32 257.938
   0   3  22 712.865 223.968
   0  -3 -22 1230.10 254.835
   0   3 -22 1078.17 245.388
   0   3 -22 1277.17 274.940
   0   3 -22 1500.96 300.611
   0   3 -22 1210.25 271.103
   0  -3 -22 1206.78 258.590
   0   3 -22 1106.09 255.430
   0  -3  22 1162.43 228.484
   0  -3  22 1625.01 298.451
   0   3 -22 1203.74 287.760
   0  -3 -22 1147.88 259.406
   0  -3 -22 1630.30 296.781
   0  -3  22 1098.31 157.386
   0  -3 -22 1326.40 257.728
   0   3  22 1578.02 267.700
   0  -3 -22 1333.12 274.141
   0   3  22 919.238 164.392
   0  -3 -22 1548.64 262.281
   0   3  22 1362.55 274.121
   0   3  22 1211.73 248.460
   0  -3 -22 1458.01 270.974
   0  -3  22 1287.59 254.260
   0   3 -22 1722.84 311.277
   0   3  22 851.513 235.753
   0  -3  22 1514.63 282.691
   0  -3 -22 1366.36 277.832
   0  -3  22 1118.21 270.519
   0   3  22 1184.30 204.673
   0   3 -22 1420.87 281.224
   0   3 -22 939.064 235.173
   0  -3 -22 1262.13 269.283
   0  -3  22 1465.50 302.213
   0  -3 -22 909.176 226.555
   0   3 -22 1070.09 222.753
   0  -3  22 1467.13 292.558
   0   3  22 1402.67 273.768
   0  -3  23 16975.0 882.016
   0  -3  23 15601.5 845.347
   0   3 -23 17163.8 890.533
   0  -3 -23 15751.5 857.714
   0   3  23 17634.6 900.447
   0   3  23 16327.4 864.205
   0  -3 -23 14691.0 806.373
   0  -3  23 15769.4 855.274
   0  -3 -23 15177.9 839.057
   0  -3 -23 16451.7 873.913
   0  -3 -23 15277.9 792.947
   0  -3 -23 16302.6 863.281
   0  -3 -23 15179.1 833.842
   0  -3 -23 15847.0 859.165
   0   3  23 14259.7 803.267
   0   3 -23 16179.7 865.090
   0  -3  23 16242.9 872.009
   0   3  23 15023.8 684.426
   0  -3 -23 14281.1 814.783
   0  -3 -23 15040.6 712.520
   0   3  23 16459.3 875.355
   0   3 -23 15032.8 838.021
   0   3 -23 16301.2 867.717
   0   3 -23 14394.0 816.363
   0   3 -23 15896.9 860.034
   0  -3  23 15376.4 843.372
   0   3 -23 14701.1 692.557
   0  -3  23 17119.0 890.904
   0   3 -23 15732.1 849.106
   0  -3 -23 14359.7 817.113
   0   3 -23 15050.0 836.633
   0  -3  23 16917.1 884.666
   0   3  23 14640.2 630.408
   0   3 -23 16927.5 885.057
   0  -3  23 15378.0 828.965
   0   3  23 17218.9 845.972
   0  -3 -23 17512.4 898.743
   0   3 -23 16291.3 866.068
   0  -3  23 18018.0 908.922
   0   3 -23 16864.2 818.686
   0   3  23 16984.6 889.177
   0   3  23 16105.9 861.881
   0  -3 -23 15674.0 851.453
   0  -3 -24 607.665 235.477
   0   3  24 50.7972 157.259
   0   3 -24 809.133 237.666
   0   3 -24 447.245 185.980
   0  -3  24 621.073 217.675
   0   3  24 313.963 138.384
   0  -3 -24-83.1154 129.924
   0  -3  24 308.457 151.168
   0  -3 -24 214.902 169.338
   0   3 -24 638.176 209.371
   0   3  24 311.577 190.381
   0  -3  24 299.712 192.342
   0  -3  24 581.013 226.949
   0  -3 -24 255.103 162.328
   0   3 -24 526.674 215.610
   0  -3 -24 288.712 194.695
   0   3 -24 387.221 188.297
   0  -3 -24 143.895 130.295
   0  -3 -24 444.682 206.363
   0  -3  24 319.448 207.029
   0   3 -24 414.856 182.968
   0   3 -24 339.354 184.537
   0   3  24 266.825 161.601
   0  -3  24 254.238 162.928
   0  -3 -24 171.653 168.979
   0   3  24 72.2020 147.255
   0   3 -24 412.079 144.874
   0   3 -24 282.136 151.248
   0   3 -24 452.737 175.850
   0  -3  24 591.278 217.697
   0  -3 -24 458.137 196.516
   0  -3 -24 409.354 179.051
   0   3 -24 494.739 190.368
   0  -3 -24 429.893 188.220
   0  -3 -24 190.891 181.819
   0   3  24 294.528 186.461
   0  -3  24 749.696 261.266
   0   3  24 516.365 228.097
   0   3 -24 926.207 257.259
   0   3  24 362.041 197.760
   0  -3  24 240.774 183.168
   0  -3 -24 432.949 190.157
   0  -3 -25 3042.03 402.100
   0  -3  25 1830.20 322.690
   0   3 -25 2164.84 343.003
   0   3 -25 2731.40 311.088
   0  -3 -25 2781.35 391.569
   0  -3 -25 2197.87 329.432
   0  -3  25 2678.59 369.461
   0  -3 -25 3622.53 429.906
   0  -3  25 3560.43 433.331
   0   3 -25 2277.32 322.017
   0   3  25 2716.57 388.025
   0   3  25 2304.39 350.434
   0   3 -25 2549.69 364.263
   0   3 -25 2689.00 377.931
   0  -3 -25 2761.57 321.016
   0   3 -25 2817.85 384.730
   0   3 -25 2609.54 371.094
   0  -3 -25 2786.13 386.529
   0   3  25 2784.71 302.068
   0  -3 -25 3254.41 385.258
   0  -3  25 2961.25 400.933
   0   3  25 2379.64 343.294
   0  -3  25 2354.08 346.278
   0  -3 -25 2900.26 393.067
   0   3 -25 2200.59 352.171
   0   3  25 2974.52 403.595
   0  -3 -25 3043.87 406.427
   0  -3 -25 2620.88 380.243
   0   3 -25 2562.96 357.138
   0  -3  25 2984.80 389.685
   0  -3 -25 2654.72 373.784
   0  -3  25 2498.48 365.752
   0   3  25 2506.68 372.790
   0   3 -25 2799.66 383.849
   0  -3  25 2426.98 372.375
   0   3  25 2654.36 386.002
   0  -3  25 2579.95 370.871
   0   3 -25 2947.16 382.963
   0   3 -25 5434.54 521.559
   0  -3 -25 2837.59 395.798
   0  -3 -25 2731.94 381.916
   0   3  25 2623.40 367.241
   0  -3 -26 293.018 206.498
   0  -3 -26 384.172 217.303
   0  -3 -26 265.387 168.872
   0  -3  26 460.886 201.418
   0  -3 -26 610.279 218.533
   0  -3 -26 770.276 241.671
   0   3 -26 555.778 237.251
   0   3 -26 366.554 170.597
   0   3 -26 240.347 199.374
   0   3 -26 455.348 193.127
   0  -3 -26 251.067 165.711
   0  -3  26 453.619 196.475
   0   3  26 350.487 196.489
   0   3 -26 219.457 164.403
   0   3 -26 142.868 151.689
   0   3 -26 368.842 173.719
   0  -3  26 721.403 239.622
   0  -3 -26 716.431 236.663
   0  -3  26 900.607 264.090
   0  -3 -26 261.483 152.201
   0   3  26 324.341 167.125
   0  -3 -26 391.264 203.178
   0   3  26 716.868 236.876
   0  -3  26 808.530 226.830
   0   3 -26 240.010 167.064
   0   3  26 347.733 177.515
   0  -3  26 712.833 223.512
   0  -3 -26 696.857 234.092
   0   3 -26 284.287 168.705
   0   3 -26 679.327 241.240
   0  -3 -26 219.118 170.133
   0   3  26 303.690 207.671
   0  -3  26 607.547 230.641
   0   3 -26 416.296 193.068
   0  -3 -26 596.040 238.615
   0  -3  26 157.860 124.035
   0   3  26 296.300 161.769
   0   3  26 393.751 198.283
   0  -3  26 688.146 243.417
   0   3 -26 498.151 197.435
   0   3 -26 490.695 147.617
   0  -3 -26 573.018 179.582
   0  -3 -27 7037.04 624.579
   0   3  27 7423.89 641.618
   0   3 -27 7443.14 586.661
   0  -3 -27 7038.35 537.759
   0  -3 -27 7962.99 619.594
   0  -3  27 7205.64 637.175
   0  -3 -27 6658.09 610.246
   0   3 -27 8050.41 666.669
   0   3  27 7914.35 663.236
   0   3 -27 7104.20 633.696
   0   3 -27 8440.95 682.473
   0  -3  27 8178.04 671.880
   0  -3 -27 7765.42 655.696
   0  -3 -27 7127.46 630.946
   0   3 -27 8971.04 708.268
   0  -3 -27 6808.82 621.217
   0  -3  27 6889.68 625.570
   0   3  27 8360.19 650.913
   0   3 -27 7598.29 648.286
   0  -3  27 7992.62 663.984
   0  -3  27 7045.97 629.478
   0  -3 -27 6674.48 612.013
   0  -3 -27 6769.49 603.053
   0  -3 -27 7260.78 634.934
   0   3  27 8131.35 669.534
   0   3 -27 8273.58 676.898
   0   3  27 6585.67 601.923
   0   3 -27 8120.49 666.861
   0   3 -27 7736.36 655.022
   0  -3 -27 7682.58 649.518
   0   3 -27 8338.04 681.651
   0  -3 -27 6630.07 610.253
   0  -3 -27 8336.01 677.802
   0   3  27 7997.31 668.017
   0   3 -27 7601.77 654.107
   0  -3  27 7831.73 661.374
   0  -3  27 7263.90 622.947
   0  -3  27 7929.29 667.926
   0   3 -27 7551.51 598.324
   0   3 -27 6912.06 619.236
   0   3  27 8771.32 701.777
   0  -3  27 7847.36 647.520
   0   3 -28 1197.31 289.653
   0  -3 -28 730.802 266.694
   0   3  28 1133.43 281.891
   0  -3 -28 823.116 252.963
   0  -3  28 752.009 245.722
   0   3 -28 1281.98 299.171
   0  -3 -28 869.930 260.880
   0  -3 -28 591.622 257.516
   0   3 -28 775.884 237.826
   0   3 -28 830.250 241.344
   0   3 -28 1326.81 307.550
   0   3  28 1352.40 288.075
   0   3 -28 1199.82 292.267
   0  -3  28 1011.85 268.191
   0   3  28 1110.48 284.549
   0   3 -28 888.280 228.566
   0   3  28 714.848 229.172
   0  -3 -28 1016.31 277.158
   0  -3  28 1049.72 295.070
   0  -3  28 1139.63 293.436
   0  -3  28 650.219 233.875
   0   3 -28 728.870 237.463
   0  -3 -28 647.581 228.779
   0  -3 -28 945.929 274.910
   0   3 -28 764.225 236.719
   0   3 -28 1033.75 269.280
   0   3 -28 858.338 266.734
   0  -3 -28 515.740 190.914
   0  -3 -28 318.745 190.971
   0   3 -28 1151.30 284.518
   0   3 -28 918.350 263.927
   0   3  28 612.025 244.865
   0  -3 -28 652.063 216.194
   0  -3  28 757.337 236.907
   0  -3 -28 1357.66 305.343
   0  -3  28 973.951 287.817
   0   3  28 1046.97 289.511
   0   3 -28 1246.04 309.037
   0  -3  28 1139.04 285.342
   0  -3 -28 1201.74 275.201
   0  -3  28 1233.36 307.247
   0   3  28 709.605 245.202
   0  -3 -28 867.240 252.092
   0   3 -29 5069.55 566.367
   0  -3 -29 3837.34 497.465
   0   3 -29 3415.16 418.171
   0  -3 -29 4548.52 521.241
   0   3 -29 3967.72 497.882
   0   3  29 4074.83 508.717
   0  -3 -29 4032.38 499.494
   0   3 -29 3959.39 495.018
   0  -3  29 4273.35 518.112
   0  -3 -29 4205.89 499.947
   0   3 -29 4660.09 540.040
   0  -3  29 4571.32 525.598
   0  -3 -29 4294.47 516.015
   0   3 -29 4091.99 512.495
   0   3 -29 4464.43 526.112
   0  -3 -29 4411.53 526.600
   0   3  29 4379.67 523.799
   0   3 -29 4480.80 521.349
   0  -3  29 4503.09 531.132
   0  -3 -29 4191.69 474.950
   0  -3  29 5201.18 560.723
   0  -3 -29 4059.50 501.404
   0   3 -29 4065.48 515.049
   0   3  29 3918.70 501.605
   0   3  29 5006.56 554.227
   0  -3  29 4447.76 506.735
   0   3 -29 4423.44 523.328
   0  -3 -29 4584.29 530.122
   0   3 -29 3664.06 469.121
   0   3  29 3755.10 486.612
   0   3 -29 3678.83 477.697
   0   3  29 3345.79 461.028
   0   3 -29 4570.05 526.641
   0  -3  29 4080.78 504.882
   0  -3  29 4604.61 531.508
   0   3 -29 4354.97 484.527
   0  -3 -29 3836.93 495.151
   0  -3 -29 4386.18 524.399
   0  -3  29 4382.21 528.260
   0   3  29 4045.67 480.624
   0  -3 -29 4178.65 516.892
   0  -3  29 4182.77 516.959
   0  -3 -30 646.571 235.167
   0   3  30 708.364 241.562
   0   3 -30 1063.09 291.507
   0  -3  30 722.677 255.155
   0  -3  30 832.265 243.399
   0   3  30 1107.55 278.263
   0  -3 -30 346.811 171.863
   0   3 -30 1022.35 285.518
   0   3 -30 752.327 276.323
   0  -3  30 831.047 276.547
   0  -3 -30 571.562 231.684
   0   3 -30 772.427 253.145
   0  -3  30 991.892 275.951
   0  -3 -30 743.774 259.122
   0   3  30 668.602 238.532
   0  -3 -30 901.711 271.431
   0  -3  30 604.855 254.788
   0  -3 -30 720.994 231.786
   0   3  30 277.010 164.168
   0   3 -30 599.348 253.962
   0   3 -30 1337.86 306.581
   0  -3  30 560.674 229.579
   0   3  30 1325.45 320.206
   0  -3 -30 825.572 238.474
   0   3 -30 912.068 283.992
   0   3 -30 861.371 265.026
   0  -3 -30 724.513 248.213
   0   3  30 911.113 250.342
   0  -3 -30 629.905 228.700
   0  -3 -30 1019.30 283.196
   0   3 -30 813.131 266.862
   0  -3  30 651.657 224.149
   0   3 -30 791.948 250.510
   0   3 -30 517.729 199.844
   0  -3  30 806.343 265.648
   0   3 -30 534.364 208.809
   0   3 -30 1381.29 338.428
   0  -3 -30 636.296 238.082
   0   3 -30 1236.52 300.309
   0  -3 -30 923.655 283.361
   0   3  30 602.746 218.670
   0  -3 -31 1468.78 293.035
   0   3  31 1774.68 337.472
   0   3 -31 1752.28 316.142
   0   3 -31 2368.66 378.216
   0  -3 -32 117.342 155.204
   0   3 -32-143.562 158.522
   0  -4   0 123448. 2216.36
   0  -4   0 120671. 2205.53
   0  -4   0 121937. 2170.24
   0  -4   0 121068. 2206.11
   0  -4   0 120104. 2203.03
   0  -4   0 122286. 2148.28
   0   4   0 126685. 2226.39
   0  -4   0 124364. 2107.79
   0   4   0 123911. 2223.05
   0   4   0 123195. 2218.54
   0   4   0 123031. 2219.54
   0  -4   0 122151. 2208.90
   0  -4   0 122298. 2210.16
   0  -4   0 120246. 2204.53
   0   4   0 123570. 2220.68
   0  -4   0 120475. 2203.03
   0   4   0 123352. 2084.05
   0  -4   0 122988. 2214.36
   0   4   0 124521. 2215.52
   0   4   0 125579. 2204.25
   0  -4   0 122198. 2211.54
   0   4   0 124104. 2218.83
   0   4   0 126016. 2228.96
   0  -4  -1 16971.3 577.268
   0  -4   1 17314.1 581.828
   0  -4  -1 16869.1 576.404
   0  -4   1 16961.1 576.530
   0  -4   1 16901.5 521.033
   0   4   1 17615.4 591.104
   0  -4  -1 17258.8 581.807
   0  -4  -1 17303.7 583.342
   0   4   1 17605.3 587.440
   0  -4   1 17186.0 545.762
   0  -4   1 16605.4 557.888
   0   4  -1 16879.7 579.683
   0   4   1 16752.8 579.255
   0  -4  -1 17340.9 561.338
   0   4   1 17214.6 577.800
   0  -4   1 17072.3 577.891
   0   4   1 17664.8 591.421
   0   4   1 16016.6 569.068
   0   4  -1 17574.5 586.205
   0   4   1 17230.9 585.568
   0  -4   1 17621.4 585.612
   0  -4  -1 17623.8 584.370
   0   4  -1 17405.8 584.549
   0   4  -1 17256.7 585.156
   0  -4   1 17186.4 578.260
   0   4  -1 17574.9 497.777
   0   4  -1 17671.8 577.918
   0  -4   1 17171.6 443.586
   0   4  -1 17079.7 580.174
   0  -4  -1 16805.6 576.435
   0  -4  -1 17146.0 525.236
   0  -4   1 16705.1 576.102
   0  -4  -1 16724.4 575.090
   0   4   1 17359.5 584.111
   0   4   1 17978.8 588.062
   0  -4  -1 17748.3 589.373
   0   4  -1 17679.5 587.524
   0   4   1 16929.1 574.684
   0   4  -1 16982.9 578.334
   0  -4  -1 17030.3 580.267
   0  -4  -1 16389.3 550.819
   0  -4   1 17318.6 583.226
   0  -4   1 17740.5 585.094
   0  -4   1 17139.1 576.555
   0   4  -1 18308.1 595.039
   0  -4  -1 17856.8 587.935
   0  -4  -2 31986.0 852.301
   0  -4  -2 32007.4 834.348
   0  -4   2 33404.5 864.486
   0   4  -2 33472.0 869.198
   0   4   2 33539.0 865.010
   0   4   2 32828.0 857.659
   0  -4   2 32514.4 858.828
   0  -4  -2 34220.8 854.862
   0   4  -2 32895.8 863.784
   0   4   2 33657.3 875.014
   0  -4   2 33276.8 797.895
   0  -4   2 32851.8 861.740
   0  -4  -2 32596.1 859.080
   0  -4   2 32936.0 800.517
   0   4   2 30986.1 851.064
   0   4   2 33666.6 869.209
   0  -4   2 32909.1 862.662
   0   4   2 32888.9 862.440
   0  -4   2 32436.8 857.566
   0  -4  -2 32151.0 854.689
   0   4   2 31243.7 852.341
   0  -4  -2 31766.1 854.289
   0   4   2 31932.3 566.573
   0   4   2 34156.0 875.002
   0  -4   2 32157.5 857.275
   0  -4  -2 31810.3 851.021
   0   4  -2 32479.3 860.634
   0  -4  -2 31265.7 855.539
   0   4  -2 33292.5 864.679
   0   4  -2 33535.2 866.556
   0  -4  -2 33648.7 793.607
   0   4  -2 32488.5 828.092
   0  -4  -2 32790.4 832.726
   0  -4   2 32707.8 858.540
   0  -4   2 32642.6 857.466
   0  -4   2 32835.4 859.990
   0   4  -2 32058.5 857.207
   0   4   2 31307.3 855.520
   0  -4   2 33181.0 657.908
   0  -4   2 33478.2 845.518
   0   4  -2 32093.6 725.615
   0   4  -2 31873.5 855.063
   0  -4  -2 32150.9 854.864
   0   4  -2 33435.9 865.901
   0  -4  -2 31770.3 849.773
   0  -4  -2 32883.2 862.523
   0  -4  -2 32437.4 855.700
   0   4  -3 19322.6 497.464
   0  -4   3 18677.4 628.612
   0  -4  -3 19334.4 627.929
   0  -4   3 20165.3 640.556
   0  -4   3 18530.3 378.939
   0   4  -3 20749.0 653.080
   0  -4  -3 19454.4 612.769
   0  -4  -3 19564.5 637.016
   0   4   3 19701.9 647.209
   0  -4  -3 19152.8 631.905
   0   4   3 19398.1 631.473
   0   4  -3 19931.0 639.880
   0  -4   3 19258.5 429.375
   0   4  -3 19152.4 636.329
   0  -4  -3 19640.9 637.355
   0  -4   3 19516.1 631.838
   0   4   3 19610.0 641.103
   0   4  -3 19027.3 635.164
   0  -4   3 19872.6 571.909
   0   4  -3 19087.6 635.532
   0  -4  -3 19226.6 570.028
   0   4   3 19437.7 637.734
   0   4  -3 19284.0 635.776
   0  -4   3 19909.2 584.694
   0   4  -3 20026.5 606.846
   0  -4   3 19187.2 635.044
   0  -4   3 19752.8 634.723
   0   4   3 19495.0 636.566
   0   4   3 20129.4 645.372
   0  -4  -3 19555.6 636.876
   0  -4   3 19155.4 635.405
   0   4   3 19604.1 637.519
   0  -4  -3 19454.8 635.079
   0  -4  -3 19616.2 637.870
   0  -4  -3 18875.6 630.063
   0  -4   3 20618.6 647.231
   0  -4  -3 20304.1 633.579
   0   4   3 20066.6 640.683
   0   4   3 18443.0 364.077
   0  -4   3 19095.0 582.807
   0   4   3 20355.3 641.549
   0   4  -3 18340.0 625.945
   0  -4  -3 18663.8 625.337
   0   4  -3 19611.3 637.600
   0  -4   3 18740.7 630.357
   0  -4  -3 19369.1 632.988
   0   4   4 255507. 4100.68
   0   4  -4 252699. 3801.23
   0   4   4 253105. 4102.06
   0  -4  -4 247081. 4094.32
   0   4   4 255561. 4100.81
   0  -4   4 252097. 4104.23
   0  -4   4 252114. 4097.80
   0  -4  -4 261376. 4110.14
   0  -4  -4 261943. 4112.78
   0   4   4 259302. 4107.90
   0  -4  -4 252728. 4098.16
   0  -4  -4 257052. 4087.62
   0   4  -4 253374. 4101.88
   0   4  -4 257764. 4114.96
   0  -4  -4 252693. 4047.88
   0  -4   4 251439. 4096.98
   0  -4   4 249754. 4096.19
   0  -4   4 254159. 4107.84
   0  -4   4 253013. 4105.15
   0   4   4 252218. 4096.79
   0   4  -4 252170. 4100.57
   0   4  -4 252932. 4108.71
   0   4  -4 254287. 4110.07
   0  -4  -4 250587. 4101.08
   0  -4  -4 260408. 4108.19
   0  -4   4 257066. 4012.17
   0   4   4 259356. 4107.83
   0  -4  -4 256232. 4098.96
   0   4  -4 254825. 4012.42
   0  -4   4 257613. 4008.60
   0   4  -4 251547. 4103.19
   0  -4   4 250966. 3690.09
   0  -4  -4 250111. 4082.31
   0   4   4 261952. 4111.88
   0  -4   4 251965. 4111.60
   0  -4  -4 250153. 4097.91
   0  -4   4 252426. 4098.01
   0   4   4 257873. 4102.93
   0  -4  -4 258638. 4102.62
   0   4  -4 257277. 4116.61
   0  -4   4 254004. 3947.63
   0   4  -4 251404. 4105.60
   0  -4   4 248732. 4091.40
   0   4  -4 255811. 4106.59
   0   4   4 255199. 4095.43
   0  -4  -5 22315.5 706.643
   0   4  -5 21336.7 698.886
   0   4  -5 21425.4 699.139
   0  -4  -5 22582.8 708.113
   0   4  -5 22515.9 644.686
   0  -4  -5 22599.6 706.431
   0  -4   5 22629.4 711.565
   0   4  -5 22163.3 500.666
   0  -4  -5 21884.0 703.280
   0   4   5 22534.6 709.960
   0  -4  -5 21821.5 670.027
   0  -4  -5 23004.7 713.600
   0  -4  -5 21747.0 698.313
   0  -4   5 20989.7 693.201
   0  -4   5 21817.2 702.212
   0   4   5 22811.2 710.725
   0  -4  -5 22231.9 703.312
   0  -4  -5 22611.1 710.724
   0   4   5 21949.0 695.498
   0   4   5 21141.7 693.415
   0   4   5 22248.6 699.984
   0  -4   5 21093.2 638.445
   0  -4  -5 22578.0 702.603
   0  -4  -5 21721.9 698.621
   0  -4  -5 21941.3 700.571
   0   4   5 21715.5 699.963
   0  -4   5 21187.7 694.993
   0   4  -5 22176.6 706.393
   0   4   5 21860.4 699.010
   0  -4   5 22009.5 703.873
   0  -4   5 21312.3 414.161
   0  -4   5 20836.9 690.245
   0   4  -5 21963.5 705.411
   0  -4   5 22108.7 607.509
   0   4  -5 22126.0 705.671
   0   4  -5 22746.9 713.522
   0  -4   5 21238.9 652.915
   0  -4   5 22433.3 709.705
   0   4  -5 22208.3 710.243
   0  -4   5 21622.1 701.286
   0   4  -5 22471.4 714.084
   0   4   5 21827.3 708.784
   0   4  -5 22866.2 717.728
   0   4   5 22749.0 709.466
   0  -4   5 21378.4 697.596
   0  -4   6 108710. 2057.65
   0  -4   6 106850. 1962.78
   0   4   6 108674. 2043.05
   0  -4   6 108747. 2047.43
   0  -4  -6 106895. 2050.05
   0  -4  -6 104666. 2034.03
   0  -4  -6 108457. 2057.69
   0  -4   6 107334. 2050.82
   0  -4  -6 106308. 2041.43
   0   4  -6 110057. 2054.43
   0  -4   6 108435. 2045.60
   0  -4  -6 106488. 2041.91
   0   4  -6 109643. 2050.89
   0  -4   6 107159. 2047.89
   0  -4   6 105093. 2031.29
   0   4   6 109175. 2036.37
   0   4   6 106763. 2041.25
   0  -4   6 108380. 1974.34
   0  -4   6 105350. 1870.27
   0   4  -6 107482. 1920.27
   0   4   6 105529. 2047.76
   0   4   6 109488. 2062.34
   0   4  -6 108066. 2046.25
   0  -4   6 106968. 2049.42
   0   4  -6 109475. 2062.66
   0   4  -6 110912. 2059.32
   0  -4  -6 108746. 2057.52
   0  -4  -6 106822. 2045.96
   0   4  -6 110334. 2068.73
   0   4  -6 110340. 2071.25
   0   4   6 107890. 2040.19
   0  -4   6 106974. 2040.85
   0  -4  -6 110762. 2069.56
   0   4  -6 112454. 2076.83
   0   4   6 106806. 2051.89
   0  -4   6 99349.9 1566.08
   0  -4  -6 107606. 2042.11
   0  -4  -6 107078. 2043.52
   0   4   6 110607. 1951.01
   0  -4  -6 107548. 2045.74
   0   4  -6 110005. 2067.25
   0  -4  -6 108297. 2000.85
   0  -4  -6 107922. 1633.98
   0  -4   6 107271. 2061.31
   0  -4  -6 105223. 2036.58
   0   4   6 108551. 2054.90
   0   4  -6 107164. 1688.32
   0   4   6 101211. 1606.25
   0   4   6 106921. 2056.79
   0   4   7 8380.46 425.989
   0   4  -7 7460.52 410.846
   0  -4  -7 7470.12 191.321
   0  -4   7 8923.24 443.945
   0   4   7 8359.34 430.694
   0   4   7 8170.36 419.947
   0   4  -7 7860.16 425.023
   0  -4  -7 8184.77 421.943
   0   4   7 7782.88 413.086
   0  -4  -7 8712.51 434.808
   0  -4  -7 8709.64 434.785
   0  -4  -7 8731.00 442.843
   0  -4  -7 8305.52 428.458
   0   4  -7 7926.53 424.346
   0  -4   7 8320.06 431.046
   0   4  -7 8114.99 240.961
   0   4  -7 7874.58 357.376
   0  -4   7 8539.54 435.422
   0   4   7 8012.00 415.578
   0  -4  -7 8917.46 438.791
   0  -4   7 8041.01 391.009
   0   4   7 8953.42 442.670
   0   4   7 8225.94 380.489
   0  -4   7 8226.98 431.621
   0   4  -7 8354.38 429.666
   0   4  -7 8312.00 429.899
   0  -4  -7 8546.63 409.820
   0  -4  -7 8351.36 428.480
   0   4   7 8691.71 425.000
   0  -4  -7 8707.61 436.822
   0   4  -7 8533.67 433.830
   0  -4   7 8563.97 436.745
   0  -4   7 8909.01 439.148
   0   4  -7 7805.83 420.615
   0  -4   7 8331.51 348.922
   0  -4  -7 8427.23 430.653
   0  -4  -7 8511.02 428.358
   0   4   7 8935.47 442.266
   0   4  -7 8694.44 440.199
   0   4  -7 8715.94 439.541
   0  -4   7 9144.09 448.014
   0  -4   7 7919.46 416.791
   0  -4   7 8626.65 408.327
   0  -4  -7 9126.25 442.236
   0  -4  -7 8740.24 435.491
   0  -4  -7 8017.84 189.926
   0   4   8 2935.26 258.088
   0  -4   8 3291.19 255.701
   0  -4  -8 3264.74 272.863
   0   4   8 2901.52 250.058
   0   4  -8 3334.85 280.837
   0   4   8 2879.93 261.158
   0   4   8 2854.24 259.426
   0   4   8 3126.98 240.529
   0   4   8 3087.62 265.833
   0  -4  -8 3329.12 276.015
   0   4  -8 3292.53 278.661
   0  -4  -8 3114.71 266.597
   0  -4   8 3412.19 284.516
   0  -4   8 3250.81 277.097
   0   4   8 3181.25 270.210
   0  -4   8 3383.73 282.877
   0   4  -8 2839.80 259.343
   0  -4   8 3417.27 278.389
   0  -4   8 3717.98 227.878
   0  -4  -8 3482.83 135.098
   0   4   8 3357.08 278.951
   0   4   8 3084.57 266.176
   0  -4  -8 3504.21 285.887
   0   4  -8 3446.96 286.696
   0  -4   8 3254.16 267.807
   0  -4   8 3445.34 282.906
   0  -4   8 3664.98 290.300
   0  -4  -8 4097.00 289.516
   0   4  -8 3268.40 275.261
   0  -4  -8 3781.24 298.285
   0  -4  -8 3059.40 264.377
   0  -4  -8 3511.70 287.481
   0  -4  -8 3414.61 281.474
   0   4  -8 3222.48 275.715
   0  -4  -8 3550.34 283.236
   0  -4   8 3645.03 291.054
   0   4  -8 3318.14 280.364
   0   4  -8 3327.94 226.616
   0  -4  -8 2985.18 264.733
   0   4  -8 3295.96 282.203
   0  -4  -8 3285.66 274.509
   0  -4   8 3558.34 272.878
   0  -4  -8 4001.02 301.180
   0   4  -8 3340.05 280.657
   0   4  -8 3129.55 273.103
   0   4   9 2239.85 236.697
   0  -4  -9 2255.92 237.405
   0  -4  -9 1897.83 111.418
   0   4  -9 1881.04 221.783
   0   4   9 1941.74 227.193
   0  -4   9 1680.88 208.080
   0  -4  -9 1866.96 219.714
   0  -4  -9 1953.08 219.935
   0   4   9 1682.91 203.691
   0   4  -9 1922.14 223.507
   0   4   9 2023.73 228.585
   0   4  -9 2113.47 231.129
   0  -4   9 2340.30 240.155
   0  -4  -9 2119.88 229.879
   0  -4   9 2023.60 223.139
   0  -4  -9 2275.97 237.353
   0   4  -9 2131.63 226.505
   0   4  -9 2394.26 251.171
   0   4  -9 1664.62 212.228
   0  -4   9 1995.00 223.355
   0  -4   9 1802.02 215.364
   0  -4  -9 1931.51 223.437
   0  -4  -9 1779.63 220.188
   0   4   9 2109.76 232.572
   0  -4  -9 1726.89 213.189
   0  -4   9 2182.29 240.234
   0  -4  -9 1688.86 203.460
   0   4   9 2426.56 243.157
   0   4   9 1927.92 195.828
   0  -4   9 2015.16 226.657
   0   4  -9 1771.21 211.406
   0   4  -9 2065.50 226.528
   0   4  -9 1472.80 202.022
   0  -4  -9 1972.99 226.037
   0  -4  -9 2099.19 215.956
   0   4  -9 2164.38 184.548
   0   4  -9 1818.51 217.064
   0  -4   9 1713.43 194.893
   0  -4   9 1946.98 212.351
   0   4   9 1804.24 217.757
   0  -4   9 1919.70 219.785
   0  -4   9 2129.98 174.251
   0  -4  -9 1823.15 216.353
   0   4  10 10007.5 461.046
   0   4 -10 9514.47 491.337
   0  -4  10 9390.97 467.111
   0  -4  10 9414.20 460.244
   0   4 -10 9979.80 500.691
   0   4  10 9292.51 462.805
   0   4  10 9699.44 495.657
   0  -4 -10 9790.06 497.620
   0  -4  10 9611.32 388.244
   0  -4 -10 9578.76 491.466
   0   4 -10 10054.7 505.087
   0  -4  10 9595.97 493.593
   0  -4  10 9871.88 501.382
   0   4 -10 8842.97 206.942
   0  -4  10 10099.0 507.360
   0   4  10 8848.11 472.162
   0   4 -10 10046.8 506.010
   0  -4  10 10193.5 513.366
   0   4  10 8616.43 465.919
   0  -4 -10 10192.5 483.678
   0   4  10 9876.95 505.734
   0  -4  10 10055.6 500.938
   0   4  10 10094.8 506.077
   0  -4 -10 9599.34 493.144
   0  -4 -10 9174.19 481.349
   0  -4 -10 9914.50 498.914
   0  -4  10 9380.29 485.253
   0   4 -10 10078.8 505.116
   0   4 -10 10172.4 508.157
   0  -4 -10 9415.82 487.646
   0   4 -10 8949.31 478.138
   0  -4 -10 10344.9 511.594
   0   4 -10 10013.7 508.008
   0   4 -10 9804.27 499.250
   0   4 -10 9484.85 490.784
   0  -4 -10 8784.83 472.948
   0  -4  10 9805.20 498.397
   0  -4 -10 9688.35 296.551
   0  -4 -10 10255.7 507.180
   0   4 -10 9231.07 486.361
   0   4 -10 9536.12 396.692
   0  -4 -10 9643.10 497.976
   0   4  10 10093.2 508.569
   0  -4 -10 9085.36 483.090
   0  -4 -11 3989.33 194.781
   0  -4  11 3827.23 322.218
   0   4 -11 4178.28 337.541
   0   4 -11 3385.18 308.024
   0   4 -11 3633.90 314.227
   0  -4 -11 3589.05 314.045
   0   4  11 3239.35 300.086
   0   4 -11 3375.32 302.509
   0   4  11 3992.81 305.168
   0  -4  11 3915.69 323.234
   0   4 -11 3610.63 129.794
   0   4  11 3782.84 317.306
   0   4 -11 3805.07 322.089
   0  -4 -11 3716.72 316.315
   0  -4 -11 3451.44 301.426
   0  -4 -11 3138.95 296.323
   0   4 -11 3813.95 319.042
   0  -4 -11 3259.33 299.807
   0  -4 -11 3760.82 302.428
   0  -4  11 3703.26 240.486
   0  -4  11 3688.54 315.139
   0  -4 -11 3478.08 304.555
   0   4  11 3754.85 322.107
   0   4 -11 3430.82 304.511
   0   4 -11 3610.46 240.016
   0  -4 -11 3727.95 321.535
   0  -4  11 3762.17 306.178
   0  -4 -11 3920.38 325.485
   0   4 -11 2901.77 288.821
   0  -4  11 3400.05 303.811
   0   4 -11 3982.49 322.740
   0  -4 -11 3696.40 318.025
   0  -4 -11 4141.43 336.266
   0   4  11 3590.55 308.795
   0  -4  11 3978.21 334.036
   0  -4 -11 3697.26 314.919
   0  -4 -11 3496.24 310.916
   0  -4  11 4201.80 312.582
   0  -4  11 3627.24 317.240
   0   4  11 3364.97 304.473
   0   4 -11 3898.07 321.077
   0   4  11 3384.49 306.939
   0   4  11 3487.07 279.658
   0   4  11 3902.89 324.282
   0  -4 -12 18161.3 502.480
   0   4 -12 19343.4 597.849
   0  -4  12 17010.4 333.948
   0  -4  12 19644.4 758.741
   0   4 -12 18416.0 395.129
   0  -4  12 19297.4 756.393
   0  -4 -12 18086.0 726.595
   0  -4 -12 19341.2 753.650
   0  -4  12 18200.0 732.367
   0   4  12 18950.5 690.375
   0   4 -12 18053.0 734.780
   0   4 -12 18012.1 737.431
   0  -4  12 19132.1 708.740
   0   4  12 19185.2 743.382
   0   4 -12 19738.5 760.008
   0   4  12 18863.6 736.991
   0   4  12 20315.7 700.162
   0  -4  12 18359.5 708.094
   0  -4  12 18236.1 733.561
   0  -4 -12 18516.5 739.414
   0   4  12 20362.2 763.974
   0   4 -12 19087.0 749.351
   0   4 -12 18201.9 737.876
   0  -4 -12 19061.6 747.938
   0   4 -12 17898.8 729.428
   0  -4 -12 17420.0 718.805
   0   4  12 18767.3 739.878
   0  -4 -12 18304.9 702.695
   0  -4 -12 17930.3 725.737
   0  -4  12 19044.5 746.959
   0  -4 -12 18756.5 737.068
   0   4  12 19430.2 754.925
   0  -4  12 18175.4 731.404
   0   4  12 20452.5 768.727
   0  -4 -12 19716.1 756.697
   0   4 -12 19006.4 746.433
   0  -4 -12 18516.8 736.645
   0   4 -12 19426.3 753.935
   0   4  12 19192.4 749.227
   0  -4 -12 18838.6 741.818
   0  -4 -12 19221.2 744.064
   0   4 -12 18015.7 723.521
   0  -4 -12 18518.1 734.204
   0   4 -12 18335.2 733.106
   0  -4 -13 3417.77 320.751
   0  -4  13 3568.80 323.418
   0   4  13 3381.31 316.909
   0   4  13 3052.95 307.392
   0   4 -13 3402.51 324.432
   0  -4 -13 3042.70 302.370
   0  -4 -13 3799.40 337.445
   0  -4  13 3385.99 320.830
   0   4  13 3413.65 291.489
   0   4 -13 3247.90 307.987
   0   4  13 3824.61 335.808
   0  -4 -13 3033.64 198.043
   0  -4  13 3427.23 308.827
   0   4  13 3265.36 325.044
   0   4  13 2832.42 296.661
   0   4  13 3474.02 291.936
   0  -4 -13 3520.87 330.044
   0   4 -13 3560.77 322.066
   0   4 -13 3445.20 329.756
   0   4 -13 3182.93 312.557
   0  -4 -13 3464.62 323.599
   0   4 -13 3229.94 319.748
   0  -4  13 3811.12 322.572
   0  -4 -13 3135.30 309.501
   0  -4 -13 3258.32 310.574
   0   4 -13 3118.62 145.518
   0   4  13 3290.29 321.996
   0   4  13 3205.39 311.126
   0  -4  13 3255.11 323.462
   0   4 -13 3095.00 304.645
   0  -4 -13 3326.78 304.937
   0  -4  13 3138.02 304.576
   0  -4 -13 3143.04 310.730
   0  -4 -13 3080.30 309.197
   0  -4  13 3654.80 332.111
   0   4 -13 3350.79 321.407
   0  -4 -13 3440.63 321.819
   0   4 -13 3251.75 321.210
   0  -4  13 2696.62 299.161
   0  -4 -13 3338.98 317.242
   0  -4 -13 3303.30 312.411
   0   4 -13 3170.36 233.034
   0   4 -13 2787.36 284.972
   0  -4  14 8963.17 501.616
   0  -4 -14 9127.12 510.246
   0  -4 -14 8825.00 522.110
   0   4  14 8741.87 523.471
   0   4 -14 8901.19 527.436
   0  -4 -14 8612.73 514.228
   0  -4 -14 7881.48 492.311
   0   4  14 8932.96 524.524
   0   4 -14 8607.12 387.840
   0  -4 -14 9277.76 538.517
   0  -4  14 8758.16 515.659
   0   4 -14 8318.68 508.656
   0  -4  14 9208.07 521.202
   0  -4  14 9250.52 535.846
   0  -4 -14 8858.14 522.423
   0  -4 -14 8422.78 514.556
   0   4 -14 8886.57 522.330
   0   4 -14 8683.76 511.189
   0   4 -14 9019.65 528.236
   0  -4  14 9477.71 540.858
   0  -4 -14 8532.80 511.920
   0   4 -14 8374.05 271.524
   0   4  14 8411.62 509.003
   0   4 -14 8818.97 523.437
   0   4  14 9313.68 535.815
   0  -4 -14 8607.47 506.734
   0   4 -14 9336.02 534.603
   0   4 -14 9140.14 531.489
   0  -4  14 8606.97 516.406
   0  -4 -14 8445.28 354.270
   0  -4 -14 8522.10 512.487
   0   4  14 8820.77 523.324
   0  -4 -14 7774.88 492.429
   0  -4  14 8856.72 525.560
   0   4 -14 9297.36 538.628
   0  -4  14 8567.59 517.023
   0   4  14 9065.37 477.314
   0  -4 -14 8831.32 509.791
   0   4 -14 8936.28 527.799
   0   4  14 8797.95 513.265
   0   4  14 8804.41 474.248
   0   4  14 7999.98 494.633
   0   4  15 1376.53 161.958
   0  -4 -15 1429.79 157.439
   0  -4 -15 1371.70 235.440
   0  -4  15 1295.87 237.494
   0   4  15 1436.68 227.413
   0   4 -15 1358.66 158.418
   0   4 -15 1678.73 249.522
   0  -4 -15 1084.66 205.673
   0   4  15 1535.29 239.811
   0   4 -15 1132.75 207.919
   0  -4 -15 1322.76 226.704
   0  -4 -15 1514.09 230.666
   0   4 -15 1236.61 214.378
   0  -4 -15 1182.59 215.059
   0  -4 -15 1016.86 186.889
   0   4 -15 1461.82 237.761
   0   4  15 1468.10 223.242
   0  -4 -15 1298.25 214.545
   0   4 -15 1309.58 109.741
   0  -4  15 1379.03 232.846
   0  -4  15 1321.99 209.414
   0   4 -15 1017.77 203.005
   0   4  15 1458.77 209.010
   0  -4 -15 1475.45 226.475
   0  -4 -15 1269.20 213.048
   0   4  15 1150.60 204.841
   0  -4  15 1103.82 218.241
   0  -4  15 1100.84 64.6507
   0  -4 -15 1204.84 216.026
   0  -4 -15 1408.15 231.277
   0   4  15 1378.87 227.850
   0   4 -15 1318.37 231.482
   0  -4  15 1314.38 216.636
   0   4 -15 1272.72 216.638
   0  -4  15 1073.20 190.698
   0   4 -15 1101.52 203.296
   0   4  15 996.667 196.546
   0   4 -15 1337.74 163.160
   0   4 -15 1629.05 253.453
   0   4 -15 1448.66 229.207
   0   4  15 1439.36 232.942
   0  -4  15 1110.12 222.511
   0   4 -15 1300.09 88.1469
   0  -4 -15 1327.10 226.894
   0  -4  15 1409.76 243.937
   0   4  15 1641.43 220.826
   0  -4  16 18399.7 803.055
   0   4  16 16732.5 767.896
   0  -4 -16 16080.0 750.038
   0   4 -16 16606.2 568.291
   0  -4 -16 16364.7 757.949
   0   4 -16 16764.3 770.821
   0  -4  16 17252.3 758.812
   0   4  16 17154.8 783.477
   0   4  16 16014.7 757.452
   0  -4 -16 17114.3 774.459
   0  -4  16 18023.0 794.826
   0   4 -16 16393.4 760.102
   0   4  16 15573.7 735.622
   0  -4 -16 16305.2 760.225
   0  -4  16 16983.9 744.307
   0   4 -16 16593.2 762.701
   0   4 -16 16420.0 761.208
   0   4  16 16034.1 554.954
   0   4 -16 16610.0 761.757
   0   4 -16 16479.3 764.637
   0  -4  16 16869.5 775.651
   0   4  16 15331.5 742.146
   0  -4 -16 16712.7 765.146
   0   4  16 17239.1 782.957
   0   4 -16 14859.1 713.803
   0   4  16 16504.0 682.646
   0  -4 -16 16358.4 768.535
   0  -4 -16 16775.7 756.282
   0   4 -16 15280.6 737.839
   0   4 -16 16052.4 553.719
   0  -4 -16 16785.3 773.737
   0  -4 -16 16382.8 732.445
   0  -4 -16 15825.8 730.388
   0   4 -16 16092.1 752.720
   0  -4  16 14966.9 726.282
   0   4 -16 17312.3 781.339
   0  -4 -16 17406.9 786.357
   0  -4 -16 16648.6 767.488
   0  -4  16 16517.4 760.980
   0   4  16 16903.2 710.877
   0   4  16 15817.1 671.118
   0  -4  16 16686.9 771.552
   0  -4 -16 17437.9 580.055
   0   4  17 215.772 155.697
   0   4 -17 249.915 148.887
   0   4 -17 132.062 114.189
   0  -4 -17 157.373 128.993
   0   4 -17 587.336 182.524
   0   4  17 301.774 151.282
   0  -4  17 737.400 203.824
   0  -4 -17 232.318 149.765
   0  -4  17 361.351 167.543
   0   4 -17 350.800 175.426
   0  -4  17 579.832 203.484
   0  -4 -17 229.374 145.781
   0  -4 -17 241.648 148.021
   0   4 -17 494.842 189.290
   0  -4 -17 170.693 134.801
   0   4  17 469.999 157.922
   0   4 -17 281.560 123.053
   0  -4 -17 392.998 178.551
   0   4  17 380.575 127.631
   0   4  17 291.608 89.6332
   0  -4 -17 159.399 124.980
   0   4 -17 438.681 115.484
   0  -4 -17 382.961 146.345
   0   4  17 332.614 129.391
   0   4  17 365.314 129.506
   0  -4 -17 185.736 133.958
   0  -4  17 237.244 154.789
   0   4 -17 496.561 190.857
   0   4 -17 475.857 188.933
   0  -4  17 231.831 145.628
   0   4 -17 114.978 118.689
   0   4  17 467.456 182.756
   0   4 -17 346.122 167.760
   0  -4 -17 119.744 108.231
   0  -4 -17 289.983 87.5047
   0  -4  17 437.902 192.998
   0   4 -17 367.354 92.5673
   0  -4  17 344.711 200.202
   0  -4  17 542.498 198.186
   0  -4 -17 290.841 148.914
   0   4  17 144.479 126.589
   0   4  17 154.489 132.364
   0  -4 -17 259.640 144.735
   0   4 -18 8937.89 590.467
   0   4 -18 8930.23 587.116
   0   4  18 10017.8 603.992
   0  -4 -18 10220.4 617.566
   0   4 -18 9125.18 393.000
   0   4 -18 9300.89 574.420
   0   4  18 10255.6 625.797
   0   4 -18 8328.15 465.347
   0  -4  18 9964.61 588.964
   0   4 -18 9327.15 595.520
   0  -4 -18 8307.37 559.433
   0   4 -18 9872.80 611.149
   0   4  18 9126.82 591.889
   0  -4  18 8594.14 572.123
   0   4  18 9433.75 518.582
   0  -4 -18 8544.43 559.700
   0   4  18 10121.2 617.606
   0   4  18 8661.18 505.524
   0   4 -18 9930.96 621.144
   0  -4 -18 9758.35 614.627
   0  -4 -18 9488.96 571.302
   0  -4  18 9190.29 583.798
   0  -4  18 9810.10 621.389
   0  -4 -18 9593.44 598.852
   0   4  18 9080.52 390.951
   0   4 -18 9936.83 611.692
   0  -4 -18 10287.4 623.474
   0  -4 -18 8866.16 573.116
   0  -4  18 9240.13 593.546
   0  -4 -18 9434.01 451.341
   0  -4 -18 8582.37 564.816
   0   4  18 8707.95 537.811
   0   4 -18 10401.2 628.978
   0  -4 -18 8641.45 577.722
   0   4 -18 10105.8 617.077
   0  -4 -18 8744.74 552.691
   0  -4  18 8546.77 572.322
   0   4  18 9925.05 612.277
   0  -4  18 9422.08 601.758
   0   4 -18 9404.23 420.745
   0   4  18 9049.46 588.080
   0  -4  18 8978.94 591.417
   0   4 -18 9911.95 611.633
   0  -4 -18 9019.15 587.608
   0   4  19 43.5868 108.404
   0   4 -19 62.8294 151.944
   0  -4  19 169.657 146.955
   0   4 -19 5.02973 119.965
   0   4  19 16.2535 52.3097
   0  -4  19-9.45398 145.679
   0   4 -19 233.652 110.168
   0   4  19 99.1642 112.373
   0  -4 -19 113.008 124.707
   0  -4 -19-57.1034 106.112
   0   4 -19-28.0597 100.166
   0   4 -19 247.039 166.639
   0  -4 -19-18.1330 125.457
   0  -4  19 140.090 176.169
   0  -4 -19 19.7818 128.172
   0   4 -19 176.338 157.101
   0   4  19 280.368 170.534
   0   4  19 139.763 119.482
   0   4 -19-80.3912 133.224
   0   4 -19-105.239 147.241
   0  -4 -19 153.018 120.149
   0   4  19-203.019 127.922
   0  -4 -19 23.5587 130.493
   0  -4  19 59.5537 123.534
   0  -4  19 97.8248 127.057
   0   4 -19 89.7150 72.9735
   0   4 -19 80.1340 62.8241
   0  -4 -19-35.0678 110.541
   0  -4  19 253.170 140.194
   0   4  19 62.3926 120.230
   0  -4 -19-121.480 131.933
   0   4 -19 128.655 174.683
   0  -4  19-12.9989 130.330
   0   4  19-20.8481 129.787
   0  -4 -19-87.6261 124.913
   0  -4 -19 246.075 149.307
   0  -4  19 1.00865 123.012
   0   4  19-7.31696 119.676
   0  -4 -19 7.34644 102.314
   0   4 -19-80.5407 139.352
   0   4 -19 6.46328 135.927
   0  -4 -19 81.5465 79.9158
   0  -4 -19-2.55340 103.079
   0   4 -20 8993.38 612.097
   0  -4 -20 8338.32 600.126
   0  -4 -20 7301.57 549.519
   0  -4 -20 8180.66 586.491
   0  -4 -20 8675.85 579.956
   0   4  20 8641.08 597.915
   0  -4  20 8038.30 560.552
   0   4 -20 9367.29 626.905
   0   4 -20 7730.68 574.422
   0   4 -20 8666.82 600.419
   0   4  20 8780.43 610.052
   0   4 -20 8371.27 481.833
   0   4 -20 7451.09 562.294
   0  -4  20 7637.34 573.139
   0  -4 -20 7284.01 549.882
   0   4 -20 7785.21 580.857
   0   4 -20 9109.68 610.713
   0  -4 -20 8223.76 591.448
   0  -4 -20 8878.82 587.234
   0  -4 -20 8425.21 592.997
   0  -4  20 8294.93 430.679
   0   4 -20 8521.11 405.486
   0   4 -20 9171.59 615.707
   0  -4  20 8227.21 590.975
   0  -4  20 8177.79 587.767
   0  -4  20 8315.08 592.252
   0   4 -20 8879.16 578.613
   0  -4 -20 8157.33 449.884
   0   4  20 8791.49 612.030
   0  -4 -20 8155.47 578.960
   0   4  20 8232.40 574.824
   0   4 -20 8485.17 590.467
   0  -4  20 8414.71 584.547
   0   4  20 8503.22 501.818
   0  -4  20 8763.18 606.645
   0   4  20 8187.02 546.340
   0  -4 -20 8319.08 570.062
   0   4  20 8489.07 512.790
   0   4  20 8437.68 595.513
   0  -4 -20 7069.98 542.830
   0  -4  20 8499.56 594.258
   0  -4  21 1053.01 249.771
   0  -4 -21 415.660 163.974
   0   4 -21 615.215 188.100
   0  -4 -21 387.918 177.410
   0  -4 -21 646.599 145.169
   0  -4 -21 817.744 212.169
   0  -4 -21 380.948 174.519
   0   4 -21 810.582 222.119
   0   4 -21 505.364 137.790
   0  -4 -21 521.440 161.261
   0   4 -21 785.141 189.502
   0  -4  21 798.951 229.653
   0   4 -21 693.903 212.987
   0  -4  21 669.141 200.219
   0   4  21 736.078 190.404
   0  -4 -21 427.956 179.358
   0  -4  21 623.292 206.796
   0  -4  21 267.925 164.863
   0   4  21 703.735 168.064
   0   4  21 737.705 212.850
   0   4  21 509.498 204.147
   0  -4  21 426.320 176.756
   0   4 -21 608.195 212.080
   0   4 -21 864.446 218.079
   0  -4 -21 808.818 218.166
   0   4 -21 923.423 238.716
   0   4  21 1019.69 237.884
   0   4  21 801.341 180.523
   0  -4 -21 629.664 206.458
   0  -4  21 588.516 201.468
   0  -4  21 701.459 140.271
   0   4 -21 616.831 205.540
   0   4 -21 833.770 228.538
   0  -4 -21 401.315 175.715
   0  -4  21 591.985 216.970
   0   4  21 1054.98 249.705
   0  -4 -21 407.157 176.392
   0   4 -21 1001.12 232.438
   0  -4 -21 802.140 226.960
   0   4 -21 620.280 185.808
   0   4  21 409.500 149.150
   0   4  22 579.106 156.202
   0   4 -22 447.775 205.320
   0  -4 -22 391.115 171.961
   0  -4 -22 592.082 203.083
   0  -4  22 324.313 170.787
   0  -4 -22 518.676 174.965
   0  -4 -22 244.168 151.253
   0  -4 -22 610.922 228.548
   0  -4  22 446.585 207.087
   0   4 -22 509.809 180.540
   0   4  22 694.987 172.955
   0   4 -22 298.540 142.605
   0  -4  22 604.951 212.327
   0   4  22 269.662 135.143
   0  -4  22 799.820 245.944
   0  -4 -22 760.390 162.497
   0   4 -22 499.459 184.026
   0   4 -22 759.323 208.843
   0   4  22 599.078 188.798
   0  -4  22 495.488 177.001
   0  -4 -22 519.145 174.797
   0   4 -22 700.747 234.131
   0  -4 -22 433.966 180.804
   0   4  22 809.873 199.925
   0   4 -22 390.928 146.138
   0  -4 -22 541.574 198.753
   0   4 -22 366.915 168.751
   0   4 -22 219.179 171.234
   0  -4 -22 619.533 209.438
   0   4 -22 606.379 204.046
   0   4  22 379.711 158.134
   0  -4  22 439.971 172.745
   0   4  22 437.838 190.800
   0   4  22 351.215 173.869
   0  -4  22 486.215 169.047
   0  -4  22 957.390 243.847
   0   4 -22 277.108 156.741
   0   4 -22 744.518 165.321
   0  -4 -22 414.131 170.070
   0  -4  23 2041.44 327.143
   0   4 -23 1332.83 263.707
   0   4 -23 2556.83 378.975
   0   4  23 2224.49 362.171
   0   4  23 1927.51 268.257
   0   4 -23 2142.36 356.944
   0  -4  23 2505.69 348.179
   0  -4 -23 2784.10 376.858
   0  -4  23 2564.63 374.941
   0   4  23 2090.46 348.625
   0  -4 -23 2379.55 355.054
   0  -4 -23 1623.69 310.021
   0   4 -23 3014.98 401.541
   0   4 -23 2454.65 292.133
   0   4 -23 1759.43 322.405
   0   4 -23 1922.61 329.745
   0   4 -23 2275.15 357.126
   0   4  23 2361.57 351.709
   0  -4 -23 2947.45 394.068
   0  -4  23 2040.62 346.605
   0   4 -23 2571.24 362.961
   0  -4 -23 2184.93 366.976
   0  -4 -23 2075.62 261.896
   0   4  23 1922.18 249.729
   0   4  23 3203.87 405.312
   0   4 -23 2034.07 340.157
   0  -4 -23 2461.69 360.071
   0  -4  23 2317.51 358.555
   0  -4 -23 2097.47 340.014
   0  -4  23 3178.96 410.310
   0  -4  23 2351.38 350.484
   0  -4 -23 2685.82 385.369
   0   4  23 3493.76 422.180
   0  -4 -23 2204.44 342.735
   0  -4 -23 2549.16 361.569
   0   4 -23 2034.38 349.165
   0   4  23 2340.45 356.236
   0   4 -23 2515.93 377.315
   0  -4  23 2754.59 380.378
   0   4 -24 28031.8 1216.42
   0  -4  24 25096.2 1155.56
   0   4  24 26591.0 1184.52
   0   4 -24 27192.4 986.781
   0  -4 -24 26724.1 1195.22
   0   4 -24 27155.4 1201.73
   0  -4  24 26168.6 1182.74
   0   4  24 27231.1 1199.16
   0   4 -24 27592.5 1208.38
   0  -4 -24 29426.2 1240.19
   0   4  24 26190.3 1179.57
   0  -4  24 25975.8 1178.68
   0   4 -24 24416.6 1143.71
   0  -4 -24 25646.7 950.650
   0   4 -24 25059.2 1156.68
   0   4 -24 27299.6 1203.70
   0   4  24 27248.9 1128.21
   0  -4  24 26742.5 1156.49
   0  -4 -24 25516.8 1145.06
   0  -4 -24 27992.2 1217.71
   0  -4 -24 24728.4 1102.64
   0  -4  24 25370.4 1160.88
   0   4 -24 24664.6 1146.72
   0  -4 -24 28314.2 1217.70
   0   4 -24 25718.8 1172.31
   0   4  24 27599.6 1214.09
   0  -4 -24 25904.7 1164.80
   0  -4 -24 27168.1 1200.60
   0  -4 -24 28124.5 1212.24
   0   4  24 25906.0 1154.16
   0  -4  24 26514.4 1191.37
   0  -4  24 28160.8 1195.33
   0  -4 -24 28148.0 1210.14
   0   4  24 25022.8 975.803
   0  -4  24 26084.5 1179.75
   0   4 -24 25254.9 1163.30
   0  -4 -24 25403.0 1160.81
   0   4 -24 27220.3 1128.85
   0   4 -24 26371.3 1179.48
   0   4  24 28904.6 1235.43
   0   4 -25 3149.33 418.666
   0  -4 -25 3947.19 464.983
   0  -4 -25 3243.86 440.688
   0  -4 -25 3045.72 411.586
   0  -4  25 3281.91 448.235
   0   4 -25 2936.16 434.984
   0   4 -25 3072.57 428.870
   0   4 -25 3431.62 446.603
   0   4  25 2834.52 414.402
   0   4  25 2827.61 404.898
   0   4  25 2820.35 409.839
   0   4  25 3085.79 420.002
   0  -4  25 3304.62 426.116
   0   4  25 3144.02 417.856
   0  -4  25 3145.31 419.088
   0   4 -25 3890.78 463.696
   0  -4  25 2975.23 423.148
   0  -4 -25 2742.57 384.410
   0  -4  25 3401.98 445.737
   0   4  25 3131.35 393.025
   0   4 -25 2576.75 395.468
   0  -4 -25 3238.23 417.794
   0  -4 -25 3038.29 430.431
   0   4 -25 3074.32 412.346
   0   4 -25 3130.34 417.365
   0   4  25 2748.12 395.889
   0   4  25 2598.35 318.729
   0  -4  25 2992.73 413.070
   0  -4 -25 3144.79 424.785
   0   4 -25 3976.21 474.672
   0  -4 -25 3622.77 428.491
   0  -4  25 3183.66 413.986
   0   4 -25 3306.47 444.510
   0   4 -25 2962.47 384.483
   0  -4 -25 3001.91 415.461
   0  -4  25 3904.54 470.341
   0  -4 -25 2838.47 419.726
   0  -4 -25 3344.31 427.898
   0   4  26 6146.04 550.516
   0   4 -26 5778.61 530.578
   0   4 -26 5690.02 562.103
   0  -4  26 5903.79 573.531
   0  -4  26 5263.31 539.737
   0  -4  26 4772.08 509.027
   0   4 -26 5574.88 554.387
   0   4  26 5121.58 539.266
   0  -4 -26 4859.06 518.092
   0   4 -26 4757.19 528.118
   0  -4  26 6226.39 595.941
   0  -4 -26 4645.01 509.269
   0   4  26 6187.66 587.381
   0  -4 -26 5228.34 543.778
   0   4  26 5889.55 573.452
   0  -4 -26 4835.51 534.177
   0   4 -26 6051.68 588.386
   0  -4  26 7169.79 634.185
   0  -4 -26 5481.03 547.266
   0  -4  26 5781.51 566.412
   0   4  26 6252.57 593.129
   0   4 -26 5365.17 547.009
   0   4 -26 5751.64 571.624
   0   4 -26 5240.04 548.179
   0  -4 -26 4558.56 493.374
   0  -4 -26 5175.23 535.087
   0   4  26 6211.38 586.931
   0  -4  26 5156.86 546.156
   0  -4  26 5434.94 536.175
   0  -4 -26 5294.48 550.367
   0  -4 -26 5671.30 566.680
   0  -4 -26 5200.97 511.660
   0   4 -26 5212.65 545.608
   0   4  26 5805.69 566.640
   0   4 -26 5700.14 565.654
   0   4 -26 6028.78 583.476
   0  -4 -26 5502.75 560.106
   0  -4 -27 3176.88 444.019
   0  -4 -27 2247.42 378.760
   0   4 -27 2344.72 364.744
   0  -4 -27 3190.83 443.322
   0   4  27 3088.04 434.489
   0   4  27 2587.96 411.811
   0  -4 -27 2002.25 369.903
   0  -4 -27 2297.17 386.605
   0  -4 -27 1939.55 354.621
   0   4  27 2734.72 424.807
   0  -4  27 3047.53 435.855
   0   4 -27 2606.94 401.832
   0   4 -27 3210.76 448.213
   0   4 -27 2007.23 330.497
   0  -4 -27 2759.72 419.899
   0  -4  27 1782.65 347.004
   0   4 -27 2436.92 416.445
   0   4 -27 2818.50 430.682
   0   4 -27 2121.06 366.980
   0  -4 -27 2698.86 390.391
   0  -4 -27 2317.50 374.304
   0  -4  27 2241.90 370.452
   0   4 -27 2430.08 384.127
   0   4  27 2438.85 397.515
   0  -4 -27 2257.80 380.781
   0  -4  27 2172.92 371.245
   0   4 -27 2216.83 377.578
   0  -4  27 2278.18 377.921
   0   4 -27 1881.33 348.523
   0   4  27 2454.27 380.590
   0  -4 -27 1684.53 334.131
   0   4 -27 1969.27 374.700
   0   4  27 2259.62 378.126
   0   4 -27 2673.83 416.397
   0   4 -27 1712.61 351.092
   0  -4  27 2112.57 365.594
   0  -4  27 2652.50 414.740
   0   4  27 3011.81 401.691
   0  -4  27 3045.05 433.706
   0   4 -28 17792.4 1036.76
   0   4 -28 15694.3 977.147
   0   4 -28 16756.7 1003.42
   0  -4  28 16785.5 1007.90
   0  -4  28 15210.3 949.202
   0   4  28 15594.3 970.897
   0  -4  28 17341.0 1022.29
   0   4 -28 14616.7 945.190
   0   4 -28 16171.8 989.625
   0  -4 -28 15342.8 971.642
   0   4 -28 14314.4 884.605
   0  -4 -28 15061.1 902.593
   0  -4 -28 15050.0 963.334
   0   4 -28 14285.3 949.102
   0   4 -28 17605.0 1029.46
   0  -4 -28 14412.2 934.700
   0   4  28 16307.0 1001.27
   0   4  28 16445.6 1003.38
   0  -4  28 15399.5 966.830
   0  -4 -28 14748.6 920.796
   0  -4 -28 16441.0 997.666
   0   4  28 16523.8 946.885
   0  -4  28 15795.9 977.657
   0  -4 -28 15465.1 973.725
   0   4 -28 15507.3 969.124
   0  -4  28 15603.1 977.392
   0   4 -28 14098.9 859.867
   0  -4  28 15797.9 975.567
   0  -4 -28 14923.3 950.749
   0   4 -28 14014.3 925.943
   0  -4 -28 15997.7 994.393
   0   4 -28 14972.6 953.639
   0  -4 -28 14749.8 948.962
   0   4  28 15427.8 964.583
   0   4  28 16408.8 995.773
   0   4  28 16444.1 997.475
   0  -4 -28 15435.9 973.636
   0   4 -28 16968.2 1013.30
   0  -4  28 15263.6 941.911
   0  -4  29 1176.99 298.077
   0  -4 -29 1191.10 295.302
   0   4  29 1463.37 334.522
   0   4 -29 2051.32 377.537
   0  -4 -29 1432.16 345.258
   0   4 -29 1003.44 299.115
   0   4 -29 1459.02 315.225
   0   4  29 1876.07 350.363
   0  -4 -29 1390.58 311.646
   0  -4  29 1613.19 324.440
   0  -4  29 2052.04 369.928
   0   4 -29 1717.99 338.758
   0   4 -29 1516.07 298.761
   0  -4  29 1669.92 348.531
   0  -4 -29 1198.14 282.128
   0   4 -29 1640.15 338.305
   0  -4  29 1285.36 313.071
   0  -4 -29 1400.62 320.024
   0   4 -29 1464.28 333.968
   0  -4  29 1934.67 360.126
   0  -4 -29 2025.32 377.828
   0   4  29 1733.56 349.146
   0   4  29 1783.56 356.892
   0   4  29 1581.24 341.105
   0  -4 -29 1773.77 360.635
   0   4 -29 1196.82 298.388
   0  -4  29 1604.78 351.110
   0   4 -29 1463.08 337.026
   0  -4  29 1378.44 324.809
   0  -4 -29 1834.59 368.774
   0  -4 -29 1886.58 368.519
   0  -4 -29 1223.11 304.143
   0   4  29 1387.79 328.931
   0   4 -29 1246.92 305.784
   0   4 -29 1525.68 314.359
   0   4  29 1474.32 325.626
   0   4 -29 1156.28 298.561
   0  -4 -29 1322.02 323.427
   0   4 -29 1214.71 288.767
   0  -4 -30 1555.84 312.654
   0   4 -30 2226.50 375.806
   0   4 -30 1751.87 326.814
   0   4  30 1332.15 289.165
   0  -4 -30 1203.84 296.352
   0  -4  30 1826.48 353.419
   0  -4 -31 93.4076 149.376
   0   4 -31 192.950 165.628
   0   4 -31-40.3192 141.683
   0   4 -32-98.7349 159.951
   0   5   0-628.309 170.242
   0   5   0-135.596 127.146
   0  -5   0-239.137 158.252
   0  -5   0-202.298 110.155
   0  -5   0-13.3990 83.8521
   0   5   0-103.572 111.885
   0  -5   0-91.3711 110.430
   0  -5   0-74.8223 122.496
   0  -5   0-205.998 150.589
   0   5   0 79.4824 73.2810
   0   5   0-42.5613 103.603
   0  -5   0 109.247 59.3162
   0   5   0-177.712 136.919
   0  -5   0-121.763 116.834
   0  -5   0-83.3762 126.922
   0   5   0-315.521 158.139
   0  -5   0-10.7930 92.1241
   0   5   0-103.599 131.334
   0   5   0-38.8292 122.738
   0   5   0-315.964 173.148
   0  -5   0-124.702 124.410
   0   5  -1 49232.8 1190.92
   0   5   1 48692.3 1214.78
   0   5   1 50726.9 1217.69
   0   5   1 49412.6 1222.96
   0  -5   1 48432.8 1207.92
   0  -5  -1 50275.5 1219.83
   0  -5  -1 48651.5 1204.45
   0   5  -1 47973.0 1196.12
   0   5  -1 48623.9 1220.97
   0  -5  -1 48743.2 1214.65
   0   5  -1 50922.8 1234.85
   0   5   1 50113.8 1224.81
   0   5   1 47703.8 1203.17
   0   5   1 50047.7 1227.63
   0  -5  -1 48865.4 1108.34
   0   5  -1 49480.2 1073.91
   0  -5  -1 47413.7 1202.34
   0  -5  -1 49447.4 1214.93
   0  -5   1 48741.2 1213.58
   0   5   1 50195.1 1226.18
   0   5   1 49556.7 1115.97
   0  -5   1 48749.9 1209.96
   0   5   1 47591.0 1202.37
   0  -5   1 48202.4 981.063
   0  -5  -1 49771.6 1215.86
   0  -5   1 49202.0 1209.54
   0  -5   1 46037.5 1182.75
   0   5  -1 49214.1 1217.06
   0  -5   1 48838.8 1207.64
   0   5  -1 50765.1 1229.84
   0  -5   1 49751.9 1150.63
   0  -5  -1 47734.9 1206.83
   0  -5  -1 50439.2 1181.00
   0  -5  -1 47428.5 1205.08
   0  -5   1 48458.5 1201.66
   0  -5   1 47865.0 1203.83
   0  -5  -1 46319.6 1194.11
   0   5  -1 49185.3 1219.42
   0  -5   1 49821.8 1220.57
   0  -5  -1 49618.5 1216.38
   0   5  -1 49797.4 1212.55
   0  -5   1 48459.8 1176.34
   0  -5  -1 50398.1 1187.40
   0   5  -1 48265.5 1199.03
   0   5   1 49274.4 1215.93
   0  -5   1 48408.5 1119.04
   0   5  -2 30042.4 870.865
   0  -5  -2 30295.6 902.458
   0  -5   2 28125.7 877.335
   0   5   2 31329.3 919.209
   0  -5   2 30544.6 828.650
   0  -5  -2 30014.7 896.438
   0  -5  -2 29911.5 863.482
   0  -5  -2 31469.1 821.395
   0   5   2 28833.9 882.133
   0  -5   2 30422.4 815.454
   0  -5  -2 29965.0 899.524
   0   5  -2 30076.8 902.638
   0  -5   2 29332.0 890.968
   0  -5   2 29195.7 890.051
   0  -5   2 29052.2 664.934
   0   5   2 28829.8 891.798
   0  -5   2 30394.5 908.405
   0   5  -2 28794.4 738.916
   0   5  -2 29836.2 904.891
   0  -5   2 29678.7 901.540
   0   5   2 28884.3 887.462
   0  -5   2 29810.3 899.765
   0  -5  -2 30918.1 910.066
   0   5  -2 30225.5 903.408
   0  -5  -2 32635.7 892.744
   0   5   2 29643.7 887.492
   0   5   2 31762.0 918.752
   0  -5   2 28862.1 889.009
   0  -5   2 27138.8 845.886
   0  -5  -2 30121.5 898.711
   0  -5   2 31220.1 917.965
   0   5  -2 29379.0 893.239
   0  -5  -2 30453.4 903.398
   0   5  -2 31139.5 920.514
   0  -5  -2 29953.2 898.037
   0  -5   2 28203.3 878.255
   0   5  -2 29514.7 895.923
   0   5  -2 30148.3 909.185
   0  -5  -2 29481.5 896.468
   0   5   2 29759.7 894.792
   0   5   2 30482.8 905.843
   0   5   2 30159.7 558.875
   0  -5  -2 28323.7 877.061
   0   5  -2 29733.9 905.562
   0  -5   3 106289. 2080.03
   0  -5   3 107430. 2095.82
   0   5  -3 105886. 2075.71
   0  -5   3 103801. 2065.34
   0   5  -3 106563. 2096.00
   0  -5  -3 106037. 2049.67
   0   5  -3 103890. 2064.29
   0  -5   3 103969. 2065.05
   0   5   3 109061. 2098.81
   0  -5   3 105348. 2084.59
   0  -5  -3 104039. 2069.40
   0  -5   3 106807. 2091.87
   0  -5  -3 105953. 2048.42
   0   5   3 104843. 2078.68
   0   5   3 101852. 2055.99
   0  -5  -3 103221. 2066.15
   0  -5   3 103803. 2063.19
   0  -5  -3 106714. 2081.12
   0   5   3 106077. 2081.73
   0  -5   3 106804. 2094.07
   0   5  -3 106853. 2027.29
   0  -5  -3 104053. 2067.45
   0  -5   3 104408. 1961.00
   0  -5   3 107412. 1712.37
   0   5  -3 106897. 2100.45
   0  -5  -3 103573. 2068.14
   0  -5   3 106220. 1952.93
   0  -5   3 105843. 2089.21
   0  -5  -3 107900. 2084.89
   0   5  -3 101589. 2052.84
   0   5   3 103578. 2065.18
   0  -5  -3 107319. 2080.51
   0  -5   3 103111. 2035.02
   0   5   3 105997. 2082.91
   0   5   3 107924. 2092.97
   0   5  -3 106705. 2097.02
   0   5  -3 104758. 1825.27
   0   5   3 97387.6 1542.11
   0   5  -3 104630. 2070.46
   0  -5  -3 105838. 2032.28
   0   5   3 103962. 2064.19
   0  -5  -3 105787. 1951.43
   0   5   3 102931. 2072.47
   0   5  -3 104092. 2083.34
   0  -5   3 105337. 1973.61
   0  -5  -3 107918. 2086.54
   0  -5  -3 104518. 2074.74
   0   5  -3 106741. 2096.11
   0  -5  -4 5439.27 354.319
   0   5   4 5713.09 367.602
   0   5  -4 5226.08 354.434
   0  -5  -4 5703.12 370.239
   0  -5   4 5410.76 361.013
   0   5  -4 5589.72 364.535
   0   5   4 5010.85 340.806
   0   5  -4 6352.28 390.776
   0  -5   4 5486.42 364.191
   0  -5   4 5972.66 379.093
   0  -5  -4 4894.41 343.660
   0   5   4 4764.83 340.779
   0   5   4 5549.67 163.444
   0   5  -4 5765.96 367.504
   0   5  -4 5020.76 345.136
   0  -5  -4 5244.74 333.178
   0   5   4 5878.17 379.649
   0   5   4 5822.88 377.578
   0   5   4 4660.03 334.146
   0  -5   4 5473.54 321.653
   0   5  -4 6101.13 354.835
   0   5   4 5481.69 364.928
   0  -5   4 5582.73 369.777
   0  -5  -4 5776.21 375.183
   0  -5   4 5074.01 172.428
   0  -5  -4 4956.87 346.584
   0   5  -4 5373.34 259.105
   0  -5  -4 5464.10 313.479
   0  -5   4 5482.08 207.198
   0  -5  -4 5420.76 354.643
   0  -5  -4 5098.09 348.380
   0   5  -4 5965.25 373.396
   0  -5   4 5165.77 353.348
   0  -5  -4 5247.35 354.861
   0   5   4 5420.68 360.189
   0   5   4 5504.66 365.524
   0   5  -4 5093.62 353.247
   0   5  -4 5179.39 356.736
   0  -5   4 5119.57 308.107
   0  -5  -4 5258.46 354.427
   0  -5  -4 5166.77 354.124
   0  -5  -4 5773.79 371.046
   0   5   4 5774.44 373.843
   0  -5  -4 5121.58 353.053
   0  -5   4 5430.80 363.911
   0  -5   4 5394.66 358.272
   0  -5   4 5159.88 352.633
   0  -5   4 5351.13 322.818
   0   5  -5 202.640 98.5065
   0   5  -5 144.811 127.470
   0   5   5 36.4219 90.6706
   0  -5   5 260.396 116.947
   0  -5   5 141.746 92.8085
   0   5  -5 248.349 65.1989
   0   5   5 342.255 120.757
   0   5   5 279.466 123.717
   0   5  -5 214.324 119.206
   0  -5  -5 154.098 98.1624
   0  -5  -5 122.260 97.3334
   0   5  -5 386.073 122.510
   0  -5   5-22.8938 112.257
   0   5   5 192.933 126.050
   0  -5   5 164.627 79.2807
   0  -5   5 11.1655 113.325
   0   5   5 92.4388 107.772
   0  -5  -5 337.769 128.238
   0   5  -5 257.627 100.474
   0  -5  -5 321.400 105.231
   0   5  -5 248.077 119.029
   0  -5   5 216.291 39.4859
   0  -5   5 274.748 96.6166
   0  -5  -5 77.0770 103.636
   0   5  -5 117.353 95.6825
   0   5   5 379.287 136.398
   0  -5   5 514.993 137.996
   0  -5  -5 39.1197 106.610
   0  -5  -5 212.414 119.456
   0  -5   5 137.863 92.5385
   0   5  -5 105.591 96.2135
   0  -5   5 108.952 98.4539
   0  -5   5 238.286 47.3911
   0   5   5 106.850 106.106
   0  -5   5 248.805 78.4365
   0  -5  -5 182.268 114.666
   0  -5   5 255.565 126.147
   0  -5  -5 262.731 117.731
   0  -5  -5 176.350 121.337
   0   5  -5 21.5418 116.003
   0  -5  -5 459.910 134.588
   0   5   5 153.118 36.9899
   0   5   5 193.893 110.109
   0   5   5 199.706 109.676
   0  -5  -5-71.8239 103.420
   0   5   6 190.016 97.8113
   0   5  -6 277.049 99.4131
   0  -5   6 254.866 36.8149
   0  -5  -6 155.437 102.584
   0  -5  -6 240.923 58.1268
   0   5   6 341.973 54.5496
   0   5  -6 239.845 110.467
   0  -5   6 179.638 95.5743
   0   5   6 265.825 125.806
   0  -5  -6 119.624 87.6431
   0   5   6 246.182 114.425
   0   5   6 373.220 112.464
   0  -5  -6 304.228 111.546
   0  -5  -6 192.580 95.8103
   0   5  -6 306.510 123.982
   0  -5   6 302.908 99.3118
   0  -5  -6 182.103 86.3233
   0  -5   6 133.261 91.8039
   0  -5  -6 312.673 109.072
   0  -5  -6 353.235 113.727
   0  -5  -6 399.602 128.861
   0  -5   6 201.259 95.4262
   0   5  -6 187.732 101.393
   0   5   6 221.182 108.930
   0   5  -6 289.541 61.3542
   0   5  -6 328.034 112.477
   0  -5   6 124.259 96.1561
   0  -5   6 207.946 92.7210
   0   5  -6 260.699 98.8329
   0   5  -6 155.170 95.5354
   0  -5   6 208.886 95.4378
   0  -5   6 46.5205 90.6430
   0  -5  -6 156.425 92.1864
   0   5  -6 232.260 117.214
   0  -5  -6 119.133 86.2645
   0   5   6 36.7409 83.2537
   0  -5   6 302.833 121.205
   0   5   6 240.824 54.9405
   0   5   6 118.785 88.8481
   0  -5   6 114.942 80.2360
   0   5  -6 332.271 128.836
   0   5   6 244.928 100.611
   0  -5  -6 53.7693 101.359
   0   5   6 160.256 100.410
   0  -5   6 242.313 103.293
   0  -5   6 35.6101 92.0681
   0  -5  -6 99.6722 97.2275
   0   5  -6 158.247 112.887
   0   5  -7 2710.89 269.616
   0  -5   7 2597.44 240.901
   0  -5  -7 2192.22 239.390
   0  -5  -7 2597.27 253.156
   0   5  -7 3162.21 287.776
   0   5  -7 2826.12 276.004
   0  -5   7 2652.91 240.974
   0   5   7 2636.90 268.171
   0  -5   7 2607.87 263.767
   0   5   7 2708.91 234.836
   0  -5  -7 2657.38 268.845
   0   5  -7 2671.46 265.092
   0  -5   7 2844.59 273.955
   0  -5   7 2539.53 264.705
   0   5  -7 2864.14 277.912
   0  -5   7 2805.16 217.608
   0  -5  -7 2639.33 263.802
   0   5   7 3150.04 289.253
   0  -5   7 2454.37 258.073
   0   5  -7 2533.10 259.484
   0  -5  -7 2244.49 240.267
   0  -5  -7 2223.35 242.755
   0  -5  -7 2601.69 130.135
   0   5   7 2513.17 260.730
   0  -5  -7 2722.09 268.039
   0  -5   7 2501.71 260.384
   0   5  -7 2590.22 150.695
   0   5   7 2689.44 270.753
   0  -5  -7 2173.84 244.053
   0  -5   7 2451.03 254.533
   0   5   7 2583.78 258.722
   0  -5   7 2420.31 253.332
   0   5  -7 2599.81 266.741
   0   5   7 2777.41 271.163
   0   5   7 2818.48 268.958
   0  -5   7 2229.49 247.913
   0  -5   7 2208.00 242.488
   0   5   7 2674.51 121.166
   0   5  -7 2739.04 236.608
   0   5  -7 3117.12 287.177
   0   5   7 2754.03 277.186
   0  -5  -7 2336.16 252.624
   0  -5  -7 2914.28 280.126
   0   5  -7 2627.26 268.411
   0   5   7 2606.17 261.103
   0  -5  -7 2174.74 241.710
   0  -5  -7 2437.27 259.680
   0  -5   8 1292.59 154.596
   0   5   8 1178.07 164.475
   0   5  -8 1356.16 189.494
   0  -5   8 1635.40 222.321
   0   5   8 1449.57 216.308
   0  -5   8 1273.28 198.138
   0  -5   8 1076.03 171.274
   0  -5  -8 1138.68 70.2247
   0   5  -8 1264.73 196.639
   0   5  -8 1540.78 217.278
   0   5  -8 1426.02 102.880
   0   5   8 1518.51 212.557
   0   5  -8 1386.29 170.607
   0   5   8 1254.96 192.279
   0  -5   8 1310.96 202.403
   0  -5  -8 1212.35 195.769
   0  -5  -8 1740.41 217.233
   0   5  -8 1319.02 201.597
   0  -5  -8 1486.74 221.853
   0   5   8 1009.23 174.524
   0  -5   8 1453.43 185.501
   0  -5   8 1389.80 210.929
   0   5   8 1574.04 219.234
   0  -5  -8 1526.53 205.592
   0   5  -8 1182.93 203.027
   0  -5   8 1263.02 179.762
   0   5   8 1506.86 206.471
   0  -5   8 1595.63 218.740
   0  -5   8 1244.75 202.124
   0  -5   8 1098.56 184.417
   0  -5  -8 1162.46 193.375
   0   5   8 1606.29 220.146
   0   5  -8 1184.63 187.529
   0  -5  -8 1099.17 170.394
   0  -5  -8 1191.06 189.356
   0  -5  -8 1287.46 193.150
   0   5   8 974.595 179.546
   0  -5  -8 1295.00 194.919
   0   5  -8 1284.63 199.263
   0   5  -8 1495.92 213.829
   0   5  -8 1258.92 188.738
   0  -5  -8 1524.92 217.497
   0  -5  -8 1263.30 201.796
   0  -5  -8 1202.44 194.813
   0  -5  -8 1292.88 192.011
   0   5  -8 1126.76 192.461
   0   5   9 834.455 170.832
   0   5   9 593.222 158.232
   0   5  -9 925.694 150.262
   0  -5  -9 958.579 184.161
   0  -5  -9 746.410 157.978
   0   5   9 995.654 191.855
   0   5   9 683.309 152.093
   0   5  -9 995.012 172.986
   0   5  -9 1086.75 190.573
   0  -5  -9 921.345 170.432
   0  -5   9 769.381 161.622
   0   5   9 1291.98 202.037
   0  -5   9 749.321 122.633
   0   5   9 920.082 150.810
   0   5   9 1258.78 204.693
   0  -5  -9 904.125 166.485
   0   5  -9 1127.67 182.225
   0  -5   9 461.577 151.031
   0  -5   9 1006.76 168.961
   0  -5  -9 1023.68 183.318
   0   5  -9 961.358 178.445
   0  -5   9 1013.21 182.430
   0  -5  -9 843.840 161.191
   0   5   9 953.079 179.954
   0  -5  -9 641.556 149.201
   0   5  -9 1022.32 188.942
   0  -5   9 890.946 179.064
   0  -5  -9 587.617 142.763
   0   5  -9 809.316 164.576
   0  -5   9 598.469 135.438
   0  -5   9 524.101 139.238
   0   5  -9 1048.75 191.689
   0  -5  -9 693.855 173.366
   0  -5  -9 792.049 164.687
   0  -5  -9 700.219 159.240
   0  -5   9 620.384 146.472
   0   5  -9 1006.20 178.528
   0   5  -9 798.216 183.336
   0  -5   9 816.498 174.906
   0   5  -9 886.054 183.519
   0  -5  -9 723.973 160.236
   0   5   9 663.035 149.276
   0  -5  -9 1000.57 183.674
   0  -5   9 729.532 150.873
   0  -5 -10 1077.97 190.572
   0  -5 -10 836.022 168.831
   0  -5 -10 1143.97 191.029
   0  -5  10 1080.72 196.292
   0  -5 -10 837.522 172.787
   0   5  10 1161.30 191.506
   0   5 -10 1378.98 223.300
   0   5  10 965.085 187.075
   0   5  10 870.588 184.583
   0   5 -10 878.806 170.137
   0   5  10 918.697 159.501
   0  -5 -10 915.129 180.418
   0  -5 -10 773.306 171.709
   0   5 -10 1127.71 198.918
   0  -5  10 872.966 159.263
   0  -5  10 939.554 184.372
   0  -5  10 1234.22 180.178
   0   5 -10 949.493 185.124
   0  -5  10 1019.58 165.450
   0   5  10 1225.57 197.154
   0   5 -10 1326.60 210.163
   0  -5  10 1018.05 185.935
   0   5  10 1175.31 201.057
   0  -5 -10 988.450 66.5996
   0   5 -10 852.307 191.888
   0   5 -10 1203.35 210.529
   0  -5 -10 903.297 173.014
   0  -5  10 1355.91 217.606
   0  -5  10 1231.21 203.521
   0   5  10 1056.98 195.609
   0  -5  10 877.093 176.345
   0   5  10 1607.69 233.224
   0   5 -10 1295.15 217.198
   0  -5  10 799.634 174.751
   0  -5 -10 893.869 185.274
   0  -5 -10 1061.70 196.803
   0  -5 -10 917.802 190.198
   0   5 -10 960.168 183.744
   0  -5 -10 866.219 167.090
   0  -5 -10 632.619 153.801
   0   5 -10 1325.56 169.982
   0  -5  10 997.392 144.419
   0   5 -10 988.673 189.730
   0   5  11 1708.26 232.758
   0  -5 -11 1752.32 240.467
   0   5 -11 2133.64 264.012
   0  -5  11 1864.19 243.782
   0  -5  11 2002.31 256.643
   0  -5  11 2012.25 257.888
   0  -5 -11 1821.55 239.853
   0  -5 -11 1730.40 228.429
   0   5 -11 2234.36 269.696
   0  -5  11 1893.10 245.342
   0  -5 -11 1540.08 228.666
   0  -5 -11 1776.26 245.118
   0   5 -11 2019.66 253.820
   0  -5 -11 1811.50 249.258
   0   5 -11 2241.83 210.135
   0  -5 -11 1691.50 103.674
   0   5 -11 1852.31 248.416
   0  -5  11 2132.58 239.826
   0   5  11 2363.77 273.913
   0   5 -11 2159.82 262.467
   0  -5 -11 1402.82 204.330
   0   5  11 2033.21 257.553
   0   5  11 1815.28 230.158
   0  -5 -11 2069.43 254.131
   0  -5 -11 1954.68 252.585
   0  -5  11 2058.55 257.074
   0   5 -11 1985.35 253.381
   0  -5  11 1940.74 243.543
   0   5 -11 2244.31 269.314
   0  -5 -11 2016.62 256.037
   0  -5  11 1698.33 177.622
   0   5  11 1951.52 247.811
   0  -5  11 1497.26 229.608
   0  -5 -11 1880.11 239.885
   0   5 -11 1899.58 244.027
   0  -5  11 1947.08 234.504
   0   5 -11 1560.25 220.634
   0   5  11 2088.21 226.015
   0  -5 -11 1906.17 245.550
   0   5  11 1399.98 219.147
   0   5 -11 2317.23 270.858
   0   5  11 2139.85 260.811
   0   5 -11 2281.97 266.290
   0  -5  11 1941.65 248.699
   0   5  12 81.6720 114.735
   0  -5 -12 211.180 147.718
   0  -5  12 65.9444 115.841
   0   5 -12 237.343 99.0616
   0   5  12 35.7932 105.345
   0  -5  12 140.850 81.2467
   0  -5  12 94.4400 98.2693
   0   5  12 256.311 139.016
   0  -5 -12 188.797 127.951
   0   5 -12 273.508 152.249
   0   5 -12 267.454 138.140
   0   5 -12 74.9576 119.002
   0  -5  12 89.0013 114.160
   0  -5  12 395.319 141.168
   0  -5 -12 126.131 116.073
   0  -5 -12 152.724 106.637
   0   5 -12 150.599 139.635
   0   5 -12 222.629 127.446
   0  -5 -12 39.0392 123.872
   0   5 -12 211.209 130.679
   0   5 -12 84.7835 113.834
   0  -5 -12 203.282 120.089
   0   5  12 306.530 136.579
   0  -5  12 83.9755 124.063
   0  -5  12 420.795 149.947
   0   5 -12 21.2329 126.886
   0  -5 -12 134.301 112.449
   0  -5 -12 72.9287 121.642
   0  -5 -12 73.5590 99.3365
   0  -5 -12 138.449 110.071
   0  -5  12 295.199 146.701
   0   5  12 109.472 103.888
   0   5 -12 166.693 124.132
   0  -5  12 125.891 130.304
   0   5  12 81.5023 93.8661
   0   5  12 54.0757 108.398
   0   5  12-24.2143 128.145
   0   5 -12 167.280 137.398
   0  -5  12 218.620 131.531
   0  -5 -12 195.716 46.0958
   0  -5 -12-15.8410 104.006
   0   5 -12 96.4592 129.691
   0  -5 -12 198.480 103.107
   0  -5 -13 11164.7 605.443
   0   5 -13 11516.9 621.186
   0  -5 -13 11276.5 609.193
   0   5  13 11020.0 605.864
   0  -5  13 10883.7 607.170
   0   5 -13 11391.2 619.815
   0   5  13 11318.7 614.536
   0   5 -13 10953.6 608.511
   0  -5 -13 11342.7 611.062
   0   5  13 11734.9 612.819
   0   5  13 12449.3 642.317
   0   5 -13 11027.7 607.188
   0  -5  13 10066.4 580.972
   0   5 -13 11642.5 621.940
   0  -5 -13 11513.9 620.007
   0  -5  13 11510.5 479.946
   0   5 -13 11924.2 630.672
   0  -5  13 10596.5 599.651
   0  -5 -13 11580.1 617.506
   0   5 -13 11625.7 495.829
   0  -5 -13 11492.5 616.158
   0   5 -13 11259.5 610.030
   0   5  13 11821.9 617.230
   0   5 -13 11316.6 617.252
   0  -5 -13 11769.3 618.815
   0  -5 -13 11320.1 613.092
   0   5 -13 11440.2 624.350
   0   5 -13 11314.0 617.439
   0  -5 -13 11917.7 625.740
   0  -5  13 10950.3 607.936
   0  -5 -13 11319.8 613.659
   0   5  13 12011.9 625.304
   0  -5  13 10708.1 601.790
   0  -5  13 11548.0 589.644
   0  -5  13 9816.40 582.538
   0  -5  13 10290.7 586.340
   0  -5 -13 10762.9 597.171
   0   5  13 12769.8 583.351
   0   5  13 11813.5 586.628
   0  -5 -13 10513.3 568.406
   0   5  13 12486.2 638.924
   0  -5  13 10927.6 567.173
   0  -5 -13 11257.2 611.255
   0   5 -13 11083.3 612.462
   0  -5 -13 11065.2 352.391
   0   5 -14 9271.68 572.353
   0   5 -14 8350.65 541.517
   0   5 -14 7947.11 531.126
   0   5 -14 8236.07 542.540
   0   5  14 8538.63 506.814
   0  -5 -14 8377.39 321.204
   0  -5 -14 8165.15 532.460
   0   5 -14 10052.3 582.911
   0  -5  14 8653.70 417.681
   0   5  14 9215.37 564.688
   0   5 -14 9018.75 562.261
   0  -5 -14 7840.19 516.887
   0  -5  14 9731.05 581.498
   0  -5  14 8297.58 532.829
   0   5 -14 8908.86 560.564
   0   5  14 9028.93 556.223
   0   5  14 8269.83 532.544
   0  -5 -14 9158.60 558.103
   0  -5  14 8067.34 503.670
   0  -5 -14 9067.34 558.190
   0  -5 -14 8753.54 527.385
   0  -5 -14 8650.93 547.764
   0  -5 -14 8862.54 553.781
   0  -5  14 7853.29 520.417
   0  -5 -14 8979.62 558.856
   0   5  14 9544.01 524.446
   0  -5  14 8588.62 547.607
   0   5 -14 8069.61 538.080
   0   5  14 7775.85 512.659
   0   5  14 7406.86 512.312
   0  -5 -14 8585.08 542.761
   0  -5  14 7900.53 528.922
   0  -5  14 8456.24 524.825
   0  -5 -14 8409.59 543.287
   0   5  14 9892.89 583.563
   0  -5 -14 8265.97 536.636
   0  -5  14 8689.70 547.662
   0  -5 -14 8108.53 528.485
   0  -5  14 9995.34 591.547
   0   5  14 8809.00 551.296
   0   5 -14 9815.58 585.876
   0   5 -14 8932.47 560.201
   0   5 -14 8229.58 535.910
   0  -5 -14 7886.40 520.641
   0   5 -14 9297.30 440.085
   0  -5 -15 17470.0 514.120
   0   5  15 16390.4 735.192
   0   5 -15 17125.3 792.312
   0  -5 -15 17497.8 808.890
   0  -5 -15 16804.5 780.958
   0   5 -15 17144.2 795.130
   0   5 -15 15775.0 765.658
   0  -5 -15 17548.0 812.215
   0  -5 -15 17290.4 791.363
   0   5 -15 17689.1 810.992
   0   5 -15 16733.8 798.248
   0   5  15 16747.2 790.920
   0   5 -15 16599.9 789.659
   0  -5  15 17293.5 617.258
   0  -5 -15 16202.4 770.449
   0  -5  15 17784.2 811.118
   0   5 -15 17320.5 800.044
   0  -5 -15 17300.3 802.019
   0  -5  15 17202.1 794.001
   0   5 -15 16397.7 785.224
   0  -5 -15 17064.5 798.793
   0  -5  15 16992.0 765.445
   0   5 -15 17968.3 819.179
   0  -5  15 17117.8 752.095
   0   5  15 17352.5 805.915
   0  -5  15 17748.7 805.685
   0   5  15 16329.9 722.339
   0   5 -15 17470.2 623.830
   0   5 -15 15858.0 760.065
   0   5 -15 17335.8 481.454
   0   5  15 16755.1 796.432
   0  -5 -15 17689.3 801.693
   0   5 -15 15999.8 770.079
   0  -5 -15 17270.5 789.313
   0   5  15 17140.5 800.466
   0  -5  15 16684.9 799.340
   0   5  15 16268.7 766.322
   0   5  15 17608.1 736.250
   0  -5  15 17160.1 803.253
   0  -5 -15 16599.1 787.184
   0   5  15 16728.7 776.726
   0  -5  15 16908.5 800.044
   0  -5 -15 17631.5 799.577
   0  -5 -15 16556.2 777.918
   0  -5 -15 17015.1 761.543
   0   5  15 16512.8 783.645
   0  -5  15 17006.7 803.974
   0  -5 -16 604.931 190.003
   0  -5 -16 625.701 107.404
   0   5 -16 603.350 171.254
   0   5  16 402.794 172.096
   0   5  16 741.211 213.195
   0  -5  16 855.944 200.220
   0  -5  16 351.255 98.8534
   0  -5 -16 308.641 160.561
   0  -5 -16 818.872 216.403
   0   5  16 626.744 193.405
   0   5 -16 302.595 153.796
   0  -5  16 518.510 160.808
   0  -5 -16 387.631 166.216
   0   5 -16 435.083 162.672
   0   5  16 858.777 217.933
   0   5 -16 467.595 156.841
   0   5 -16 213.298 121.381
   0  -5 -16 536.815 189.789
   0  -5 -16 841.835 215.982
   0  -5  16 911.669 228.901
   0   5  16 590.618 189.654
   0  -5 -16 450.390 166.521
   0   5  16 570.577 196.467
   0   5 -16 704.667 198.901
   0   5  16 486.137 122.769
   0  -5  16 693.047 198.172
   0  -5 -16 407.547 176.074
   0  -5  16 562.139 200.169
   0  -5  16 464.419 194.658
   0  -5 -16 447.243 162.472
   0   5 -16 670.437 136.933
   0   5 -16 511.331 159.321
   0  -5  16 502.933 174.928
   0   5  16 491.098 151.966
   0  -5 -16 631.824 187.024
   0   5 -16 313.204 148.730
   0   5  16 482.501 181.627
   0  -5 -16 402.168 167.053
   0  -5 -16 617.834 190.874
   0   5 -16 595.055 133.001
   0   5  16 576.974 161.236
   0   5 -16 486.385 162.234
   0   5 -16 638.692 186.936
   0  -5 -16 289.748 165.633
   0  -5  16 663.433 215.200
   0   5  16 482.685 167.499
   0  -5 -17 16320.3 799.185
   0   5 -17 16072.3 784.284
   0  -5  17 16163.1 778.453
   0   5 -17 16164.5 804.857
   0  -5 -17 16635.8 548.682
   0  -5 -17 14573.8 772.868
   0   5  17 16556.6 740.950
   0   5 -17 16276.9 814.755
   0  -5 -17 15567.1 785.107
   0   5 -17 15950.7 800.105
   0   5  17 16409.1 741.344
   0  -5 -17 16213.3 801.488
   0   5  17 16694.8 802.540
   0   5  17 17068.5 827.369
   0   5  17 16002.0 616.019
   0  -5  17 15334.2 781.916
   0  -5  17 15878.8 801.455
   0  -5 -17 16296.6 802.008
   0   5  17 16153.0 806.273
   0   5 -17 15584.4 791.664
   0   5  17 16014.1 739.499
   0   5  17 16742.1 824.801
   0  -5 -17 17531.4 842.284
   0   5 -17 16229.3 805.499
   0  -5 -17 15262.5 776.591
   0  -5  17 15485.9 791.391
   0   5 -17 16144.0 813.398
   0  -5  17 14921.3 780.059
   0  -5  17 16765.1 778.199
   0   5 -17 16023.8 807.896
   0  -5 -17 15718.1 779.812
   0  -5 -17 17031.5 827.224
   0   5 -17 15509.2 793.883
   0   5  17 15729.4 800.256
   0  -5  17 16851.0 820.272
   0  -5 -17 15529.1 785.256
   0   5  17 15339.4 788.564
   0   5 -17 16881.5 615.275
   0   5  17 16148.3 789.668
   0   5 -17 15945.5 795.641
   0  -5  17 16517.7 616.887
   0  -5 -17 15896.9 797.858
   0  -5 -17 17174.3 828.745
   0  -5 -17 15437.3 759.163
   0   5 -17 16312.7 616.949
   0  -5  17 16527.0 807.834
   0  -5  18 1793.79 274.128
   0   5 -18 2073.10 213.445
   0   5 -18 2012.66 306.635
   0   5 -18 1554.01 256.523
   0   5  18 1768.39 289.437
   0  -5  18 1792.82 277.576
   0   5  18 1416.45 266.709
   0  -5 -18 1177.84 233.352
   0  -5  18 1516.86 263.463
   0   5 -18 1848.55 289.029
   0   5 -18 1773.15 278.747
   0   5  18 1558.78 248.120
   0  -5 -18 2095.24 305.537
   0   5  18 1718.94 195.052
   0   5 -18 1468.85 269.479
   0   5 -18 1679.57 275.036
   0  -5  18 1690.36 280.943
   0  -5 -18 2036.19 298.536
   0  -5 -18 2079.04 302.236
   0  -5  18 1300.32 254.648
   0  -5 -18 2292.92 319.300
   0   5  18 1528.48 240.369
   0   5  18 2068.31 301.424
   0  -5 -18 1474.29 266.258
   0   5  18 1848.13 260.067
   0  -5 -18 1869.14 290.288
   0   5  18 1861.26 297.944
   0   5  18 1692.39 293.370
   0  -5  18 1869.68 288.727
   0   5 -18 1183.67 264.507
   0  -5 -18 2521.48 340.448
   0  -5 -18 1921.37 300.218
   0  -5 -18 1914.94 284.538
   0   5  18 1555.34 273.274
   0  -5 -18 1822.02 291.545
   0  -5  18 1878.74 277.394
   0   5 -18 1299.59 243.205
   0  -5 -18 1984.97 294.856
   0   5 -18 1949.37 208.890
   0   5 -18 1859.64 287.064
   0   5  18 1378.77 266.757
   0  -5  18 2269.14 316.781
   0  -5 -18 2087.75 302.523
   0  -5 -18 1747.98 178.897
   0   5 -18 1632.63 265.894
   0  -5  19 11346.4 668.802
   0   5 -19 11479.3 710.004
   0   5  19 11778.3 708.915
   0   5  19 12636.9 734.694
   0   5  19 11267.7 685.859
   0   5  19 12399.8 525.528
   0   5  19 14156.6 777.649
   0  -5 -19 12024.9 718.230
   0  -5  19 12742.4 739.136
   0  -5 -19 12684.1 727.271
   0   5  19 12104.5 648.990
   0   5 -19 11309.2 700.468
   0  -5  19 12836.7 743.450
   0   5  19 11601.9 637.781
   0   5 -19 12762.2 740.010
   0   5  19 11928.2 712.965
   0  -5 -19 11965.6 719.951
   0  -5 -19 12081.7 718.648
   0   5  19 12970.2 746.490
   0  -5  19 11271.1 698.752
   0   5  19 11283.0 702.873
   0  -5 -19 11429.4 700.285
   0  -5 -19 12019.2 719.681
   0  -5  19 12355.6 709.313
   0   5 -19 12430.0 730.068
   0   5 -19 12484.9 520.810
   0  -5  19 12092.2 720.962
   0   5 -19 13494.4 543.080
   0   5 -19 13098.6 749.683
   0   5  19 11466.5 645.986
   0  -5 -19 11924.8 690.424
   0  -5 -19 11412.2 694.519
   0  -5 -19 11090.5 695.700
   0   5 -19 12347.3 707.431
   0  -5 -19 12755.2 738.705
   0   5 -19 12429.8 735.576
   0   5 -19 13041.8 746.430
   0  -5 -19 13214.2 753.472
   0  -5  19 11462.7 702.255
   0  -5 -19 12126.3 705.710
   0   5 -19 10721.6 685.454
   0  -5 -19 12204.5 724.009
   0   5  20 882.123 222.742
   0   5 -20 1083.07 254.555
   0   5 -20 788.366 233.071
   0   5  20 700.030 219.084
   0  -5 -20 1282.96 251.418
   0  -5 -20 953.110 223.122
   0  -5  20 1001.31 242.711
   0  -5  20 691.380 199.038
   0   5  20 938.875 228.749
   0  -5 -20 748.142 215.862
   0  -5  20 944.319 246.193
   0   5  20 823.096 182.737
   0   5  20 732.368 209.749
   0   5 -20 988.209 219.919
   0   5  20 1078.64 251.113
   0  -5 -20 858.159 228.299
   0  -5 -20 1380.08 279.954
   0  -5 -20 775.087 212.198
   0  -5 -20 655.777 223.315
   0   5 -20 823.327 214.750
   0   5  20 1126.58 247.787
   0   5 -20 799.059 212.307
   0   5  20 819.227 203.132
   0  -5 -20 803.140 214.204
   0   5  20 1171.29 221.663
   0   5 -20 958.173 221.941
   0   5 -20 702.164 202.573
   0   5 -20 839.825 217.343
   0  -5  20 985.167 236.651
   0  -5 -20 921.205 220.552
   0   5 -20 735.655 193.279
   0   5  20 1122.32 252.906
   0  -5  20 960.384 240.228
   0  -5 -20 1222.90 262.363
   0  -5 -20 1112.78 245.616
   0  -5 -20 838.919 214.510
   0  -5 -20 1137.07 244.530
   0  -5  20 904.525 229.912
   0  -5  20 766.722 224.898
   0   5 -20 1031.61 194.072
   0  -5 -21 2497.78 343.468
   0   5  21 2850.05 325.057
   0   5 -21 2596.87 359.527
   0   5  21 2457.46 354.091
   0   5  21 2997.42 368.627
   0  -5 -21 2747.11 355.174
   0   5 -21 2103.72 336.623
   0  -5 -21 3232.93 401.733
   0  -5 -21 2222.68 331.136
   0   5  21 2397.77 315.052
   0   5  21 2402.33 348.551
   0  -5 -21 2745.13 358.194
   0   5 -21 2794.48 370.155
   0   5 -21 2566.62 363.842
   0  -5 -21 2706.47 357.795
   0   5 -21 3236.05 314.359
   0   5 -21 2694.69 350.254
   0  -5  21 2218.40 334.195
   0  -5  21 2781.71 375.663
   0  -5  21 1899.37 318.421
   0   5 -21 2437.90 350.603
   0  -5 -21 2526.24 348.868
   0   5 -21 2401.02 351.506
   0   5  21 3345.01 351.389
   0  -5  21 2277.08 339.184
   0   5  21 2610.30 342.253
   0  -5  21 2933.33 378.652
   0  -5 -21 2563.85 349.664
   0   5  21 3808.80 424.076
   0   5 -21 2691.38 364.012
   0   5  21 2817.43 369.024
   0  -5 -21 2908.65 382.382
   0   5 -21 2343.27 350.384
   0  -5  21 2434.33 326.948
   0  -5 -21 2715.06 365.299
   0  -5 -21 2495.54 348.093
   0   5  21 2781.96 376.880
   0  -5 -21 2696.36 351.342
   0  -5  21 3090.18 375.349
   0  -5 -21 2894.00 372.904
   0  -5 -22 1290.90 250.433
   0   5  22 1009.10 216.726
   0   5 -22 933.639 234.900
   0   5 -22 1495.59 275.686
   0  -5  22 1716.79 308.093
   0   5  22 1221.60 225.418
   0   5 -22 1224.73 273.708
   0  -5 -22 1148.31 254.991
   0   5  22 1318.72 268.670
   0   5 -22 1133.93 260.630
   0   5  22 989.549 242.002
   0   5  22 1069.96 203.455
   0  -5  22 958.864 238.175
   0  -5 -22 695.034 216.711
   0  -5 -22 849.708 224.568
   0   5  22 1224.37 267.319
   0  -5 -22 1616.48 304.345
   0   5 -22 1187.57 201.192
   0  -5  22 1461.95 284.099
   0   5 -22 1292.40 287.362
   0  -5  22 1071.81 259.895
   0  -5 -22 1221.10 263.152
   0  -5 -22 1186.09 270.547
   0   5  22 1467.75 297.660
   0   5 -22 1479.07 294.162
   0   5 -22 1453.08 286.149
   0   5 -22 1050.27 233.537
   0   5  22 1228.20 263.099
   0   5  22 1407.78 281.626
   0  -5 -22 1345.65 282.738
   0   5 -22 1349.06 280.816
   0  -5 -22 868.533 238.796
   0  -5  22 1363.34 274.671
   0  -5 -22 1299.69 291.541
   0  -5  22 1302.86 251.848
   0  -5 -22 1280.31 267.094
   0  -5 -22 1134.96 247.937
   0  -5  22 1160.37 279.134
   0  -5  23 4893.99 500.216
   0   5  23 7352.70 615.953
   0   5  23 5216.75 510.348
   0   5 -23 6564.78 576.564
   0   5 -23 5732.02 517.648
   0  -5  23 6354.50 569.335
   0  -5 -23 5027.16 514.880
   0  -5 -23 5653.80 538.520
   0  -5 -23 5157.65 517.265
   0   5  23 6126.27 556.913
   0  -5 -23 5403.56 537.614
   0   5  23 5426.03 534.609
   0   5 -23 5926.28 545.518
   0   5 -23 5533.20 532.172
   0  -5 -23 5695.54 549.573
   0  -5  23 5815.79 546.706
   0  -5  23 6062.75 536.976
   0   5  23 6261.58 487.529
   0   5  23 5544.21 452.413
   0  -5  23 5402.28 521.946
   0   5  23 5623.03 539.444
   0   5  23 6625.72 539.562
   0   5 -23 5657.79 538.101
   0  -5 -23 5291.25 529.493
   0  -5 -23 5609.87 538.034
   0  -5 -23 5596.43 520.310
   0   5 -23 6059.84 560.601
   0  -5 -23 6639.67 583.477
   0   5 -23 5976.92 552.139
   0   5 -23 4627.39 494.555
   0  -5  23 5687.91 540.781
   0  -5 -23 5640.24 545.471
   0   5 -23 6677.11 583.300
   0  -5  23 5737.66 530.922
   0   5  23 7231.24 610.656
   0  -5 -23 5655.58 517.370
   0   5 -23 5446.59 526.769
   0  -5 -24 616.017 229.895
   0   5  24 1037.03 276.782
   0   5 -24 1160.14 278.613
   0  -5  24 1175.15 274.116
   0  -5 -24 741.580 217.398
   0   5  24 683.190 224.162
   0  -5 -24 1034.67 270.492
   0  -5 -24 940.254 239.658
   0  -5 -24 854.022 225.884
   0   5 -24 648.477 201.163
   0   5  24 577.312 220.731
   0  -5 -24 817.805 223.834
   0   5 -24 469.027 179.713
   0  -5 -24 557.287 188.380
   0  -5  24 1060.45 269.783
   0   5 -24 828.884 236.824
   0   5  24 826.880 235.589
   0  -5  24 331.970 137.671
   0   5 -24 1143.65 261.323
   0   5 -24 790.808 251.248
   0  -5 -24 1024.94 276.735
   0   5 -24 943.121 250.440
   0  -5 -24 495.645 190.861
   0   5  24 695.124 199.368
   0  -5 -24 809.431 246.913
   0   5 -24 447.943 155.354
   0   5  24 809.813 208.296
   0  -5  24 707.552 233.890
   0  -5  24 1042.64 269.891
   0   5 -24 1078.28 268.317
   0   5  24 1009.71 212.636
   0   5  24 806.443 242.883
   0  -5  24 547.146 227.801
   0   5  24 805.249 239.497
   0  -5 -24 818.055 241.966
   0   5 -24 447.480 189.109
   0  -5  24 667.532 218.624
   0   5 -25 749.463 243.461
   0   5 -25 1201.96 278.574
   0  -5  25 530.907 213.000
   0  -5 -25 1023.11 249.441
   0  -5 -25 948.687 275.543
   0   5 -25 1113.54 256.260
   0  -5 -25 807.524 227.805
   0  -5  25 888.304 244.997
   0   5  25 1165.68 270.736
   0   5 -25 826.159 246.589
   0  -5  25 906.516 261.041
   0   5  25 1092.30 294.460
   0   5 -25 1225.33 281.351
   0   5 -25 1092.18 255.170
   0  -5 -25 854.527 231.051
   0  -5  25 1077.37 265.923
   0   5  25 790.110 238.241
   0  -5  25 1143.67 267.067
   0   5 -25 1363.07 297.399
   0   5  25 836.628 237.262
   0   5 -25 773.131 241.535
   0   5  25 968.031 272.394
   0  -5 -25 673.636 232.211
   0  -5 -25 907.565 256.455
   0  -5 -25 1478.16 300.601
   0   5  25 798.547 194.729
   0  -5 -25 1321.70 284.145
   0   5 -25 744.110 232.583
   0  -5  25 1278.88 279.219
   0  -5 -25 806.347 229.261
   0  -5 -25 990.739 243.638
   0  -5  25 1318.70 291.604
   0   5  25 1081.72 251.201
   0   5  25 847.283 218.504
   0  -5 -25 1217.96 289.477
   0   5 -25 1114.33 293.321
   0  -5 -26 1009.88 294.606
   0   5 -26 784.979 245.416
   0  -5  26 1157.07 282.603
   0  -5 -26 703.360 249.793
   0   5 -26 874.567 272.367
   0   5 -26 733.432 238.628
   0   5  26 796.348 254.597
   0  -5 -26 689.513 249.496
   0   5  26 567.280 211.779
   0  -5 -26 1114.59 286.997
   0   5  26 1150.36 281.681
   0  -5 -26 583.757 218.408
   0   5 -26 654.018 238.678
   0   5 -26 822.369 229.773
   0   5  26 884.564 246.174
   0  -5 -26 1429.94 295.724
   0   5  26 785.399 255.289
   0  -5  26 888.937 262.776
   0  -5  26 1011.64 280.328
   0  -5 -26 683.995 247.324
   0  -5 -26 804.232 255.969
   0  -5 -26 862.046 264.230
   0  -5 -26 499.744 226.265
   0   5 -26 869.587 249.678
   0   5  26 610.858 214.764
   0  -5  26 1050.26 277.206
   0   5 -26 1094.83 281.922
   0  -5  26 1091.79 263.439
   0   5 -26 813.356 244.106
   0   5 -26 606.886 231.725
   0  -5 -26 472.490 217.793
   0   5  26 836.852 260.519
   0   5  26 720.185 268.295
   0  -5 -26 772.162 254.694
   0  -5  26 1055.35 258.417
   0  -5  26 1087.53 278.682
   0   5 -26 632.460 215.662
   0   5 -27 11160.8 817.887
   0   5 -27 9721.50 758.565
   0   5 -27 10890.9 810.577
   0  -5  27 11395.0 827.758
   0  -5 -27 9131.93 748.006
   0   5 -27 11049.9 815.479
   0  -5 -27 11363.3 826.719
   0   5  27 10140.9 787.615
   0  -5 -27 9893.81 754.522
   0   5 -27 11066.2 817.734
   0  -5 -27 9354.40 748.476
   0   5 -27 10421.6 792.329
   0   5  27 10070.9 782.493
   0   5 -27 11874.0 848.926
   0   5 -27 10386.8 792.491
   0  -5  27 9849.72 772.028
   0   5  27 10668.1 805.419
   0  -5 -27 8480.69 693.832
   0  -5  27 10558.0 795.208
   0   5 -27 8677.17 740.761
   0  -5 -27 10422.9 793.654
   0  -5  27 11015.0 802.602
   0   5  27 11191.3 825.443
   0  -5 -27 10345.2 793.767
   0   5  27 9120.68 732.053
   0  -5 -27 10166.8 784.034
   0  -5 -27 10376.6 794.023
   0  -5 -27 10542.2 787.558
   0  -5 -27 9858.90 766.860
   0   5  27 11081.2 761.265
   0   5 -27 9811.85 771.929
   0   5  27 10380.2 780.729
   0  -5  27 9493.30 735.540
   0  -5  27 10190.6 785.810
   0   5 -27 9630.87 765.295
   0  -5  27 10901.4 811.081
   0  -5 -27 10688.6 805.890
   0   5  27 11005.4 821.761
   0   5 -27 10378.9 752.932
   0   5 -28 76.7598 140.920
   0  -5 -28 586.048 245.487
   0   5 -28 125.312 165.649
   0  -5 -28-125.558 167.757
   0  -5 -28 525.549 219.137
   0   5 -28 284.992 206.499
   0   5  28 404.670 236.113
   0  -5  28 584.092 247.779
   0   5 -28 141.811 161.258
   0   5  28 8.16460 184.099
   0  -5 -28-32.8587 184.596
   0  -5 -28 113.280 155.951
   0  -5 -28 15.9497 136.432
   0   5  28 435.273 214.649
   0  -5  28-97.8838 132.941
   0  -5  28-111.295 148.722
   0   5  28-153.315 147.431
   0   5 -28 261.821 211.977
   0  -5  28 131.193 147.382
   0  -5 -28 362.693 212.649
   0  -5  28 550.545 260.203
   0   5  28 182.459 181.147
   0   5  28 271.658 178.425
   0   5 -28 574.122 241.978
   0   5 -28-23.4307 133.945
   0  -5 -28 100.151 149.883
   0  -5  28 6.29532 148.455
   0   5 -28 339.722 194.576
   0  -5  28 78.7197 167.561
   0   5 -28 131.942 202.530
   0   5 -28 66.7236 164.758
   0  -5 -28 73.9841 202.616
   0  -5 -28 491.623 226.391
   0   5  28 357.963 216.435
   0  -5 -28 422.317 222.342
   0   5 -28 130.338 194.452
   0  -5 -28 287.977 189.933
   0   5 -28 18.5662 122.174
   0   5  28 532.626 262.343
   0   5  29 2363.25 363.915
   0   5 -29 1845.87 355.274
   0  -5 -29 1757.17 345.743
   0   5 -29 1626.89 313.234
   0  -5 -29 2221.44 383.693
   0  -5  29 2185.44 382.117
   0  -5  30 702.181 248.570
   0   5 -30 541.470 202.648
   0   5  30 258.658 181.155
   0   5  30 439.718 205.193
   0  -6   0 83365.3 1829.05
   0   6   0 80380.4 1828.64
   0  -6   0 83655.5 1838.58
   0  -6   0 83714.5 1841.04
   0  -6   0 83781.9 1699.91
   0  -6   0 82538.0 1832.24
   0  -6   0 81841.0 1820.24
   0   6   0 80408.9 1823.49
   0   6   0 79021.6 1795.71
   0  -6   0 80854.7 1811.46
   0   6   0 81306.4 1831.08
   0   6   0 78994.9 1797.01
   0   6   0 77994.9 1792.15
   0  -6   0 83372.7 1843.63
   0  -6   0 84957.4 1766.52
   0  -6   0 83196.7 1836.75
   0  -6   0 81248.0 1554.31
   0  -6   0 79432.0 1805.94
   0  -6   0 80865.0 1772.17
   0   6   0 82297.5 1666.19
   0   6   0 78846.7 1813.83
   0   6   0 81066.5 1806.55
   0   6   0 80274.5 1828.82
   0   6  -1 23857.1 827.643
   0  -6   1 21800.1 806.213
   0   6  -1 22581.2 817.687
   0  -6  -1 23050.5 827.569
   0  -6   1 22556.2 623.660
   0  -6  -1 22165.0 815.223
   0  -6  -1 21779.6 811.824
   0  -6   1 23753.0 833.813
   0   6   1 23044.5 830.922
   0  -6  -1 23231.0 792.655
   0   6  -1 23178.6 832.926
   0  -6  -1 22629.3 822.902
   0  -6   1 20867.8 792.068
   0   6   1 22651.3 827.450
   0   6   1 23053.6 736.217
   0  -6   1 21119.0 797.635
   0   6   1 23320.4 830.118
   0  -6  -1 21516.0 804.792
   0   6   1 23007.5 825.280
   0  -6  -1 21273.3 802.057
   0   6   1 21924.0 816.899
   0   6  -1 22334.7 818.963
   0   6   1 21490.3 802.648
   0  -6   1 23377.0 751.310
   0  -6  -1 23325.8 675.705
   0   6  -1 23134.3 825.916
   0  -6   1 22393.1 813.859
   0  -6  -1 23801.9 838.524
   0   6  -1 24159.6 846.712
   0   6   1 22818.7 820.019
   0  -6   1 24296.6 845.271
   0  -6  -1 22505.3 825.416
   0  -6  -1 22626.1 799.546
   0  -6   1 23470.0 832.458
   0   6   1 21304.5 805.843
   0   6  -1 22434.4 814.108
   0  -6  -1 21658.3 807.893
   0  -6  -1 21703.9 725.240
   0  -6  -1 22133.8 811.879
   0  -6   1 21157.7 773.426
   0   6  -1 21933.6 810.123
   0  -6   1 23017.9 830.213
   0   6   1 24361.4 847.549
   0  -6   1 23442.1 783.598
   0   6  -1 22647.7 699.994
   0  -6   1 21564.6 806.752
   0   6  -1 22769.4 823.930
   0  -6  -2 42849.8 1177.96
   0   6  -2 42153.2 1177.72
   0  -6  -2 41602.1 1165.98
   0  -6  -2 40693.6 1168.92
   0  -6  -2 40699.8 1159.50
   0  -6   2 38891.1 1149.99
   0   6  -2 42454.1 1188.00
   0  -6  -2 40949.9 1162.77
   0   6   2 40741.9 731.308
   0   6   2 41596.8 1164.40
   0   6   2 40552.3 1175.24
   0   6  -2 41756.8 1141.71
   0  -6   2 42400.2 1074.46
   0   6   2 40625.8 1171.58
   0   6   2 40818.3 1069.80
   0   6  -2 38206.4 1143.57
   0   6  -2 39620.8 1160.11
   0   6  -2 40138.9 1164.82
   0   6  -2 41577.3 1181.93
   0  -6  -2 41233.9 1059.51
   0  -6   2 41578.7 1178.80
   0   6   2 40070.7 1147.86
   0  -6  -2 39470.8 1154.36
   0   6   2 41333.0 1175.16
   0   6  -2 39695.6 1155.13
   0  -6  -2 41663.1 1169.20
   0  -6   2 40288.1 1166.26
   0  -6  -2 39906.5 1116.30
   0  -6  -2 40998.1 1169.92
   0  -6   2 41229.7 1076.24
   0  -6   2 40324.6 1159.63
   0  -6   2 39435.3 1153.41
   0  -6   2 38111.6 1143.38
   0   6  -2 41868.6 996.625
   0  -6   2 39905.6 1163.42
   0   6   2 39785.5 1160.05
   0  -6   2 41376.5 1169.75
   0   6  -2 38047.7 1140.35
   0  -6   2 43302.3 1101.35
   0  -6  -2 41056.1 1132.72
   0  -6   2 40129.0 1159.86
   0  -6  -2 40755.3 1167.89
   0  -6   2 39776.8 883.146
   0   6   2 41723.9 1171.15
   0  -6   2 38447.8 1113.01
   0   6   2 41429.4 1164.77
   0  -6   3 33829.4 1033.90
   0  -6  -3 33710.4 1039.77
   0   6   3 34387.7 1050.29
   0  -6  -3 32915.5 1022.33
   0   6   3 33949.7 965.835
   0  -6  -3 33110.4 1024.47
   0   6  -3 33328.0 1026.10
   0   6   3 33125.7 1022.99
   0   6   3 35182.8 1059.24
   0   6  -3 33249.0 1036.01
   0   6  -3 35109.0 1059.71
   0   6  -3 33973.0 999.507
   0  -6   3 34520.6 1047.95
   0  -6  -3 33397.6 1026.91
   0   6   3 30983.9 545.843
   0  -6   3 32608.9 731.177
   0  -6   3 33838.1 1037.73
   0  -6   3 32140.5 1017.35
   0  -6  -3 31593.3 1007.61
   0  -6  -3 33587.6 1008.90
   0  -6   3 32573.5 934.696
   0   6  -3 36212.0 1069.60
   0  -6   3 32970.6 946.945
   0   6  -3 33090.9 1034.63
   0   6   3 31783.5 1018.91
   0  -6  -3 32131.1 1014.05
   0   6   3 33188.7 1037.02
   0  -6   3 31441.4 1007.41
   0  -6  -3 33826.6 1036.94
   0  -6   3 31902.9 1011.31
   0   6  -3 33637.6 1031.99
   0  -6   3 32129.3 1014.26
   0  -6   3 33453.8 936.582
   0   6   3 31737.6 1018.06
   0   6  -3 33822.8 1031.53
   0  -6  -3 32010.8 974.870
   0   6   3 30883.2 544.422
   0  -6  -3 34780.6 1043.29
   0   6   3 33224.1 1023.83
   0   6   3 33726.0 1028.71
   0   6  -3 33783.0 847.522
   0  -6   3 34684.2 1049.11
   0  -6  -3 32592.7 1021.58
   0   6  -3 32079.1 1012.35
   0  -6  -3 33521.1 936.777
   0  -6   3 33718.1 1035.94
   0   6  -3 35512.8 1065.73
   0   6  -4 50429.2 1337.10
   0  -6  -4 48783.9 1278.78
   0   6  -4 53024.5 1370.34
   0  -6   4 49106.9 950.447
   0   6   4 51183.4 1347.43
   0  -6   4 49265.0 1330.30
   0   6  -4 50653.3 1350.87
   0   6  -4 48431.7 1318.29
   0  -6  -4 48655.0 1327.52
   0  -6   4 50301.2 1339.79
   0   6  -4 51422.5 1353.94
   0  -6   4 49499.3 1340.12
   0  -6  -4 49745.5 1214.55
   0  -6   4 49788.7 1236.71
   0  -6  -4 52733.4 1362.14
   0  -6  -4 47164.7 1313.98
   0  -6   4 51668.9 1227.79
   0   6   4 48003.7 1314.72
   0   6  -4 50690.0 1347.97
   0   6  -4 50851.9 1091.07
   0  -6   4 47896.2 1313.34
   0  -6   4 51655.9 1353.53
   0   6  -4 50651.3 1285.42
   0  -6   4 50662.3 1351.80
   0   6  -4 49153.2 1329.19
   0  -6  -4 49503.0 1328.50
   0  -6  -4 47664.3 1317.10
   0   6   4 49532.8 1337.40
   0   6   4 48697.1 1322.91
   0  -6  -4 50536.7 1336.58
   0  -6   4 48854.4 1333.25
   0   6  -4 49354.5 1328.06
   0   6   4 52685.2 1361.40
   0  -6  -4 47379.0 1314.38
   0   6   4 52617.7 1360.80
   0   6   4 51267.7 1349.30
   0  -6  -4 47727.4 1315.07
   0  -6  -4 49975.4 1311.12
   0   6  -4 51484.1 1356.27
   0  -6  -4 52947.1 1359.26
   0  -6  -4 49658.0 1334.73
   0   6   4 50892.3 1345.45
   0  -6   4 48423.8 1317.39
   0  -6   4 48350.4 1315.63
   0   6   4 50702.7 1339.30
   0  -6   4 50025.2 1228.48
   0   6   4 48087.5 1317.36
   0  -6  -5 8550.22 505.112
   0   6   5 9086.16 524.658
   0  -6  -5 8404.76 489.052
   0   6  -5 9620.25 490.484
   0   6  -5 7923.80 483.542
   0   6  -5 8739.65 508.152
   0   6   5 7992.51 202.386
   0  -6   5 8315.79 495.253
   0  -6   5 9200.06 472.339
   0   6   5 8273.10 499.070
   0  -6   5 8196.49 497.960
   0   6  -5 8502.85 499.892
   0  -6  -5 8230.29 497.027
   0  -6   5 8645.70 276.138
   0  -6  -5 8743.90 515.335
   0   6  -5 8912.63 513.315
   0  -6   5 8771.16 509.412
   0   6   5 9068.09 522.036
   0  -6  -5 8389.79 501.826
   0  -6   5 9010.26 450.280
   0   6  -5 8432.18 497.672
   0  -6   5 8314.45 233.360
   0  -6  -5 8700.86 503.186
   0   6  -5 8644.16 497.431
   0   6   5 8476.98 501.949
   0  -6   5 8765.35 506.545
   0  -6   5 8213.49 498.229
   0   6  -5 8899.45 511.655
   0   6   5 7988.27 485.854
   0  -6  -5 8464.51 506.526
   0  -6   5 8917.28 457.082
   0   6   5 8127.46 492.985
   0  -6  -5 8561.97 499.082
   0  -6   5 8729.32 503.465
   0  -6  -5 8457.53 475.786
   0   6   5 9562.70 530.614
   0   6   5 8292.13 495.052
   0   6  -5 9505.24 528.209
   0  -6  -5 8449.97 505.973
   0  -6  -5 7279.92 468.648
   0  -6   5 8206.79 484.360
   0   6   5 9136.48 518.002
   0   6  -5 9082.03 365.649
   0  -6  -5 8019.72 493.084
   0   6   5 8033.61 484.701
   0  -6  -5 8006.26 490.167
   0  -6   5 9311.79 516.681
   0   6  -6 11311.9 584.900
   0   6   6 10021.1 546.161
   0  -6  -6 10693.1 362.216
   0   6   6 10843.7 571.320
   0   6  -6 10831.9 569.415
   0  -6   6 10219.6 507.095
   0  -6  -6 10165.0 550.787
   0   6  -6 11226.5 528.483
   0  -6  -6 10512.2 554.427
   0   6   6 10872.8 566.720
   0  -6  -6 10189.4 553.644
   0  -6  -6 10430.3 558.233
   0  -6  -6 10714.6 567.220
   0  -6  -6 10475.4 556.584
   0   6   6 10144.9 545.822
   0  -6   6 10801.7 560.509
   0   6   6 10787.3 291.406
   0   6   6 10072.4 339.929
   0   6  -6 10098.7 549.816
   0   6  -6 11069.5 574.027
   0   6   6 10251.2 552.563
   0  -6  -6 11031.1 543.016
   0   6   6 9616.61 534.003
   0   6  -6 9474.14 535.089
   0  -6   6 9792.13 539.464
   0   6   6 10444.8 560.529
   0   6  -6 9669.63 542.272
   0  -6  -6 10102.4 551.881
   0  -6  -6 10845.3 571.256
   0  -6   6 10227.6 552.121
   0  -6   6 10997.1 576.181
   0   6   6 10507.6 562.070
   0  -6  -6 9500.40 536.072
   0  -6   6 10376.1 474.751
   0  -6   6 9925.57 274.196
   0   6  -6 10816.2 564.406
   0   6  -6 10280.7 377.030
   0  -6  -6 9282.68 531.929
   0   6  -6 10094.5 550.876
   0  -6   6 9802.86 544.344
   0  -6   6 10246.6 306.446
   0  -6   6 10832.2 569.528
   0  -6  -6 11012.8 565.618
   0  -6   6 9840.14 497.571
   0  -6  -6 10448.8 558.376
   0  -6   6 10483.8 558.458
   0   6   6 9668.42 535.685
   0  -6   6 9665.53 542.984
   0   6   6 11184.5 576.548
   0  -6   7 210.054 138.158
   0  -6   7 166.485 50.9600
   0   6   7 211.898 51.2602
   0  -6   7 92.0038 88.2065
   0  -6  -7 322.540 137.886
   0   6   7 68.0308 120.795
   0  -6   7 376.503 132.212
   0   6  -7 16.2319 118.254
   0   6  -7 273.972 144.789
   0  -6  -7-8.68506 111.154
   0  -6   7 128.927 87.9034
   0  -6   7 402.550 135.579
   0  -6  -7 209.649 56.2816
   0   6  -7 352.635 145.470
   0  -6  -7 73.2038 98.7111
   0  -6   7 84.7510 86.0857
   0  -6   7 36.1954 103.368
   0  -6   7 174.035 147.064
   0  -6  -7 277.919 121.793
   0  -6  -7 175.424 113.062
   0  -6  -7 282.777 140.705
   0  -6  -7 145.555 107.512
   0  -6   7 10.8498 123.790
   0   6   7 51.0093 113.633
   0   6   7 148.062 122.985
   0  -6  -7 47.3671 102.098
   0   6  -7 93.7357 99.5706
   0   6  -7 219.690 133.802
   0   6   7 132.983 107.832
   0  -6   7 177.019 28.4813
   0   6  -7 39.7883 123.423
   0  -6  -7 87.6003 102.273
   0   6   7 238.487 132.231
   0   6  -7 146.118 95.5713
   0   6   7 2.59462 153.827
   0  -6   7 352.176 145.765
   0   6  -7 61.4690 128.348
   0   6  -7 286.134 67.0575
   0  -6  -7 356.177 135.759
   0   6   7 108.269 112.202
   0   6   7 251.872 54.4056
   0  -6   7 329.427 141.715
   0   6   7 251.682 122.699
   0  -6  -7 276.960 130.060
   0   6  -7 303.903 126.838
   0   6   7 187.813 123.272
   0  -6  -7 271.331 162.318
   0  -6   8 4817.38 389.803
   0   6  -8 5283.11 412.726
   0  -6  -8 5607.22 207.557
   0  -6   8 5788.57 426.835
   0  -6  -8 5035.73 393.737
   0  -6   8 5552.52 415.665
   0   6  -8 5452.70 416.927
   0   6  -8 5541.49 420.380
   0  -6   8 5217.04 370.327
   0   6   8 5452.44 410.325
   0   6   8 5865.75 430.558
   0  -6  -8 4967.91 395.256
   0   6  -8 6452.69 390.413
   0   6   8 5365.89 404.868
   0  -6  -8 5345.18 404.746
   0  -6  -8 5777.57 422.159
   0   6   8 5748.78 254.337
   0   6   8 5548.16 415.407
   0   6   8 6389.82 441.401
   0  -6  -8 5135.05 383.271
   0  -6  -8 5535.54 418.594
   0  -6  -8 5620.81 416.126
   0   6  -8 5399.22 418.945
   0  -6  -8 5838.38 431.149
   0  -6  -8 5027.39 397.946
   0  -6   8 5523.14 419.109
   0  -6   8 5494.48 422.920
   0   6   8 5911.45 426.901
   0  -6   8 5167.61 408.870
   0  -6  -8 5378.89 410.483
   0   6  -8 6090.22 251.716
   0  -6   8 5855.04 348.421
   0   6   8 5823.10 428.634
   0  -6   8 5318.49 369.732
   0  -6  -8 6070.38 427.433
   0  -6   8 5869.82 430.531
   0   6  -8 5946.57 430.343
   0   6  -8 5909.69 434.943
   0  -6   8 5445.65 262.176
   0   6   8 4959.85 180.852
   0  -6   8 5313.59 412.386
   0  -6  -8 5504.09 413.741
   0   6   8 5246.78 398.509
   0   6  -8 5355.06 411.547
   0  -6   8 5535.89 418.243
   0   6  -8 5954.46 428.725
   0   6   8 6317.81 390.864
   0   6  -8 4715.91 391.873
   0  -6   9 198.050 107.999
   0  -6  -9-170.520 156.704
   0  -6  -9 74.8205 111.839
   0  -6   9 141.376 135.530
   0   6  -9 68.3648 125.900
   0   6  -9 203.512 127.622
   0  -6  -9-80.9388 129.275
   0  -6   9 187.754 143.306
   0   6   9-48.5607 117.864
   0  -6  -9 146.542 110.321
   0  -6   9-135.332 126.624
   0   6   9 36.2226 118.895
   0   6   9 139.033 129.612
   0  -6  -9-2.16699 120.859
   0   6   9 66.4846 115.977
   0   6   9 193.336 133.278
   0   6  -9-2.30211 113.586
   0  -6   9 109.022 96.4708
   0  -6   9-28.6968 120.814
   0   6  -9-118.231 142.327
   0  -6  -9-51.0958 146.722
   0   6  -9 118.398 98.8603
   0   6  -9 7.60646 95.3348
   0  -6   9 104.715 65.8181
   0  -6  -9 103.018 26.2906
   0   6   9 119.798 103.127
   0   6  -9 188.731 122.464
   0   6  -9 94.0819 106.551
   0  -6   9 117.042 99.9258
   0  -6  -9 212.409 134.229
   0   6  -9 40.8327 121.799
   0   6   9-55.4586 130.123
   0  -6   9 235.928 119.413
   0   6  -9 18.5449 111.493
   0   6   9 200.816 71.3584
   0  -6  -9-50.1793 116.785
   0  -6   9 58.5155 67.8566
   0  -6  -9-83.4545 132.193
   0  -6   9-53.8397 130.358
   0   6   9 74.1212 114.879
   0   6   9 25.2372 119.061
   0  -6   9 126.599 124.864
   0  -6  -9 184.823 127.217
   0   6  -9 36.3800 117.118
   0  -6  -9-32.8064 119.082
   0  -6  -9 93.8074 132.029
   0   6 -10 5095.56 412.465
   0  -6  10 5192.55 415.237
   0  -6 -10 5049.18 409.480
   0   6  10 4959.64 406.439
   0  -6 -10 5008.19 409.522
   0  -6 -10 5223.76 414.424
   0  -6 -10 4753.78 380.612
   0   6 -10 4671.16 393.761
   0  -6 -10 5384.38 425.594
   0  -6 -10 4906.88 404.683
   0   6  10 5302.29 420.809
   0   6  10 5039.53 398.873
   0   6  10 4930.43 272.262
   0  -6 -10 4569.05 389.362
   0   6 -10 5231.72 419.033
   0  -6  10 5243.59 417.852
   0   6 -10 5111.90 413.320
   0  -6  10 4159.94 377.758
   0  -6  10 4375.99 382.389
   0  -6  10 4267.29 380.950
   0   6 -10 5232.71 423.199
   0  -6 -10 4725.31 400.250
   0   6  10 4573.36 391.813
   0  -6  10 5017.29 327.450
   0   6 -10 4218.23 374.134
   0  -6  10 5523.15 393.919
   0   6 -10 6003.63 447.388
   0   6  10 4730.41 401.421
   0  -6  10 4755.36 365.408
   0   6 -10 4721.25 401.241
   0  -6  10 4801.77 396.448
   0  -6 -10 5382.07 429.909
   0   6 -10 4629.27 394.423
   0   6 -10 4981.14 411.021
   0   6  10 4731.96 394.767
   0   6 -10 5370.85 358.359
   0  -6 -10 4831.22 403.485
   0   6  10 5136.38 365.685
   0  -6  10 4948.43 406.453
   0   6  10 5375.43 422.593
   0  -6 -10 4867.56 404.126
   0  -6 -10 4658.20 396.140
   0  -6  10 5045.38 414.313
   0   6  10 5461.04 426.313
   0  -6  11 3929.26 384.248
   0  -6 -11 2921.49 328.786
   0  -6 -11 3431.66 351.142
   0  -6  11 3835.11 373.585
   0   6 -11 3766.01 368.851
   0   6 -11 3516.86 359.506
   0  -6 -11 3499.25 348.489
   0   6 -11 3901.00 377.207
   0  -6  11 3242.24 343.078
   0  -6 -11 3664.29 364.990
   0   6 -11 3443.22 347.385
   0   6  11 4547.11 348.952
   0  -6 -11 3572.96 351.583
   0  -6  11 3317.33 341.360
   0   6 -11 3546.14 351.100
   0   6 -11 3373.09 347.252
   0   6 -11 3082.22 283.059
   0  -6  11 3060.17 328.117
   0   6 -11 3404.60 350.174
   0  -6 -11 3459.02 357.039
   0  -6  11 3054.12 309.161
   0  -6 -11 3238.82 336.499
   0  -6 -11 3210.79 343.654
   0   6  11 3683.24 347.606
   0   6 -11 3349.21 351.464
   0   6  11 3302.43 344.227
   0  -6 -11 3886.33 369.910
   0  -6  11 2720.42 318.619
   0  -6 -11 3120.27 336.169
   0  -6  11 3587.77 326.055
   0  -6  11 3647.19 280.965
   0   6  11 3408.59 352.927
   0  -6 -11 3578.52 340.688
   0  -6  11 3150.66 337.125
   0  -6  11 3202.37 343.206
   0   6 -11 3358.09 347.225
   0   6  11 3366.44 343.659
   0   6  11 3697.30 363.419
   0   6  11 3064.14 329.465
   0  -6 -11 3660.86 361.515
   0   6  11 3874.51 367.404
   0   6 -11 3229.90 336.977
   0  -6 -12 28895.7 1055.00
   0  -6 -12 28814.7 1052.38
   0  -6 -12 29755.0 1074.24
   0   6  12 28481.2 1051.72
   0   6 -12 29179.8 905.044
   0  -6  12 27705.3 1035.24
   0  -6  12 28439.7 981.687
   0  -6 -12 30763.5 1078.49
   0  -6  12 29736.7 1070.07
   0  -6 -12 29123.9 1053.55
   0   6 -12 29699.3 1072.99
   0   6  12 28565.1 1041.85
   0   6 -12 27781.5 1047.28
   0  -6  12 27942.4 1047.10
   0  -6 -12 27537.0 1032.81
   0   6 -12 28334.5 1049.69
   0   6 -12 27734.4 1042.67
   0   6 -12 29311.7 1067.91
   0  -6  12 29946.1 873.683
   0   6  12 29840.4 1074.42
   0   6 -12 27174.3 1040.23
   0  -6  12 29740.7 1074.87
   0  -6  12 28898.3 1060.18
   0  -6 -12 29626.0 1071.47
   0  -6 -12 28421.3 1043.21
   0  -6  12 28433.1 1050.27
   0  -6  12 30594.5 1087.07
   0   6  12 28525.7 1014.09
   0   6 -12 29504.5 1072.96
   0  -6  12 30088.3 1014.63
   0   6  12 28841.2 1042.39
   0   6  12 29315.7 1064.42
   0  -6 -12 27980.6 1043.73
   0   6 -12 28588.6 1055.02
   0   6  12 29804.0 970.856
   0  -6 -12 27541.3 996.009
   0   6 -12 30605.5 1089.38
   0   6  12 28471.6 1049.20
   0  -6 -12 30223.5 1076.79
   0   6 -12 27117.7 1034.59
   0  -6 -12 28676.5 1054.85
   0  -6  12 29436.6 1070.38
   0   6 -12 29047.1 1066.49
   0   6  13 11756.5 647.790
   0   6 -13 10621.6 635.147
   0  -6  13 11391.4 654.861
   0  -6 -13 10734.3 632.209
   0   6  13 9909.81 610.488
   0  -6  13 10239.7 624.495
   0  -6  13 10633.4 490.327
   0   6  13 10534.4 596.815
   0   6 -13 10321.5 624.184
   0  -6  13 10264.3 620.497
   0  -6  13 9255.37 592.539
   0  -6 -13 11106.1 635.857
   0  -6 -13 10480.1 621.381
   0  -6 -13 9858.21 603.882
   0   6 -13 10765.6 635.982
   0   6  13 10086.1 613.271
   0   6  13 9848.76 607.732
   0  -6  13 11647.2 618.256
   0  -6 -13 9988.28 606.470
   0   6 -13 10117.8 617.038
   0  -6 -13 10779.1 631.854
   0  -6 -13 10771.6 638.426
   0   6 -13 10415.5 625.188
   0  -6 -13 10867.6 630.218
   0   6 -13 8910.16 582.584
   0   6 -13 9574.87 609.258
   0  -6 -13 10770.4 630.490
   0   6 -13 10449.8 630.173
   0  -6 -13 10007.8 608.483
   0   6 -13 9973.91 613.743
   0   6 -13 10922.7 642.953
   0  -6  13 9313.73 602.593
   0  -6  13 10716.3 633.527
   0  -6  13 10036.6 565.794
   0   6 -13 9870.49 610.024
   0   6  13 10564.6 630.192
   0  -6 -13 10282.2 596.185
   0  -6  13 9951.38 615.332
   0   6  13 11196.9 633.891
   0  -6 -13 11385.9 652.771
   0   6  13 10820.3 569.308
   0   6 -13 11272.0 529.881
   0   6  14 5310.99 442.518
   0  -6  14 5261.33 425.118
   0   6  14 5015.41 391.611
   0   6  14 5227.45 450.537
   0   6 -14 5054.50 444.162
   0  -6 -14 5928.31 480.136
   0  -6 -14 4907.63 440.480
   0  -6  14 6100.57 489.397
   0   6 -14 5750.67 475.719
   0   6  14 4707.58 426.603
   0  -6 -14 5371.82 455.830
   0   6 -14 5681.42 373.071
   0   6  14 5330.89 455.903
   0  -6  14 5469.51 463.623
   0  -6 -14 5965.80 479.640
   0   6 -14 5609.40 467.389
   0  -6 -14 5355.74 448.791
   0  -6  14 5353.69 453.165
   0   6 -14 5162.01 456.066
   0  -6  14 6155.59 491.272
   0  -6  14 5615.96 444.755
   0   6 -14 5848.23 478.621
   0  -6  14 5628.60 466.071
   0  -6 -14 4993.76 434.545
   0  -6 -14 5134.35 451.931
   0   6 -14 5405.19 456.951
   0  -6 -14 4239.72 403.101
   0   6  14 4876.29 434.591
   0   6 -14 4816.91 437.299
   0   6 -14 5883.83 485.184
   0   6  14 5798.92 443.033
   0  -6 -14 5179.24 442.360
   0  -6  14 5777.92 470.353
   0   6 -14 5403.64 465.642
   0  -6  14 5889.87 358.704
   0  -6 -14 5124.43 448.563
   0  -6  14 5327.32 461.053
   0   6  14 5400.11 457.396
   0  -6 -14 4995.26 435.783
   0   6  14 5246.30 458.482
   0   6 -14 5062.71 444.566
   0  -6 -14 4933.08 414.286
   0  -6 -14 5363.49 447.687
   0   6 -14 4954.28 440.304
   0  -6  15 366.908 150.255
   0  -6 -15 319.965 121.997
   0   6  15 378.858 176.357
   0   6  15 273.474 114.269
   0  -6 -15 470.894 175.232
   0   6 -15 393.700 160.313
   0   6 -15 476.072 185.992
   0   6  15 430.825 173.185
   0  -6  15 368.827 162.733
   0  -6 -15 162.016 147.665
   0   6 -15 240.204 150.945
   0   6 -15 253.738 137.799
   0   6  15 143.468 133.458
   0   6  15 683.332 210.042
   0   6 -15 285.692 147.126
   0  -6 -15 324.765 152.775
   0   6 -15 448.048 113.499
   0   6 -15 396.668 148.299
   0   6  15 452.223 165.301
   0  -6 -15 378.803 152.022
   0  -6  15 534.083 183.474
   0   6 -15 347.231 154.351
   0   6  15 371.773 179.557
   0   6  15 359.842 183.216
   0  -6 -15 430.788 162.356
   0  -6 -15 474.894 162.472
   0  -6  15 344.180 148.901
   0  -6 -15 86.0432 137.053
   0  -6 -15 344.481 135.605
   0   6 -15 546.621 193.554
   0  -6  15 385.120 148.127
   0   6 -15 398.651 167.062
   0  -6  15 325.877 94.2721
   0  -6 -15 440.434 150.433
   0   6 -15 236.718 115.156
   0   6  15 177.244 138.919
   0   6 -15 48.6455 124.665
   0   6 -15 397.344 92.4303
   0  -6 -15 467.503 172.239
   0  -6 -15 114.029 134.043
   0  -6  15 242.620 131.843
   0   6  15 374.057 155.554
   0  -6 -15 274.395 139.540
   0  -6  15 578.325 172.546
   0  -6  15 505.828 167.694
   0  -6  15 314.930 169.354
   0  -6 -16 1965.18 283.531
   0  -6  16 2447.52 330.568
   0  -6  16 1875.43 264.765
   0   6 -16 2329.08 313.632
   0   6  16 1590.18 265.645
   0  -6  16 2369.71 319.013
   0  -6  16 1797.87 272.094
   0   6 -16 1587.29 265.109
   0   6 -16 2206.09 315.060
   0  -6 -16 1841.67 290.734
   0  -6  16 2767.35 348.840
   0   6  16 2095.55 296.695
   0  -6  16 2124.65 225.996
   0   6 -16 1517.13 262.775
   0   6  16 1619.84 261.135
   0   6 -16 1722.57 280.293
   0   6 -16 2430.18 329.078
   0   6 -16 1691.22 270.077
   0  -6 -16 1734.19 283.683
   0  -6 -16 1854.53 289.796
   0   6  16 2031.24 292.253
   0  -6  16 1773.14 283.732
   0  -6 -16 2173.93 310.137
   0  -6 -16 1909.06 290.993
   0   6  16 1676.14 276.126
   0  -6 -16 1613.04 267.610
   0  -6 -16 2041.17 302.947
   0   6  16 1803.69 249.457
   0   6 -16 1858.85 219.668
   0  -6 -16 1788.19 274.974
   0  -6  16 1937.56 289.385
   0   6  16 1921.80 294.404
   0   6  16 1402.55 206.214
   0   6 -16 1529.85 263.695
   0   6  16 1834.09 281.773
   0   6 -16 1878.94 240.842
   0  -6 -16 1942.85 294.241
   0  -6 -16 1839.70 293.664
   0   6  16 1570.20 270.288
   0  -6 -16 2071.67 304.840
   0   6 -16 1870.61 295.546
   0   6  16 2050.62 298.536
   0   6 -16 2087.54 307.484
   0  -6 -16 1917.41 288.819
   0  -6  16 1685.29 272.283
   0  -6  16 1289.84 235.257
   0   6 -16 1780.84 283.918
   0  -6 -17 347.642 188.977
   0  -6  17 714.614 190.373
   0  -6  17 569.554 183.363
   0  -6 -17 450.813 167.851
   0  -6 -17 1067.71 252.111
   0   6  17 646.227 189.660
   0   6 -17 217.640 128.364
   0  -6 -17 763.670 198.394
   0   6  17 495.101 186.496
   0  -6 -17 207.154 148.627
   0   6  17 715.892 164.730
   0  -6 -17 793.161 220.882
   0  -6 -17 203.222 138.027
   0  -6 -17 745.835 207.214
   0  -6  17 786.751 192.739
   0   6 -17 591.347 131.400
   0   6 -17 721.291 194.041
   0   6 -17 378.530 182.122
   0  -6 -17 605.939 204.704
   0   6  17 203.491 140.586
   0  -6 -17 316.972 155.148
   0   6  17 433.335 162.372
   0  -6  17 761.409 215.468
   0   6  17 459.832 167.618
   0   6 -17 768.536 223.810
   0   6  17 218.345 141.588
   0  -6 -17 679.982 190.987
   0  -6 -17 441.678 158.344
   0   6 -17 451.552 166.009
   0   6  17 690.900 210.979
   0   6 -17 245.702 123.764
   0   6 -17 398.784 139.121
   0   6  17 649.822 176.786
   0  -6  17 614.500 192.668
   0  -6 -17 569.638 191.142
   0  -6  17 551.153 200.260
   0   6 -17 534.197 191.249
   0  -6  17 691.739 195.795
   0  -6  17 553.146 199.851
   0   6  17 849.760 194.714
   0   6  17 435.346 179.621
   0   6 -17 586.411 188.239
   0   6 -17 847.918 213.565
   0  -6  17 581.291 216.729
   0  -6  17 738.940 141.862
   0   6 -17 871.873 214.936
   0   6 -17 649.421 192.677
   0   6  18 212.980 133.214
   0   6  18 12.2122 118.616
   0  -6  18 42.1408 120.636
   0   6 -18 5.72365 130.012
   0   6 -18 78.1398 90.6599
   0  -6  18 241.490 142.211
   0  -6 -18 43.7616 137.147
   0  -6 -18 223.310 160.567
   0   6 -18 166.530 159.459
   0   6  18-125.255 151.759
   0   6 -18-108.014 160.494
   0   6 -18 56.9886 137.439
   0  -6  18 117.895 133.606
   0   6  18 19.0628 79.2190
   0  -6 -18 157.155 125.285
   0   6  18-24.3838 114.448
   0   6  18 57.7614 125.245
   0  -6 -18 4.39880 133.023
   0   6  18-79.2211 144.105
   0  -6  18 102.609 121.575
   0  -6  18 177.449 171.469
   0   6 -18 127.574 154.982
   0   6  18 333.893 176.132
   0   6 -18 285.574 167.589
   0  -6  18 182.452 162.160
   0  -6 -18 206.200 126.208
   0  -6  18 39.9128 61.9479
   0   6 -18 50.0638 122.061
   0   6 -18 42.4983 130.573
   0   6 -18 259.428 147.108
   0   6 -18-115.352 144.127
   0  -6 -18 93.6417 125.401
   0  -6 -18-20.6824 124.038
   0  -6  18 0.98152 132.425
   0   6  18 186.472 158.873
   0  -6 -18 357.011 175.717
   0  -6 -18 76.5468 146.325
   0  -6  18 423.184 216.310
   0  -6 -18 189.336 162.274
   0  -6  18 106.996 161.487
   0  -6 -18 245.604 306.398
   0   6  18 189.051 134.304
   0   6 -18-56.7281 85.4374
   0  -6 -18 161.011 119.308
   0  -6 -18 37.8331 134.621
   0   6  18 388.081 158.295
   0   6 -18-84.2959 143.258
   0   6 -19 1809.62 308.382
   0   6  19 1796.11 317.528
   0   6 -19 1431.88 266.946
   0   6  19 1344.57 253.015
   0  -6  19 1432.46 285.157
   0   6 -19 1461.93 271.205
   0  -6 -19 1258.44 257.513
   0   6 -19 1175.06 261.243
   0   6  19 1313.51 280.599
   0  -6 -19 1229.76 266.930
   0   6  19 943.144 232.407
   0   6  19 1450.77 295.849
   0  -6  19 1046.84 232.750
   0  -6  19 1765.09 288.354
   0  -6 -19 1056.48 247.071
   0  -6 -19 1060.65 248.276
   0   6 -19 1557.19 282.322
   0   6  19 1467.87 254.627
   0   6 -19 1536.17 285.137
   0   6 -19 1800.50 308.537
   0   6 -19 1496.09 279.224
   0  -6 -19 1370.71 267.975
   0   6  19 1307.31 240.085
   0  -6 -19 1270.24 267.621
   0  -6 -19 1220.83 263.037
   0  -6 -19 1677.22 293.973
   0   6  19 1450.23 253.131
   0  -6  19 1609.13 295.645
   0   6 -19 1597.57 285.022
   0  -6 -19 1530.25 287.168
   0   6  19 1315.61 272.589
   0  -6 -19 1488.23 283.072
   0  -6 -19 1871.13 322.953
   0  -6  19 996.994 229.354
   0  -6  19 1441.69 266.043
   0   6 -19 1757.61 307.338
   0   6  19 1335.51 194.604
   0  -6  19 1289.58 265.394
   0   6 -19 1132.28 257.066
   0  -6 -19 1421.02 282.237
   0  -6 -19 1826.31 309.127
   0   6 -19 1586.94 211.052
   0  -6  19 1388.78 271.174
   0   6  19 928.544 230.844
   0  -6  19 1460.28 282.861
   0   6  20 6530.33 516.308
   0  -6 -20 6162.82 552.900
   0   6 -20 8228.14 630.005
   0  -6 -20 7431.97 572.675
   0  -6 -20 7588.40 613.472
   0   6 -20 7765.57 612.424
   0  -6 -20 6723.75 578.772
   0  -6  20 7015.22 587.566
   0  -6  20 7629.19 607.605
   0   6  20 6591.94 568.976
   0   6 -20 7031.93 583.571
   0  -6  20 8439.40 633.349
   0   6 -20 7629.79 611.981
   0  -6  20 5755.98 504.017
   0  -6 -20 7724.27 613.337
   0   6 -20 7360.37 601.943
   0  -6 -20 7049.63 572.722
   0   6  20 7251.09 585.399
   0  -6  20 6970.00 582.396
   0   6  20 7428.70 600.598
   0  -6 -20 7014.02 579.866
   0  -6 -20 6722.63 569.903
   0   6  20 6077.38 549.043
   0   6 -20 6411.53 553.603
   0   6 -20 8307.29 638.064
   0  -6 -20 7387.70 592.938
   0  -6 -20 6743.28 590.290
   0   6  20 8113.85 620.582
   0   6 -20 7065.57 587.741
   0  -6 -20 5986.44 536.683
   0   6  20 6942.19 526.787
   0   6  20 6802.66 520.676
   0  -6  20 7557.23 579.725
   0  -6  20 7916.24 621.274
   0  -6 -20 7136.32 585.331
   0   6  20 7930.22 620.873
   0   6 -20 6966.67 584.300
   0   6 -20 7500.75 601.844
   0  -6  20 6815.06 570.794
   0   6  20 7442.31 593.531
   0  -6 -20 6860.83 582.101
   0   6  21 2116.29 340.153
   0   6 -21 2155.08 345.737
   0  -6 -21 1684.22 321.504
   0   6  21 1696.65 324.169
   0  -6  21 1962.04 332.968
   0  -6  21 2654.88 376.471
   0  -6 -21 1815.28 325.113
   0  -6 -21 1606.03 291.499
   0  -6 -21 1895.24 320.031
   0   6  21 1464.15 255.796
   0  -6 -21 1988.15 316.729
   0  -6 -21 1729.60 316.340
   0  -6 -21 2179.58 359.418
   0  -6 -21 1482.16 295.205
   0  -6  21 1745.96 321.944
   0   6  21 1651.48 300.265
   0   6  21 2435.32 361.656
   0  -6  21 1447.26 278.046
   0   6  21 1615.28 308.103
   0  -6  21 1942.88 332.778
   0   6 -21 1631.24 289.313
   0   6  21 1728.42 270.539
   0   6  21 1292.72 286.578
   0   6  21 1830.21 287.525
   0  -6  21 2093.73 345.375
   0  -6 -21 1282.79 268.657
   0   6 -21 2099.74 336.864
   0   6 -21 2186.95 351.288
   0   6 -21 2072.41 341.825
   0  -6  21 2420.10 344.414
   0   6 -21 1415.38 287.085
   0   6 -21 1921.29 329.896
   0  -6 -21 1614.22 304.271
   0  -6  21 1944.40 325.459
   0   6  21 1894.92 336.162
   0  -6 -21 1618.51 314.096
   0  -6 -21 1905.60 334.247
   0   6 -21 1495.20 289.407
   0   6 -21 1931.03 330.125
   0  -6 -21 1769.49 313.787
   0   6 -21 1553.90 299.150
   0  -6 -22 38.7587 137.510
   0   6 -22 248.853 164.221
   0  -6  22 111.814 138.876
   0   6  22 38.4417 150.013
   0  -6 -22-38.2466 160.488
   0  -6 -22 497.035 192.521
   0   6  22 542.613 197.883
   0  -6  22 879.284 231.650
   0  -6 -22 446.554 196.180
   0   6 -22 418.768 164.515
   0  -6 -22 562.684 230.422
   0  -6 -22 399.741 175.330
   0   6  22 264.732 162.415
   0  -6  22 633.822 215.241
   0  -6 -22 432.595 191.121
   0   6 -22 133.746 135.316
   0   6 -22 846.900 245.544
   0  -6  22 399.149 165.069
   0   6 -22 222.813 149.153
   0   6 -22 632.808 248.550
   0  -6  22 300.207 167.657
   0   6  22 526.036 235.040
   0  -6 -22 109.403 140.737
   0  -6 -22 435.036 197.465
   0   6  22 287.693 131.138
   0   6 -22 200.558 180.709
   0   6  22 447.474 164.587
   0  -6 -22 254.493 159.173
   0   6  22 519.314 191.198
   0  -6 -22 513.053 172.835
   0   6 -22 258.067 164.167
   0   6  22 523.360 175.526
   0   6  22 66.4023 136.583
   0  -6  22 857.503 233.707
   0   6  22 215.720 160.947
   0   6 -22 635.874 223.853
   0  -6  22 410.539 196.723
   0  -6 -22 731.649 225.940
   0  -6 -22 281.038 163.921
   0  -6  22 576.879 211.853
   0   6 -22 435.094 189.706
   0   6  23 1530.65 267.455
   0   6 -23 1637.55 315.522
   0  -6 -23 1913.92 343.830
   0  -6  23 2133.57 356.369
   0  -6 -23 1740.16 329.280
   0  -6  23 1238.65 270.318
   0  -6 -23 1743.09 302.104
   0   6  23 1553.43 305.390
   0   6 -23 1577.66 308.405
   0   6  23 1762.79 335.529
   0   6  23 1536.85 265.956
   0   6 -23 1235.69 287.203
   0   6  23 1777.89 332.841
   0  -6 -23 1349.36 295.448
   0  -6  23 1586.41 312.233
   0  -6  23 1404.92 277.699
   0   6  23 1358.22 282.524
   0  -6 -23 1571.64 313.188
   0   6 -23 1713.33 321.562
   0  -6 -23 1239.39 271.573
   0   6 -23 1501.61 311.752
   0   6 -23 1437.42 304.097
   0  -6  23 1387.08 310.833
   0   6 -23 1224.79 280.966
   0  -6 -23 1479.40 299.752
   0  -6 -23 1513.55 322.912
   0   6  23 1781.03 345.187
   0   6  23 1210.93 255.952
   0  -6  23 1842.83 331.773
   0   6 -23 931.161 244.727
   0   6 -23 1110.70 246.368
   0  -6 -23 1756.61 327.864
   0   6  23 1686.09 311.029
   0  -6 -23 1762.30 315.876
   0  -6 -23 1600.32 316.899
   0  -6  23 1412.64 298.588
   0  -6  23 1589.46 310.074
   0  -6 -23 1924.79 351.029
   0   6 -23 1403.79 280.033
   0   6  24 2673.03 350.391
   0  -6 -24 2212.24 372.814
   0   6 -24 1987.39 362.049
   0   6 -24 2509.63 379.430
   0  -6 -24 2724.56 400.750
   0   6 -24 2711.44 407.404
   0  -6  24 1790.63 329.098
   0  -6 -24 2084.30 356.724
   0  -6  24 2346.79 386.761
   0  -6 -24 2180.67 354.676
   0   6 -24 2616.44 401.234
   0   6  24 1928.97 341.123
   0  -6 -24 1865.28 342.337
   0   6 -24 3020.13 423.159
   0  -6 -24 2448.51 383.011
   0   6  24 2932.75 418.829
   0   6  24 2444.26 384.324
   0  -6  24 2056.84 369.709
   0  -6 -24 2217.26 359.344
   0   6 -24 2667.44 394.618
   0  -6 -24 2395.46 384.075
   0  -6  24 2000.28 329.484
   0   6 -24 2804.53 419.051
   0   6 -24 2464.28 384.719
   0  -6 -24 2579.32 382.522
   0  -6 -24 1665.48 317.390
   0   6  24 2026.16 305.663
   0   6 -24 1714.83 323.313
   0  -6  24 2156.29 375.884
   0   6  24 2296.49 390.105
   0  -6 -24 3203.71 436.801
   0   6  24 2384.12 346.671
   0  -6 -24 2222.74 354.430
   0   6  24 2469.56 389.672
   0  -6  24 2750.82 405.058
   0   6 -24 2333.45 383.261
   0  -6  24 2289.40 360.633
   0   6  24 2361.08 364.831
   0  -6  24 2429.90 390.299
   0   6 -25 37.3065 122.566
   0   6  25 135.515 153.944
   0   6  25 139.222 169.429
   0   6 -25 277.810 187.991
   0   6  25 209.952 190.282
   0   6 -25 422.690 196.478
   0   6 -25 196.813 164.701
   0  -6  25-3.46730 164.591
   0  -6  25 255.739 179.758
   0   6 -25 190.448 171.109
   0   6  25 14.0309 137.980
   0   6 -25 235.393 176.450
   0  -6 -25 317.827 196.755
   0  -6 -25 232.977 172.912
   0  -6 -25 78.6353 141.660
   0  -6  25 92.7926 130.774
   0   6 -25 83.4012 131.608
   0  -6 -25 255.997 176.669
   0  -6  25 168.979 136.269
   0   6  25-93.2424 118.965
   0   6  25-41.3462 112.307
   0   6 -25 95.1228 148.762
   0  -6 -25 111.786 144.090
   0  -6  25 148.177 143.868
   0  -6 -25-204.876 171.922
   0   6 -25 196.244 151.347
   0  -6 -25 99.1343 154.056
   0  -6 -25 887.194 256.715
   0  -6 -25 190.030 147.468
   0  -6  25 285.062 187.670
   0  -6 -25 96.6331 141.973
   0   6  25 292.043 165.800
   0  -6  25 536.085 203.402
   0  -6  25 34.4569 138.825
   0   6 -25 144.360 144.583
   0   6  25 213.544 164.760
   0  -6 -25 283.414 170.176
   0   6 -25-133.465 173.211
   0   6 -26 3120.26 457.256
   0  -6  26 3029.41 442.189
   0   6  26 2737.96 416.851
   0  -6 -26 3271.80 456.858
   0   6  26 2830.77 420.212
   0   6  26 3072.67 441.582
   0  -6  26 3680.14 479.300
   0   6  26 2888.71 431.731
   0  -6  26 3725.46 481.455
   0   6 -26 3103.19 443.671
   0  -6  26 2710.17 384.534
   0   6  26 3101.54 397.200
   0   6 -26 2900.52 436.443
   0   6 -26 2887.37 434.855
   0   6 -26 3141.98 444.444
   0   6 -26 2738.35 419.361
   0   6 -26 2711.49 402.410
   0  -6  26 3721.92 485.301
   0   6  26 2693.84 414.330
   0  -6 -26 3014.14 430.597
   0   6 -26 3181.53 450.827
   0  -6  26 2390.51 374.168
   0  -6 -26 2876.23 432.297
   0  -6  26 2873.16 430.254
   0   6  26 3292.10 425.996
   0   6 -26 3185.14 456.066
   0   6  26 2309.46 332.532
   0  -6 -26 3034.76 435.971
   0  -6 -26 2481.46 399.164
   0   6 -26 2522.66 402.809
   0   6 -26 2136.94 385.058
   0  -6  26 3142.44 440.970
   0  -6 -26 2714.29 414.569
   0  -6 -26 2895.01 423.913
   0  -6 -26 2671.98 413.416
   0   6  26 2667.38 402.255
   0  -6 -26 2306.32 364.946
   0  -6 -26 3334.88 456.399
   0   6 -26 2669.38 411.095
   0  -6  26 2633.43 402.736
   0  -6 -26 2764.60 417.882
   0   6 -26 3316.59 457.317
   0   6  27 199.081 206.931
   0   6 -27 17.1455 155.553
   0   6 -27 150.007 198.775
   0  -6  27-55.5995 127.297
   0  -6 -27 67.9345 153.926
   0   6 -27 158.970 167.889
   0  -6  27 237.481 217.090
   0  -6  27-2.35019 142.526
   0  -6  27 80.3955 138.065
   0  -6 -27 161.638 164.687
   0   6 -27 467.534 221.967
   0   6 -27 418.703 228.977
   0   6  27 325.181 194.728
   0   6  27 212.398 211.578
   0  -6  27-116.073 171.554
   0   6 -27 80.3444 138.105
   0   6 -27 179.371 171.844
   0  -6 -27-125.180 161.112
   0   6  27-96.9757 163.968
   0   6 -27 146.945 143.781
   0  -6  27 227.125 180.667
   0  -6 -27 90.3768 186.732
   0   6  27-108.544 149.642
   0  -6  27 483.057 243.490
   0  -6 -27 242.116 173.088
   0   6  27 525.928 202.450
   0  -6 -27 124.444 150.117
   0  -6  27-64.9118 153.713
   0  -6  28 1392.03 306.566
   0   6  28 1455.34 298.469
   0   6  28 1139.16 258.437
   0  -6  28 1248.18 280.679
   0   6 -28 1068.60 275.023
   0   6  29 1889.35 343.088
   0  -6  29 1390.42 288.115
   0   6  29 1917.88 353.134
   0   7   0-15.6474 148.404
   0  -7   0-254.689 184.061
   0   7   0 51.7615 144.560
   0   7   0-160.276 173.823
   0  -7   0 240.014 150.181
   0   7   0 3.69014 86.9776
   0  -7   0-82.5802 178.273
   0  -7   0-58.1739 118.929
   0   7   0 46.9152 112.804
   0  -7   0-79.3426 140.618
   0  -7   0 99.2472 89.4634
   0  -7   0-181.162 121.346
   0   7   0 100.259 134.998
   0   7   0 290.433 159.153
   0  -7   0 119.662 131.012
   0  -7   0 24.8445 114.496
   0   7   0-141.364 168.720
   0   7   0-99.5536 175.104
   0   7   0-60.1961 127.151
   0  -7   0-85.1115 148.537
   0  -7   0 32.5563 121.050
   0  -7   0-230.495 159.689
   0  -7  -1 27974.1 808.455
   0   7  -1 27561.5 989.399
   0  -7  -1 28036.2 997.695
   0  -7   1 29167.6 1014.91
   0  -7  -1 27971.0 1000.62
   0  -7   1 28482.4 1004.64
   0   7   1 26915.6 979.415
   0  -7  -1 28981.2 1013.58
   0  -7  -1 29217.3 907.662
   0  -7   1 27718.6 964.741
   0  -7   1 27451.6 991.559
   0   7   1 27445.0 987.951
   0   7   1 26967.4 877.179
   0  -7   1 27561.5 991.459
   0   7  -1 28136.1 1003.12
   0   7  -1 27374.7 971.764
   0  -7   1 27613.5 753.527
   0  -7   1 28580.2 1010.55
   0  -7   1 29693.7 1021.86
   0   7  -1 27608.8 988.647
   0  -7   1 28978.8 1014.68
   0   7  -1 26579.1 975.175
   0   7   1 28531.9 1011.96
   0   7   1 27695.1 991.813
   0  -7  -1 27745.6 993.877
   0  -7  -1 26991.4 982.284
   0   7  -1 28573.6 1008.35
   0   7   1 28371.4 1004.38
   0   7  -1 27875.1 1007.22
   0  -7  -1 27655.0 962.967
   0  -7  -1 28942.9 964.925
   0  -7   1 28705.4 940.445
   0   7   1 27827.2 606.024
   0   7   1 26865.4 987.075
   0  -7   1 28202.3 1002.53
   0  -7   1 29163.4 906.585
   0   7  -1 28279.9 856.716
   0   7  -1 26234.7 976.689
   0   7   1 27485.2 994.779
   0  -7  -1 27993.3 1002.02
   0   7   1 28357.3 1007.67
   0   7  -1 30321.9 1039.07
   0  -7  -1 29406.0 1021.40
   0   7   1 28094.3 1007.68
   0  -7  -1 27331.6 985.457
   0  -7  -1 28027.7 999.510
   0  -7   1 28231.2 998.565
   0  -7  -2 3270.14 341.748
   0   7   2 3021.34 326.154
   0   7  -2 3745.23 351.238
   0   7  -2 4249.78 379.316
   0   7  -2 3068.74 324.017
   0  -7   2 3521.35 313.317
   0  -7   2 3220.44 302.677
   0  -7  -2 2783.58 314.419
   0   7  -2 3753.19 351.659
   0  -7   2 3259.54 332.834
   0   7   2 3002.78 333.945
   0  -7   2 4031.18 373.705
   0  -7  -2 3212.70 263.771
   0  -7   2 3988.51 346.611
   0  -7  -2 3393.57 341.918
   0  -7   2 3184.15 329.550
   0   7   2 3788.33 351.616
   0   7   2 3552.45 353.017
   0   7  -2 3895.21 365.235
   0  -7  -2 2856.27 313.710
   0  -7  -2 3684.58 355.909
   0   7  -2 3536.89 276.736
   0  -7   2 2878.90 312.108
   0  -7  -2 3269.20 337.512
   0   7   2 3124.55 329.362
   0   7   2 3652.67 150.426
   0  -7   2 3189.41 330.094
   0  -7  -2 3621.25 335.912
   0   7   2 3339.76 143.790
   0  -7  -2 3004.84 315.648
   0   7  -2 2970.65 320.637
   0   7   2 3589.49 358.988
   0  -7   2 3512.08 306.910
   0   7  -2 3914.26 361.622
   0  -7   2 2962.47 325.546
   0   7  -2 3501.02 347.071
   0  -7  -2 3249.87 334.832
   0  -7   2 2772.97 310.261
   0  -7   2 3704.93 353.623
   0  -7  -2 3239.70 326.499
   0   7   2 3008.86 317.114
   0   7   2 3972.60 374.933
   0  -7  -2 3639.41 304.095
   0   7  -2 3672.94 344.669
   0   7   2 3818.22 325.923
   0  -7  -2 3006.80 325.483
   0  -7   2 3131.90 219.053
   0   7  -2 3828.88 364.515
   0  -7   2 3685.57 355.007
   0   7  -3 17721.2 773.524
   0   7   3 16198.5 744.212
   0   7   3 18119.1 791.772
   0  -7   3 17454.6 690.361
   0   7  -3 18876.2 802.583
   0   7   3 17593.2 773.414
   0   7  -3 16993.7 762.331
   0   7   3 17397.0 710.584
   0  -7   3 17242.5 767.565
   0   7   3 16925.0 766.097
   0  -7   3 16996.8 763.695
   0  -7  -3 17009.8 762.628
   0  -7  -3 16277.1 630.049
   0  -7  -3 16809.9 756.685
   0  -7  -3 16313.2 752.282
   0   7  -3 17244.0 765.748
   0   7  -3 17443.0 771.625
   0  -7  -3 17287.7 773.583
   0   7   3 18135.8 790.836
   0   7  -3 18083.0 624.934
   0  -7   3 18014.2 712.261
   0  -7   3 18042.0 785.346
   0   7  -3 18962.9 805.703
   0  -7   3 16736.8 761.378
   0  -7  -3 17312.4 741.753
   0  -7   3 17137.4 517.477
   0  -7   3 18686.0 798.164
   0   7   3 17917.3 775.295
   0  -7   3 16329.0 749.570
   0  -7   3 17365.2 773.368
   0  -7  -3 16283.5 750.596
   0   7  -3 16939.7 778.703
   0   7  -3 18343.4 792.362
   0  -7   3 17173.1 768.408
   0  -7  -3 16502.9 755.348
   0   7   3 17929.9 785.595
   0  -7  -3 17272.4 747.605
   0   7  -3 17507.8 778.363
   0  -7   3 16367.6 754.112
   0  -7   3 16947.5 690.823
   0   7   3 17792.4 780.939
   0  -7  -3 16666.1 756.628
   0  -7  -3 17830.8 776.329
   0  -7  -3 17597.7 776.071
   0  -7  -3 16725.3 670.274
   0   7  -3 19366.0 778.010
   0  -7   4 6544.61 468.778
   0  -7   4 6669.36 471.729
   0  -7   4 6528.04 469.031
   0   7   4 7082.60 489.537
   0  -7   4 6185.33 455.720
   0   7  -4 6828.65 480.697
   0  -7   4 6422.32 468.106
   0  -7   4 6625.06 418.976
   0   7   4 7040.40 483.176
   0  -7  -4 6474.52 408.653
   0   7   4 6356.51 467.729
   0  -7  -4 6470.52 466.703
   0   7  -4 7527.09 499.543
   0  -7  -4 7431.04 501.746
   0   7  -4 6100.34 452.031
   0  -7  -4 6163.86 452.692
   0  -7  -4 6249.93 461.959
   0   7  -4 7068.73 459.037
   0  -7   4 6351.63 464.995
   0  -7  -4 6074.98 452.534
   0  -7   4 6617.19 470.311
   0  -7  -4 6388.43 451.178
   0  -7   4 7010.11 428.187
   0   7   4 6873.32 484.015
   0  -7  -4 6467.54 448.375
   0  -7  -4 6468.02 468.229
   0   7   4 7105.63 489.441
   0   7  -4 7428.04 498.209
   0   7   4 6139.31 452.602
   0   7  -4 7416.99 502.411
   0   7   4 6841.49 446.011
   0   7  -4 7365.04 501.362
   0   7  -4 6468.18 462.705
   0   7  -4 6501.07 348.347
   0  -7  -4 5922.83 448.494
   0  -7   4 6528.67 420.038
   0  -7  -4 6167.95 457.059
   0  -7  -4 6659.26 477.941
   0   7   4 6206.73 462.967
   0  -7   4 7059.06 486.429
   0   7   4 6763.29 479.573
   0   7   4 6999.47 482.360
   0  -7   4 6161.10 272.107
   0  -7   4 7078.44 488.213
   0   7  -4 6784.41 474.773
   0   7  -4 6432.89 468.336
   0  -7  -4 6173.20 459.191
   0  -7   5 4097.48 380.883
   0   7  -5 4606.06 401.987
   0  -7  -5 4172.86 383.684
   0   7  -5 5088.66 417.921
   0   7  -5 4612.75 395.625
   0   7  -5 4524.97 394.263
   0  -7   5 4814.65 403.769
   0  -7   5 4943.72 364.496
   0  -7   5 4558.43 393.080
   0   7  -5 4896.15 291.051
   0  -7  -5 4915.26 404.682
   0  -7  -5 4422.43 394.920
   0  -7  -5 4034.93 381.277
   0  -7   5 4995.26 412.098
   0   7   5 5299.07 430.752
   0  -7  -5 4683.99 397.479
   0   7   5 4659.21 400.211
   0   7  -5 5299.06 425.339
   0   7  -5 4279.32 376.705
   0  -7  -5 4385.46 392.265
   0  -7  -5 5003.93 413.411
   0  -7  -5 4306.74 382.186
   0  -7  -5 4711.30 402.667
   0  -7   5 5041.61 415.182
   0  -7   5 4820.27 411.423
   0  -7  -5 4912.15 407.822
   0  -7   5 4354.98 385.322
   0  -7  -5 3966.27 354.512
   0   7   5 4857.94 404.148
   0  -7   5 4775.11 215.484
   0   7  -5 4427.07 366.925
   0   7   5 4291.52 382.721
   0   7   5 5016.43 389.260
   0   7   5 4396.53 377.231
   0  -7   5 4976.70 358.153
   0   7  -5 4027.22 373.203
   0   7   5 4645.36 264.392
   0  -7  -5 4250.25 378.362
   0   7  -5 4751.94 402.837
   0  -7   5 4285.77 385.558
   0  -7   5 4474.76 351.531
   0   7   5 4920.07 412.031
   0   7   5 5393.10 439.651
   0   7   5 4882.36 413.309
   0   7  -5 4636.11 396.542
   0  -7   5 5141.15 418.358
   0   7   5 4934.81 420.900
   0  -7   6 1097.16 218.863
   0  -7  -6 1057.44 212.883
   0   7   6 1197.62 212.007
   0   7  -6 1224.95 221.796
   0   7  -6 1487.40 241.003
   0   7  -6 1670.59 256.614
   0   7  -6 1317.84 221.966
   0   7  -6 1293.73 204.833
   0  -7   6 1180.96 93.7639
   0   7  -6 1232.38 142.426
   0  -7   6 1382.92 232.339
   0  -7   6 1514.32 205.451
   0   7   6 1176.90 205.606
   0  -7  -6 1442.36 230.775
   0   7   6 1122.23 211.626
   0   7  -6 1242.76 232.150
   0  -7   6 1112.03 67.2597
   0   7  -6 1231.49 224.282
   0   7   6 1189.46 219.499
   0  -7  -6 1462.57 234.715
   0   7   6 1035.35 196.745
   0  -7   6 884.812 191.227
   0   7   6 1218.95 127.812
   0  -7   6 1210.66 238.201
   0   7   6 2028.52 280.581
   0  -7  -6 1176.92 225.893
   0  -7  -6 1563.26 253.992
   0  -7  -6 1073.70 206.995
   0  -7  -6 1152.25 211.891
   0   7   6 1061.71 216.092
   0   7   6 1270.45 229.918
   0  -7   6 1263.67 198.231
   0   7  -6 1462.07 236.882
   0  -7   6 887.727 187.602
   0   7  -6 1317.12 232.021
   0  -7  -6 1358.13 212.774
   0  -7  -6 1033.90 204.453
   0  -7  -6 1522.51 152.790
   0  -7  -6 1161.79 211.976
   0  -7   6 1210.60 220.347
   0  -7   6 1138.90 193.137
   0  -7   6 1203.81 189.332
   0  -7   6 1328.85 238.699
   0  -7  -6 1217.53 215.264
   0  -7  -6 1348.86 229.938
   0  -7   6 1402.06 232.555
   0   7   6 1346.55 231.781
   0   7   6 1177.46 225.304
   0   7  -6 1780.08 261.016
   0   7   7 7553.08 523.115
   0   7  -7 8020.72 535.214
   0  -7  -7 8259.82 535.006
   0  -7   7 8265.35 543.534
   0  -7   7 8566.06 551.214
   0   7   7 9739.59 587.242
   0  -7  -7 7816.88 524.229
   0  -7  -7 8028.86 529.805
   0   7   7 8135.51 534.062
   0   7  -7 9350.66 522.025
   0  -7   7 9042.24 567.648
   0  -7   7 7788.19 528.418
   0  -7   7 9363.51 575.266
   0   7   7 9235.49 563.212
   0  -7  -7 7512.58 508.957
   0   7  -7 8067.26 538.157
   0   7  -7 8005.81 536.158
   0  -7   7 8776.33 504.313
   0  -7   7 8673.63 496.927
   0  -7  -7 9066.22 568.147
   0  -7   7 8729.40 470.818
   0   7  -7 8106.44 351.396
   0   7   7 8737.67 562.866
   0  -7  -7 7405.23 518.030
   0   7  -7 8368.86 543.776
   0  -7  -7 8789.22 336.005
   0  -7   7 8254.18 545.173
   0  -7  -7 8427.00 518.032
   0   7  -7 7831.74 530.494
   0  -7  -7 7671.99 519.599
   0  -7  -7 7824.85 529.202
   0   7  -7 7665.14 523.403
   0  -7  -7 8463.24 541.771
   0   7   7 7702.38 516.641
   0   7  -7 8268.60 543.580
   0  -7  -7 7846.72 528.879
   0   7   7 8553.99 316.371
   0  -7  -7 8371.98 548.078
   0  -7   7 7886.12 529.180
   0   7   7 8504.82 542.529
   0  -7   7 8418.97 544.989
   0   7   7 8550.90 548.691
   0  -7   7 8202.10 263.813
   0  -7  -7 8583.65 557.979
   0   7   7 8661.99 551.822
   0   7  -7 7704.09 526.066
   0   7   8 92.1251 124.203
   0   7   8 32.9724 115.611
   0  -7  -8 100.216 137.817
   0  -7   8 187.357 159.182
   0  -7  -8 359.017 178.244
   0  -7   8 108.097 47.9194
   0  -7   8 237.490 153.317
   0  -7  -8-116.287 146.194
   0  -7  -8 159.271 161.399
   0  -7  -8 84.1260 122.854
   0   7   8-16.4004 127.948
   0   7  -8 150.312 136.237
   0  -7  -8 313.090 144.428
   0   7   8 151.488 114.387
   0   7  -8 122.987 95.8353
   0   7   8 71.2502 121.842
   0  -7  -8 35.2122 119.282
   0   7   8 148.351 46.5619
   0  -7  -8-43.3881 125.153
   0  -7   8 178.395 117.258
   0   7   8 276.326 148.937
   0  -7   8 55.0654 93.8788
   0   7  -8 146.441 61.2226
   0   7   8 21.9833 92.6233
   0   7  -8 15.2222 124.684
   0  -7  -8 55.0697 38.4846
   0   7   8 122.910 41.0644
   0   7   8-15.6592 133.526
   0   7  -8-4.94773 130.403
   0   7   8 215.031 155.384
   0  -7   8 174.277 137.922
   0  -7   8 92.4018 120.471
   0  -7  -8 29.5933 127.835
   0  -7  -8 141.074 127.115
   0   7  -8 236.182 124.333
   0  -7  -8 88.9950 120.776
   0  -7  -8 220.421 133.558
   0  -7   8-9.04188 111.005
   0  -7  -8 274.032 132.991
   0  -7   8 484.536 182.849
   0   7  -8 278.040 158.173
   0   7   8 482.137 173.710
   0  -7   8 297.930 169.660
   0  -7   8 11.9488 89.6086
   0  -7   8 209.820 144.241
   0   7  -8 90.4975 142.798
   0   7  -8 198.807 112.097
   0   7  -8 16.8619 110.282
   0  -7   9 18721.4 848.262
   0  -7  -9 20404.4 873.481
   0   7   9 20272.8 869.606
   0  -7  -9 19416.1 870.322
   0  -7   9 20654.8 744.568
   0   7  -9 20665.5 891.643
   0  -7   9 18969.5 851.776
   0   7  -9 19752.8 867.732
   0   7  -9 19207.3 861.387
   0   7   9 19728.0 878.879
   0  -7   9 19201.0 860.691
   0   7   9 19483.7 519.569
   0  -7  -9 19791.9 866.042
   0   7  -9 18931.6 764.482
   0  -7  -9 20693.4 896.308
   0   7   9 20309.4 876.815
   0  -7   9 19236.4 786.218
   0  -7  -9 18789.4 854.278
   0   7  -9 20504.4 887.138
   0  -7  -9 18906.0 857.965
   0  -7  -9 20318.0 880.258
   0  -7  -9 19724.6 874.954
   0   7  -9 19531.1 525.470
   0  -7  -9 19063.7 853.569
   0   7   9 19702.6 781.801
   0  -7   9 19504.4 868.131
   0   7  -9 19708.5 872.285
   0   7   9 18496.4 856.306
   0  -7  -9 17787.7 828.986
   0  -7   9 20808.0 889.698
   0  -7   9 18890.8 789.456
   0   7  -9 21100.1 898.935
   0  -7   9 19421.4 866.256
   0   7   9 20298.7 875.187
   0   7  -9 18458.5 849.052
   0   7  -9 20750.9 888.389
   0   7   9 20564.7 890.166
   0  -7   9 18467.3 841.389
   0   7   9 19160.3 854.406
   0  -7  -9 20034.0 833.371
   0  -7   9 19041.5 540.338
   0  -7  -9 19475.4 871.276
   0  -7  -9 19706.3 867.302
   0   7   9 20318.9 889.422
   0   7  -9 18866.5 857.996
   0   7   9 19145.0 863.080
   0  -7 -10 7946.53 551.431
   0   7 -10 8285.21 489.940
   0   7 -10 8247.20 559.394
   0  -7  10 8649.98 572.593
   0   7  10 8192.20 552.586
   0  -7  10 8963.30 530.372
   0  -7 -10 8822.14 578.634
   0   7 -10 8624.37 578.582
   0   7 -10 8143.61 552.368
   0   7  10 7652.25 553.628
   0  -7  10 7482.21 548.917
   0  -7 -10 7324.96 531.458
   0  -7 -10 8804.30 583.698
   0  -7 -10 8155.67 557.546
   0   7  10 7580.49 480.021
   0   7 -10 7946.63 560.027
   0  -7 -10 8339.09 565.101
   0  -7  10 7936.30 550.607
   0   7  10 7963.95 554.879
   0  -7  10 7371.72 340.048
   0  -7 -10 7748.61 518.663
   0  -7 -10 8435.43 573.203
   0  -7 -10 8416.69 576.785
   0   7  10 8186.62 555.451
   0   7 -10 8804.09 576.448
   0  -7  10 9205.59 592.885
   0  -7  10 8911.24 588.604
   0   7  10 7560.48 542.003
   0   7 -10 7911.06 554.808
   0   7  10 8701.29 577.843
   0  -7  10 7954.38 553.447
   0   7 -10 7257.56 527.459
   0   7  10 8696.35 569.580
   0   7  10 8221.32 338.876
   0  -7 -10 8552.70 570.896
   0   7 -10 8983.46 591.496
   0  -7 -10 8206.93 562.567
   0  -7  10 7943.47 551.492
   0   7  10 7709.46 550.731
   0   7 -10 9346.60 599.984
   0  -7  10 8550.13 464.304
   0  -7  10 8238.63 513.460
   0  -7 -10 8115.77 558.423
   0  -7  11 11223.4 610.071
   0  -7 -11 10093.8 627.393
   0  -7  11 12409.3 696.805
   0  -7 -11 10210.3 629.687
   0   7 -11 10016.9 626.812
   0  -7  11 11108.9 657.841
   0   7 -11 10657.0 650.136
   0  -7 -11 10931.4 652.784
   0   7  11 11632.3 673.147
   0   7 -11 10420.3 638.593
   0  -7  11 11160.9 655.515
   0  -7  11 11800.3 550.232
   0   7  11 11294.1 590.349
   0   7  11 11892.0 664.020
   0  -7 -11 11323.0 664.762
   0  -7 -11 9883.19 623.609
   0   7  11 10839.8 422.874
   0  -7  11 10649.0 438.028
   0  -7  11 10718.0 643.014
   0   7 -11 11563.4 582.694
   0  -7 -11 10847.2 648.266
   0  -7  11 11894.0 683.114
   0   7  11 10522.0 641.765
   0  -7  11 10760.2 650.968
   0   7  11 10271.2 638.713
   0   7 -11 10650.6 648.091
   0  -7  11 11332.5 666.741
   0   7 -11 11079.6 661.627
   0   7  11 11309.0 657.073
   0   7 -11 9858.82 628.266
   0   7  11 11526.5 665.762
   0   7 -11 11205.2 663.320
   0  -7 -11 11847.0 679.420
   0  -7  11 11390.1 609.104
   0  -7  11 11469.8 671.801
   0   7  11 10806.5 647.203
   0   7 -11 12162.9 690.664
   0  -7 -11 11211.5 660.368
   0  -7 -11 10541.2 640.805
   0  -7 -11 10915.7 622.298
   0   7 -11 11055.2 661.791
   0  -7 -11 9772.49 617.532
   0   7 -11 9909.50 627.952
   0   7  11 9777.36 620.819
   0  -7 -11 10456.5 637.189
   0  -7  12 4.70570 56.9108
   0  -7  12 136.277 103.020
   0  -7  12 249.776 121.528
   0  -7  12 5.80831 143.428
   0   7 -12 261.801 132.962
   0  -7 -12 17.8120 116.343
   0   7 -12 133.766 114.220
   0  -7 -12 9.92603 119.171
   0  -7  12 112.006 101.155
   0   7 -12 17.6976 129.142
   0   7 -12-35.4902 124.991
   0   7 -12 68.7865 121.365
   0   7 -12 193.188 164.504
   0  -7 -12 7.82686 132.238
   0  -7  12 160.523 170.517
   0   7 -12 45.7686 132.104
   0   7  12-51.8427 146.112
   0  -7 -12 193.005 162.198
   0  -7 -12 292.072 165.084
   0  -7  12-65.2676 127.716
   0   7  12 90.0333 130.855
   0   7  12 95.9496 103.086
   0   7 -12 110.039 163.567
   0  -7 -12-65.3060 139.180
   0   7 -12 71.7213 121.314
   0   7  12-153.690 161.644
   0  -7 -12-14.8350 158.977
   0   7 -12 226.264 154.745
   0   7  12-25.8592 134.635
   0   7 -12 63.0023 107.617
   0   7  12 30.9374 114.786
   0  -7 -12 292.012 148.626
   0   7 -12 5.71435 121.108
   0   7  12 122.135 151.269
   0  -7  12 115.703 119.736
   0  -7  12 312.862 176.571
   0   7  12-8.66568 61.0413
   0  -7  12 51.1906 102.725
   0  -7 -12 123.349 143.109
   0   7  12 71.1062 121.439
   0  -7 -12-90.4154 149.368
   0  -7  12 197.621 158.035
   0  -7  12 90.3352 112.541
   0  -7 -12 208.454 164.505
   0   7 -13 8501.39 599.496
   0   7  13 8696.72 598.290
   0  -7 -13 8669.15 601.834
   0  -7 -13 8374.75 596.437
   0  -7  13 8156.29 585.900
   0  -7  13 8922.89 604.999
   0  -7  13 8856.50 602.801
   0   7 -13 8610.39 596.563
   0  -7 -13 7867.00 568.622
   0  -7 -13 8182.51 584.603
   0   7  13 8317.63 586.674
   0  -7 -13 8447.33 592.085
   0   7  13 8209.70 592.741
   0   7  13 7971.65 571.988
   0  -7  13 8721.79 558.215
   0  -7  13 8361.79 545.481
   0   7  13 8753.97 584.905
   0  -7 -13 7823.53 537.980
   0  -7 -13 8746.97 598.258
   0   7 -13 6796.56 533.858
   0   7 -13 8202.66 584.208
   0   7 -13 8862.55 605.392
   0   7  13 8759.36 606.503
   0   7  13 8453.00 584.557
   0  -7 -13 7332.84 560.114
   0   7 -13 7722.81 562.389
   0  -7  13 8501.45 590.279
   0  -7  13 8862.36 435.536
   0  -7 -13 7868.17 568.904
   0   7 -13 8227.36 583.857
   0   7  13 8707.10 531.644
   0  -7  13 9369.69 623.475
   0  -7 -13 8924.44 610.298
   0   7 -13 7449.42 562.684
   0   7  13 8515.39 414.598
   0  -7 -13 7638.22 563.539
   0  -7  13 7847.72 571.307
   0   7 -13 9127.26 620.958
   0   7 -13 8317.98 593.644
   0  -7  13 8242.24 580.476
   0  -7  13 8678.27 467.038
   0  -7  13 8973.23 610.718
   0   7 -13 7749.22 573.273
   0   7 -13 8038.48 489.552
   0   7 -14 7267.06 403.945
   0   7 -14 6897.76 543.179
   0   7  14 7119.79 543.819
   0   7  14 7045.26 535.312
   0   7  14 6998.84 487.328
   0   7 -14 7850.11 576.252
   0   7 -14 7726.37 579.403
   0   7 -14 6587.27 535.915
   0  -7  14 8048.78 589.384
   0  -7 -14 8007.54 584.036
   0  -7  14 7862.40 542.523
   0   7  14 7623.22 407.333
   0   7  14 7126.45 545.251
   0   7 -14 7680.07 575.865
   0   7 -14 6692.73 538.802
   0   7  14 6929.79 540.557
   0  -7 -14 6235.57 512.721
   0  -7 -14 7115.63 554.970
   0  -7 -14 7244.82 556.607
   0  -7  14 7906.43 579.286
   0  -7  14 7295.35 556.998
   0   7  14 8003.95 581.740
   0   7  14 7382.55 556.734
   0   7 -14 6536.45 528.116
   0   7  14 8244.19 591.843
   0  -7 -14 6760.34 538.293
   0  -7  14 6930.38 418.282
   0  -7 -14 6419.98 524.058
   0  -7 -14 6845.02 541.938
   0  -7  14 6854.78 501.954
   0   7 -14 7576.50 568.694
   0  -7 -14 6892.62 550.658
   0   7  14 7887.61 581.778
   0  -7  14 6589.93 531.370
   0   7 -14 7548.71 569.795
   0   7 -14 6925.79 549.771
   0  -7  14 7675.81 573.292
   0   7 -14 7704.68 573.977
   0  -7 -14 7264.54 553.611
   0  -7  14 6863.07 543.530
   0   7 -14 7182.88 455.202
   0  -7  14 6424.95 391.292
   0  -7 -14 7575.72 544.174
   0  -7 -14 6656.22 528.144
   0  -7  14 7566.30 562.190
   0  -7 -15 1964.18 297.806
   0   7  15 1582.61 273.138
   0   7 -15 1910.78 312.198
   0   7 -15 2148.00 315.928
   0   7  15 2100.99 313.140
   0  -7  15 2259.62 302.121
   0   7 -15 2499.75 345.932
   0  -7  15 2277.25 330.575
   0  -7 -15 2421.98 343.991
   0   7 -15 1981.29 311.592
   0   7  15 2101.16 306.959
   0  -7  15 2460.10 331.098
   0  -7  15 2052.28 234.250
   0   7  15 2172.86 230.828
   0  -7  15 2627.06 329.761
   0   7 -15 2082.39 322.131
   0   7 -15 2376.37 336.653
   0   7 -15 1982.89 313.147
   0   7 -15 2338.62 267.403
   0   7 -15 2289.60 339.006
   0   7 -15 1595.09 289.858
   0  -7 -15 1796.26 285.234
   0  -7 -15 1483.05 275.371
   0  -7 -15 1653.67 278.112
   0  -7 -15 2015.44 308.716
   0  -7 -15 1590.56 288.359
   0   7  15 2331.54 323.060
   0   7  15 2355.03 293.439
   0  -7  15 2014.43 322.147
   0  -7  15 2363.30 246.911
   0  -7 -15 2190.21 324.798
   0  -7  15 2071.93 317.128
   0   7 -15 1928.35 312.208
   0   7 -15 2039.96 302.026
   0  -7 -15 1652.90 279.477
   0   7  15 2432.61 339.026
   0  -7 -15 1799.88 285.050
   0   7  15 1838.75 290.280
   0   7  15 2239.32 324.776
   0  -7  15 1331.08 264.971
   0  -7 -15 1783.78 295.667
   0  -7  15 2084.46 315.577
   0  -7 -15 2063.03 308.799
   0   7  15 2303.42 329.394
   0  -7  15 1935.91 302.927
   0  -7 -15 2181.46 320.565
   0   7  15 1852.33 293.884
   0   7  16 426.639 164.654
   0   7 -16 546.488 202.749
   0   7  16 131.714 157.422
   0   7 -16 325.060 161.755
   0   7 -16 228.497 144.972
   0   7 -16 202.433 117.600
   0  -7 -16 75.0527 144.074
   0  -7  16 406.164 190.015
   0   7  16 321.678 139.458
   0  -7  16 272.750 140.985
   0   7 -16 356.555 119.024
   0   7  16 214.508 155.319
   0   7 -16 157.181 155.107
   0  -7 -16 127.264 108.761
   0   7 -16 245.637 141.631
   0   7 -16 345.975 164.921
   0  -7 -16 210.933 153.184
   0  -7 -16 246.538 157.641
   0   7  16 443.520 125.739
   0   7 -16 619.838 204.604
   0   7  16 171.656 158.975
   0  -7 -16 256.355 177.151
   0  -7  16 371.830 148.250
   0   7  16-40.2861 144.694
   0  -7 -16 241.954 146.932
   0  -7  16 253.026 103.101
   0  -7 -16 185.969 180.840
   0   7 -16 627.316 198.846
   0  -7 -16 224.359 142.519
   0   7  16 120.846 139.095
   0   7 -16 297.656 152.306
   0  -7 -16 157.505 125.329
   0  -7 -16 209.710 156.049
   0  -7  16 339.516 174.178
   0  -7  16 347.942 156.271
   0   7 -16 374.183 179.547
   0   7 -16 437.455 187.477
   0  -7  16 457.674 179.376
   0   7  16 220.882 144.106
   0   7  16 494.340 195.996
   0  -7  16 154.821 80.4701
   0  -7 -16 320.059 181.730
   0  -7 -16 162.791 131.093
   0  -7  16 448.799 158.744
   0  -7  16 451.868 175.066
   0  -7  16 455.121 188.951
   0   7  16 334.926 150.618
   0  -7 -16 363.964 168.663
   0   7  16 481.869 195.867
   0   7  17 2387.85 349.232
   0  -7 -17 2274.60 334.075
   0   7  17 2660.63 349.781
   0   7  17 2085.09 337.900
   0   7  17 2397.03 344.335
   0  -7  17 2369.01 349.937
   0   7 -17 2503.79 351.980
   0   7  17 2310.21 326.133
   0  -7 -17 2252.64 337.067
   0   7 -17 2805.04 309.877
   0   7  17 2504.19 355.337
   0   7 -17 1939.67 322.446
   0  -7 -17 2497.21 344.395
   0   7  17 2377.11 305.538
   0  -7  17 2209.13 339.974
   0  -7  17 2591.97 354.727
   0  -7 -17 2219.91 340.531
   0  -7 -17 2679.11 359.832
   0   7 -17 2174.11 328.373
   0  -7 -17 2129.65 326.407
   0   7 -17 2836.17 374.215
   0  -7  17 2268.02 264.509
   0   7  17 2770.69 370.945
   0  -7 -17 2786.46 357.880
   0  -7 -17 2522.09 348.666
   0  -7  17 2349.47 347.935
   0   7  17 2268.80 347.151
   0  -7 -17 3142.13 385.869
   0   7  17 2204.46 271.323
   0  -7  17 3019.19 376.461
   0   7  17 2353.12 340.951
   0  -7  17 2006.10 306.444
   0   7 -17 2964.77 380.912
   0  -7 -17 2281.21 337.470
   0  -7 -17 2522.30 355.237
   0   7 -17 2142.14 331.952
   0  -7  17 2479.26 329.036
   0  -7  17 2172.65 334.680
   0  -7 -17 3001.97 388.491
   0   7 -17 2345.26 347.507
   0   7 -17 2482.29 359.580
   0   7  17 2370.81 262.188
   0   7 -17 2602.07 357.461
   0   7 -17 2106.68 320.514
   0   7 -17 2853.46 370.525
   0  -7  17 2675.51 363.874
   0  -7 -17 2560.46 356.345
   0   7 -17 3032.72 290.716
   0  -7 -18 1937.48 335.225
   0  -7 -18 1946.73 307.168
   0   7  18 1244.43 256.690
   0   7  18 2226.67 263.225
   0  -7 -18 1388.95 273.164
   0   7 -18 2199.87 334.728
   0   7  18 2193.03 349.012
   0   7 -18 1622.10 300.453
   0   7 -18 2282.50 349.395
   0  -7 -18 1696.45 306.431
   0  -7 -18 2198.39 345.219
   0  -7  18 1946.62 255.709
   0  -7 -18 1832.87 314.092
   0  -7  18 2325.91 348.122
   0  -7  18 2000.77 326.279
   0   7 -18 1834.50 317.973
   0   7  18 2055.93 318.277
   0   7 -18 2176.63 338.734
   0   7 -18 1797.95 309.118
   0   7  18 1756.72 254.078
   0  -7 -18 1871.59 311.884
   0   7  18 1736.31 290.454
   0  -7  18 2096.07 334.197
   0   7 -18 2453.88 352.849
   0   7 -18 2153.96 342.725
   0   7  18 1999.53 338.888
   0  -7 -18 1884.84 323.054
   0   7  18 1812.97 296.460
   0  -7 -18 1823.44 310.216
   0  -7 -18 1526.49 289.857
   0   7 -18 1790.67 307.807
   0   7  18 1804.20 302.484
   0  -7  18 1360.43 262.775
   0   7  18 1271.63 279.555
   0  -7 -18 1787.98 307.781
   0  -7  18 2396.43 357.127
   0  -7  18 1917.13 313.048
   0   7  18 1616.94 269.786
   0   7 -18 1788.06 317.108
   0  -7 -18 1976.02 329.354
   0  -7  18 1774.61 315.106
   0   7 -18 1632.47 294.122
   0  -7 -18 2536.95 361.925
   0  -7  18 2245.09 326.468
   0   7 -18 2192.34 273.841
   0  -7  18 2265.26 327.392
   0   7  18 1319.27 291.973
   0   7 -19 5281.68 525.277
   0   7 -19 4886.19 507.176
   0  -7 -19 5228.28 491.168
   0   7  19 5683.62 546.359
   0   7 -19 5070.72 512.802
   0  -7 -19 4712.42 488.025
   0   7  19 5803.04 541.338
   0   7 -19 5300.90 521.527
   0  -7 -19 4641.26 489.757
   0  -7 -19 4339.31 476.564
   0  -7 -19 4820.55 501.854
   0   7  19 4683.55 440.627
   0  -7  19 5031.73 489.184
   0   7 -19 5216.49 513.922
   0   7 -19 5284.00 518.302
   0  -7  19 4555.27 488.621
   0   7 -19 5249.41 516.694
   0  -7  19 4812.75 501.557
   0  -7 -19 5461.16 517.314
   0   7 -19 5291.23 520.015
   0  -7 -19 5282.14 526.988
   0  -7  19 4640.40 493.609
   0   7  19 4947.66 510.328
   0   7 -19 4997.93 505.379
   0  -7  19 4663.75 485.223
   0  -7 -19 5023.21 512.554
   0  -7 -19 5391.59 530.353
   0  -7  19 4559.22 453.320
   0  -7 -19 4813.41 492.358
   0  -7 -19 4761.94 497.017
   0   7  19 4054.95 435.344
   0  -7  19 4968.97 412.947
   0   7 -19 4529.75 480.203
   0  -7 -19 4680.39 488.586
   0  -7  19 4866.43 495.312
   0   7 -19 4815.68 498.551
   0  -7 -19 4500.28 477.271
   0  -7  19 4929.46 499.267
   0   7  19 4749.65 393.775
   0   7  19 4375.07 486.644
   0  -7  19 5105.11 506.497
   0   7  19 4940.54 509.582
   0   7  19 4664.12 461.145
   0   7  19 5006.36 499.789
   0   7  19 4753.99 485.291
   0   7 -20 1073.38 276.956
   0  -7 -20 624.156 207.318
   0  -7 -20 1031.98 267.749
   0   7 -20 996.765 258.812
   0  -7  20 967.973 246.264
   0   7 -20 831.229 251.502
   0   7  20 1071.86 275.912
   0   7  20 900.784 226.382
   0  -7 -20 570.778 205.434
   0  -7  20 893.378 246.213
   0  -7 -20 1136.03 280.949
   0   7  20 1009.06 227.884
   0   7 -20 1272.46 270.039
   0   7 -20 1017.24 265.648
   0  -7 -20 732.056 238.864
   0  -7  20 971.311 252.477
   0   7  20 1027.58 255.152
   0   7  20 1076.06 236.410
   0  -7  20 669.504 205.693
   0  -7  20 987.354 267.737
   0  -7  20 874.899 237.851
   0   7 -20 837.029 237.308
   0   7  20 843.130 240.465
   0   7  20 1023.92 246.122
   0   7 -20 916.723 243.449
   0  -7  20 826.743 180.351
   0  -7 -20 704.695 207.729
   0  -7  20 1180.48 286.579
   0   7 -20 1182.05 260.996
   0  -7 -20 957.408 254.236
   0   7 -20 1223.72 283.104
   0  -7 -20 1257.43 277.076
   0   7 -20 954.666 251.350
   0  -7  20 847.040 227.464
   0   7  20 1308.69 300.335
   0  -7 -20 1024.87 255.149
   0   7  20 881.672 252.100
   0  -7 -20 1056.13 259.688
   0  -7 -20 1178.88 278.419
   0  -7 -20 1172.55 268.864
   0   7 -20 934.447 251.796
   0   7  20 832.457 248.766
   0  -7  20 907.419 225.912
   0  -7 -20 906.252 228.360
   0   7 -21 1115.66 280.722
   0   7 -21 1079.42 253.399
   0   7  21 1074.30 262.092
   0   7 -21 1224.98 300.940
   0   7  21 1451.46 308.158
   0   7  21 1101.07 248.667
   0   7  21 1272.56 294.699
   0   7 -21 1102.91 273.495
   0  -7 -21 826.390 231.697
   0   7  21 1436.95 291.345
   0  -7 -21 1337.17 285.193
   0  -7  21 1124.51 222.788
   0   7  21 1496.27 313.150
   0  -7  21 1252.50 303.452
   0  -7 -21 1126.17 259.064
   0  -7 -21 1416.44 307.233
   0  -7  21 1217.71 260.635
   0  -7 -21 1162.71 278.100
   0   7  21 1592.40 326.535
   0  -7 -21 1125.30 279.693
   0   7 -21 1013.30 263.366
   0  -7 -21 1464.85 289.656
   0  -7 -21 853.858 247.611
   0  -7  21 1616.02 319.756
   0   7 -21 1465.14 306.092
   0   7 -21 1143.34 287.473
   0  -7  21 1283.17 260.537
   0  -7  21 1737.42 346.900
   0  -7  21 1162.72 275.376
   0  -7  21 1187.31 286.958
   0  -7 -21 1201.88 278.537
   0  -7 -21 1176.33 264.743
   0  -7 -21 1266.56 277.402
   0   7  21 1240.56 289.311
   0  -7 -21 1128.15 277.102
   0  -7  21 1114.49 268.803
   0   7 -21 715.915 237.544
   0   7  21 1103.90 254.743
   0   7 -21 1326.55 294.854
   0   7 -21 1221.07 290.999
   0  -7 -21 1026.02 266.158
   0   7  21 1317.61 253.127
   0  -7 -22 3283.60 444.233
   0   7 -22 2619.24 391.767
   0   7 -22 3239.36 439.469
   0   7  22 3056.19 425.202
   0   7 -22 3750.62 482.840
   0   7  22 3266.46 436.188
   0   7 -22 3486.41 460.113
   0   7 -22 2812.58 408.712
   0  -7  22 2977.70 424.782
   0   7  22 3295.76 391.499
   0  -7  22 3501.82 448.101
   0   7  22 3883.70 477.274
   0  -7  22 3089.54 430.066
   0  -7 -22 3064.25 431.879
   0  -7 -22 3142.43 430.840
   0   7  22 2786.69 381.988
   0  -7  22 2234.38 310.368
   0  -7 -22 3143.77 430.599
   0  -7  22 2831.07 388.304
   0  -7 -22 3160.96 425.755
   0   7  22 2818.12 378.049
   0   7  22 2753.55 411.338
   0   7 -22 3755.37 470.613
   0   7 -22 2810.85 404.719
   0   7  22 3134.44 429.707
   0  -7 -22 3930.51 485.973
   0   7  22 3188.13 434.210
   0  -7 -22 3042.28 422.908
   0  -7 -22 2726.80 385.787
   0  -7  22 2994.21 400.894
   0   7 -22 3314.36 436.811
   0  -7 -22 3377.13 441.199
   0  -7 -22 2753.71 402.350
   0  -7  22 3724.49 465.107
   0  -7 -22 2937.89 424.317
   0  -7 -22 3046.43 418.401
   0  -7  22 3303.01 443.975
   0  -7  22 2753.92 404.406
   0   7  22 3877.26 480.901
   0   7 -22 3197.46 435.699
   0   7 -22 3448.46 453.097
   0  -7 -22 2886.62 407.299
   0  -7 -23 2089.59 366.807
   0  -7 -23 2902.13 421.503
   0   7  23 2766.04 411.991
   0   7 -23 2782.12 414.264
   0  -7 -23 2422.94 391.325
   0  -7  23 2280.19 372.920
   0   7 -23 2038.50 353.010
   0   7 -23 1722.38 331.840
   0  -7 -23 2840.98 422.409
   0   7  23 1845.89 343.239
   0  -7  23 1952.85 361.049
   0  -7 -23 2614.24 407.896
   0  -7 -23 1736.12 336.349
   0  -7 -23 1568.93 303.753
   0   7  23 1565.09 290.032
   0  -7  23 1877.04 351.441
   0   7  23 2458.67 396.754
   0  -7  23 2400.52 365.783
   0  -7  23 1779.17 338.692
   0  -7 -23 2460.03 405.620
   0   7  23 2787.49 412.546
   0  -7 -23 2407.97 385.155
   0   7 -23 2309.92 372.749
   0  -7  23 1895.07 328.854
   0  -7  23 2294.57 383.439
   0  -7 -23 1128.68 297.359
   0   7  23 1603.26 291.961
   0   7  23 2553.09 403.895
   0   7 -23 2581.40 408.314
   0   7 -23 1972.04 369.552
   0   7 -23 2207.97 377.875
   0   7 -23 2238.08 374.562
   0   7  23 2261.76 372.660
   0   7  23 2148.06 378.000
   0  -7 -23 2026.19 356.725
   0   7 -23 2595.90 408.642
   0  -7 -23 1716.94 333.750
   0  -7 -23 2503.70 398.209
   0   7 -23 2181.17 363.341
   0  -7  23 2580.20 404.418
   0   7  23 1760.99 302.795
   0   7  24 79.3239 163.548
   0   7 -24 136.851 178.996
   0  -7  24 136.421 160.362
   0  -7 -24 22.9207 149.953
   0  -7  24 31.6390 139.595
   0   7 -24 203.425 152.514
   0   7 -24-172.270 154.605
   0   7 -24 76.7742 187.702
   0  -7 -24 114.360 159.561
   0  -7 -24 89.4336 162.986
   0   7  24 135.850 169.387
   0  -7  24 80.8168 113.629
   0   7  24 27.4067 169.207
   0  -7 -24 245.008 184.957
   0   7  24 263.907 191.049
   0   7  24-14.0406 116.183
   0  -7  24 319.464 191.525
   0   7 -24 112.582 139.165
   0  -7 -24 229.436 180.470
   0  -7 -24-16.5181 156.027
   0   7 -24 273.205 171.275
   0  -7 -24 157.314 163.027
   0  -7 -24 72.8052 156.541
   0   7  24 94.7461 157.794
   0   7  24 169.621 155.752
   0  -7 -24 115.353 174.139
   0  -7 -24 500.470 218.704
   0   7 -24 25.2715 121.453
   0   7 -24-212.341 154.545
   0  -7  24 291.917 175.306
   0  -7 -24 122.194 170.692
   0  -7  24 62.0493 135.485
   0   7 -24 133.349 170.576
   0   7  24 43.2003 127.035
   0   7  24 193.098 179.879
   0  -7 -24 76.6156 133.515
   0  -7  24 54.6169 135.866
   0   7  24 363.025 201.424
   0  -7  24 248.646 167.928
   0   7 -24 375.189 182.240
   0  -7 -24-7.68264 113.841
   0   7  25 1848.22 349.037
   0   7 -25 2136.42 390.973
   0  -7  25 1831.85 348.762
   0   7 -25 2203.02 381.420
   0   7 -25 1774.24 346.319
   0   7  25 1217.92 313.108
   0  -7 -25 1461.67 313.805
   0   7 -25 1537.32 326.850
   0   7 -25 1353.14 313.016
   0   7 -25 1713.28 343.456
   0   7  25 1394.37 284.143
   0  -7  25 1125.45 273.795
   0   7  25 1789.54 367.619
   0  -7 -25 1616.94 338.835
   0  -7 -25 1537.82 326.041
   0   7 -25 1679.40 354.069
   0  -7  25 1364.22 317.006
   0  -7  25 1146.94 303.303
   0   7 -25 1343.80 295.805
   0  -7  25 1300.65 294.953
   0  -7 -25 1637.88 328.648
   0  -7  25 2372.13 399.946
   0   7  25 1213.55 264.404
   0   7 -25 2037.82 382.388
   0   7  25 1671.05 330.959
   0  -7 -25 1961.59 372.927
   0   7  25 1684.91 343.013
   0  -7  25 1325.03 328.343
   0  -7  25 1657.45 339.870
   0   7 -25 1074.52 267.627
   0  -7 -25 1851.47 371.676
   0   7 -25 2013.98 359.258
   0  -7 -25 1236.13 306.486
   0  -7 -25 1444.15 325.298
   0   7 -25 1509.29 342.397
   0   7  25 1447.15 345.479
   0  -7 -25 1932.12 365.780
   0  -7 -25 1400.34 317.661
   0  -7 -25 1364.30 319.495
   0  -7 -25 1245.30 310.880
   0   7  25 1484.74 290.439
   0   7 -26 1600.32 331.506
   0  -7  26 2344.75 381.624
   0   7  26 2183.86 342.289
   0  -7 -26 2002.17 351.206
   0   7  26 2589.70 376.575
   0  -7  26 1684.91 334.712
   0   8   0 14348.0 738.079
   0  -8   0 13368.8 712.451
   0  -8   0 14093.5 690.154
   0  -8   0 14734.3 752.661
   0  -8   0 13164.6 709.903
   0   8   0 13700.9 732.406
   0   8   0 13777.4 730.910
   0  -8   0 13897.2 736.678
   0   8   0 13523.9 730.421
   0   8   0 13825.4 622.398
   0  -8   0 13804.7 547.240
   0  -8   0 13364.2 716.826
   0  -8   0 12892.3 693.078
   0  -8   0 13274.2 718.719
   0  -8   0 13996.3 735.012
   0   8   0 13868.4 735.102
   0  -8   0 13784.7 731.494
   0   8   0 14235.4 736.419
   0  -8   0 14734.1 662.020
   0   8   0 14299.2 752.426
   0   8   0 14068.9 726.584
   0   8   0 12655.0 698.409
   0  -8   0 14134.9 734.099
   0   8   1 2625.24 330.801
   0  -8  -1 3635.24 321.678
   0   8  -1 3336.01 352.998
   0  -8  -1 3307.47 362.651
   0  -8  -1 3512.54 279.367
   0  -8  -1 3323.06 365.177
   0  -8  -1 3482.25 347.811
   0  -8   1 3221.64 370.090
   0   8  -1 3624.20 367.944
   0  -8   1 2805.31 321.928
   0   8   1 3307.07 369.847
   0  -8  -1 3505.41 378.898
   0   8   1 3245.41 362.706
   0  -8  -1 2698.97 330.628
   0  -8   1 3305.86 351.917
   0  -8   1 3612.12 369.411
   0   8  -1 3447.26 377.425
   0  -8   1 3343.17 250.795
   0   8  -1 3311.96 362.758
   0   8  -1 2973.42 334.890
   0  -8   1 3986.55 390.022
   0  -8  -1 3359.22 367.626
   0   8   1 3699.70 380.333
   0   8  -1 3624.34 371.982
   0   8   1 2679.52 315.369
   0   8   1 4268.05 400.986
   0  -8  -1 3234.40 362.228
   0  -8   1 3279.23 322.955
   0   8  -1 3473.90 303.376
   0  -8   1 3534.60 375.258
   0  -8   1 2783.10 333.621
   0  -8   1 2945.98 348.983
   0   8   1 3512.38 370.459
   0   8   1 3459.64 318.283
   0   8  -1 2975.90 344.797
   0  -8   1 3596.50 325.742
   0   8  -1 3789.47 389.552
   0  -8  -1 3383.56 363.958
   0  -8   1 3979.29 357.654
   0   8   1 3411.87 370.913
   0  -8  -1 3408.28 348.291
   0  -8   1 3581.52 370.323
   0  -8  -1 3765.09 378.766
   0   8  -1 2898.15 344.823
   0  -8   1 3356.77 359.173
   0   8   2 2183.37 265.928
   0  -8  -2 1920.03 274.632
   0   8  -2 1947.33 278.604
   0  -8   2 1676.08 271.786
   0  -8  -2 2326.21 297.522
   0   8  -2 1686.90 269.354
   0   8  -2 1758.88 272.631
   0   8  -2 1834.26 278.001
   0   8  -2 1792.38 266.542
   0   8   2 1703.41 265.925
   0  -8  -2 1806.12 210.904
   0  -8   2 1514.13 238.724
   0   8   2 2231.24 294.316
   0  -8   2 2399.31 278.579
   0  -8   2 2112.56 304.840
   0  -8   2 1224.93 234.405
   0  -8  -2 1791.11 268.186
   0   8   2 2122.02 291.721
   0  -8  -2 2168.07 287.736
   0   8   2 2072.48 290.014
   0  -8  -2 1934.52 247.019
   0  -8   2 1971.26 276.880
   0  -8   2 1893.85 286.417
   0  -8   2 1341.05 239.791
   0   8   2 2057.44 285.636
   0   8  -2 2105.32 301.983
   0  -8  -2 2193.47 302.522
   0  -8  -2 2052.80 294.502
   0  -8   2 2203.15 296.551
   0  -8   2 1848.16 276.389
   0   8  -2 1862.72 286.217
   0  -8   2 2272.27 310.138
   0   8  -2 1761.57 277.543
   0   8  -2 1927.59 226.573
   0   8   2 1981.43 292.706
   0   8   2 1756.39 262.862
   0  -8  -2 1708.08 265.935
   0  -8  -2 2058.55 300.087
   0  -8   2 1699.37 226.765
   0  -8  -2 1783.43 267.919
   0   8   2 2017.85 293.163
   0   8  -2 1921.83 279.887
   0  -8   2 1982.55 185.330
   0  -8  -2 1716.05 260.076
   0   8  -2 1779.13 278.216
   0  -8   2 2037.80 252.136
   0   8   3 7820.17 552.733
   0  -8  -3 7267.13 430.615
   0  -8   3 6633.95 504.560
   0   8  -3 8046.13 556.948
   0   8  -3 6367.85 497.521
   0   8  -3 7327.23 532.536
   0  -8   3 7543.05 475.342
   0  -8  -3 7393.14 530.352
   0   8  -3 7628.36 546.815
   0   8  -3 7318.00 543.427
   0   8  -3 7482.88 418.733
   0  -8   3 6807.22 521.061
   0  -8   3 6746.03 521.139
   0   8   3 7309.74 526.424
   0  -8  -3 7340.25 509.696
   0  -8   3 7532.72 341.289
   0   8   3 7081.85 534.121
   0  -8  -3 7367.45 466.266
   0  -8  -3 7695.83 543.056
   0  -8   3 7229.25 523.447
   0  -8  -3 6757.74 492.630
   0  -8  -3 6764.48 521.667
   0  -8   3 6184.25 486.822
   0  -8  -3 6899.63 516.468
   0  -8   3 6754.60 520.692
   0   8   3 7488.35 534.932
   0   8   3 7866.48 553.950
   0   8   3 6839.21 523.469
   0  -8  -3 7754.27 549.645
   0   8   3 7278.97 529.392
   0   8  -3 7754.04 552.836
   0   8  -3 8870.18 565.298
   0   8   3 6712.53 509.598
   0  -8   3 7110.29 478.555
   0   8  -3 7022.50 532.900
   0  -8  -3 6827.91 515.221
   0  -8   3 7370.41 479.876
   0  -8  -3 7469.98 535.995
   0   8  -3 6819.61 524.179
   0   8  -3 7754.68 556.609
   0  -8   3 6920.22 513.752
   0   8   3 7781.72 490.031
   0  -8  -3 6917.48 517.727
   0  -8   3 7909.26 552.153
   0  -8   3 7423.56 544.215
   0  -8  -3 6526.12 513.213
   0  -8  -4 9897.09 621.463
   0   8  -4 10712.9 650.711
   0  -8   4 10926.1 577.128
   0  -8   4 11430.6 663.620
   0   8   4 11003.1 658.365
   0   8   4 10285.4 639.627
   0  -8  -4 10742.9 644.073
   0   8  -4 10700.4 641.071
   0  -8  -4 9521.63 608.194
   0  -8   4 9639.46 613.598
   0   8  -4 9454.32 624.516
   0   8   4 9991.12 628.383
   0  -8  -4 9190.10 607.358
   0  -8   4 10875.3 584.608
   0  -8   4 9295.19 605.796
   0  -8  -4 9973.47 622.444
   0   8  -4 11543.9 674.096
   0  -8   4 9506.36 611.002
   0   8   4 10926.9 658.301
   0   8  -4 10713.9 651.562
   0  -8  -4 9722.91 616.871
   0  -8  -4 9837.64 620.523
   0   8   4 10923.7 656.920
   0  -8   4 10837.4 651.381
   0   8  -4 9324.42 602.660
   0   8  -4 10100.3 623.363
   0   8  -4 10876.2 646.259
   0  -8   4 10092.8 628.383
   0  -8  -4 9594.80 516.127
   0  -8  -4 10485.3 615.742
   0  -8  -4 9680.86 614.146
   0  -8   4 11354.5 663.303
   0   8   4 10439.3 460.144
   0  -8  -4 9516.96 592.064
   0  -8   4 10710.8 576.629
   0   8   4 9541.43 606.006
   0  -8  -4 9484.08 612.254
   0   8  -4 10333.7 483.419
   0   8  -4 10457.2 607.772
   0  -8   4 10263.9 635.417
   0  -8  -4 10032.7 631.398
   0   8   4 10020.9 625.642
   0   8   4 9649.35 612.751
   0   8   4 9768.18 564.372
   0   8   4 11620.6 672.562
   0  -8   4 10217.4 631.872
   0   8  -4 11492.5 671.773
   0  -8   5 4556.12 373.420
   0   8  -5 4429.51 417.367
   0  -8  -5 3780.00 387.632
   0  -8   5 3795.48 392.400
   0   8   5 4393.91 419.561
   0   8   5 4616.73 432.930
   0   8   5 4338.64 419.918
   0   8  -5 4504.07 437.913
   0  -8  -5 5303.80 459.366
   0   8  -5 4382.20 420.238
   0  -8  -5 4070.99 407.476
   0  -8   5 3810.41 398.185
   0   8  -5 4297.69 415.551
   0   8  -5 4912.07 316.976
   0   8  -5 3727.70 389.349
   0  -8   5 4523.91 425.094
   0  -8  -5 4062.55 402.471
   0  -8   5 3728.71 388.187
   0  -8  -5 4100.27 404.763
   0  -8   5 3984.43 400.350
   0  -8   5 4250.85 416.483
   0   8   5 4837.28 407.824
   0  -8  -5 3694.66 385.665
   0   8   5 5089.10 445.964
   0   8   5 4550.58 428.786
   0  -8  -5 5228.34 453.641
   0  -8  -5 3949.41 400.633
   0   8  -5 4638.61 438.142
   0  -8   5 3736.77 390.564
   0  -8  -5 4491.36 425.674
   0  -8  -5 4494.10 414.133
   0  -8   5 4482.36 416.577
   0  -8   5 4019.43 350.403
   0   8   5 4056.02 410.272
   0   8   5 4025.80 408.074
   0   8  -5 4898.96 445.826
   0  -8   5 4004.60 365.035
   0   8  -5 3804.97 376.927
   0   8  -5 4445.47 421.550
   0  -8   5 4101.99 401.721
   0   8   5 4703.09 432.416
   0   8   5 4430.15 420.724
   0  -8  -5 4366.46 395.706
   0  -8  -5 4213.94 286.395
   0  -8  -5 4179.01 350.746
   0   8   5 4546.55 284.250
   0   8  -5 4218.47 407.986
   0  -8  -5 4563.14 425.791
   0   8  -6 3533.81 381.460
   0   8  -6 3028.10 329.010
   0   8  -6 3230.04 363.335
   0   8   6 2474.99 333.352
   0   8  -6 3359.11 372.116
   0  -8   6 2948.41 356.285
   0  -8  -6 3268.71 371.557
   0  -8  -6 2974.91 332.609
   0  -8  -6 2772.64 339.034
   0   8  -6 3154.50 359.304
   0  -8   6 3216.40 360.617
   0   8  -6 3078.58 351.863
   0   8  -6 2823.91 346.030
   0  -8  -6 2939.62 346.335
   0  -8  -6 3243.53 366.538
   0  -8  -6 3401.95 326.107
   0   8   6 2785.97 342.762
   0  -8   6 3625.91 381.675
   0  -8  -6 3814.85 388.656
   0  -8   6 2815.97 333.106
   0  -8  -6 2666.68 336.175
   0   8  -6 3708.10 262.577
   0   8   6 2973.86 357.078
   0   8   6 2954.51 347.996
   0  -8   6 3440.87 376.957
   0   8  -6 3240.38 362.193
   0  -8  -6 3001.82 350.495
   0  -8  -6 3380.38 241.144
   0  -8   6 3154.24 350.119
   0   8   6 3158.53 359.230
   0   8   6 3344.65 349.406
   0   8   6 3058.31 345.155
   0   8   6 3335.53 368.499
   0  -8   6 3464.83 331.880
   0  -8  -6 2957.46 343.045
   0   8  -6 2966.06 354.291
   0  -8   6 3240.78 366.190
   0  -8   6 3090.89 318.942
   0  -8   6 3936.34 346.223
   0   8  -6 2573.17 331.251
   0   8   6 3278.46 356.219
   0   8   6 3434.91 373.623
   0  -8   6 3495.28 379.169
   0  -8  -6 3905.21 387.881
   0  -8   6 3282.20 362.928
   0  -8  -6 3507.68 375.989
   0  -8  -6 3342.85 363.340
   0  -8  -7 676.284 187.213
   0  -8   7 1240.52 209.870
   0  -8   7 1339.00 250.997
   0  -8  -7 1310.91 231.614
   0  -8   7 906.602 216.917
   0  -8   7 1162.25 240.860
   0   8  -7 1321.40 251.245
   0   8  -7 988.460 225.137
   0  -8   7 1657.80 282.898
   0  -8  -7 828.023 187.868
   0  -8   7 1338.61 253.411
   0  -8   7 996.630 197.704
   0   8   7 1084.56 236.896
   0   8   7 1339.06 240.318
   0   8  -7 803.119 197.197
   0   8   7 1112.63 238.179
   0   8   7 819.327 205.320
   0  -8  -7 1216.69 248.487
   0   8  -7 839.344 206.338
   0  -8   7 1055.26 205.572
   0  -8   7 1059.25 219.233
   0   8   7 921.008 212.810
   0   8  -7 1224.90 244.368
   0   8   7 1310.83 249.056
   0  -8   7 1721.10 242.352
   0  -8  -7 1591.35 267.474
   0  -8  -7 1217.23 235.915
   0   8   7 1038.16 236.580
   0   8   7 1074.31 225.246
   0  -8  -7 1349.08 232.298
   0  -8  -7 949.914 213.310
   0   8  -7 1115.66 216.611
   0   8  -7 999.546 215.860
   0   8  -7 1375.25 259.636
   0   8  -7 1411.13 258.676
   0  -8   7 1143.96 231.497
   0  -8  -7 1027.24 222.796
   0  -8  -7 1254.81 243.734
   0  -8  -7 1384.20 251.696
   0  -8  -7 1454.23 254.081
   0  -8   7 1067.34 232.884
   0   8  -7 1456.32 266.440
   0   8   7 1393.79 254.825
   0  -8   8 4789.15 446.614
   0  -8   8 5506.19 405.879
   0   8  -8 4432.35 433.194
   0   8  -8 4728.61 444.107
   0  -8  -8 4229.80 417.427
   0  -8  -8 3980.92 412.544
   0  -8  -8 4018.32 388.651
   0   8  -8 5327.15 426.995
   0   8  -8 5113.76 460.362
   0   8  -8 4386.21 428.561
   0   8  -8 5286.73 471.963
   0   8   8 4632.76 435.543
   0  -8  -8 4641.11 438.455
   0   8  -8 5107.07 456.897
   0   8   8 4699.03 440.344
   0  -8  -8 4964.17 455.289
   0   8   8 4822.60 398.961
   0  -8   8 4893.07 453.896
   0   8   8 5723.80 484.292
   0  -8   8 5497.75 477.291
   0   8  -8 5457.52 479.673
   0  -8   8 5122.75 416.762
   0  -8  -8 4553.03 433.712
   0   8  -8 4856.45 456.169
   0  -8  -8 4572.64 431.357
   0   8   8 5551.81 481.159
   0  -8  -8 5653.01 483.277
   0   8   8 4568.37 420.244
   0   8   8 4426.56 434.227
   0  -8   8 5940.53 447.173
   0  -8   8 4732.27 443.800
   0  -8  -8 4417.90 429.165
   0  -8  -8 5297.69 461.815
   0   8   8 4374.49 426.718
   0  -8   8 4976.05 449.572
   0   8  -8 4804.33 449.700
   0  -8   8 4208.57 419.664
   0   8  -8 4801.19 455.805
   0  -8  -8 5094.71 454.970
   0  -8   8 4388.19 435.227
   0   8   8 4490.10 433.322
   0  -8   8 4798.81 452.300
   0  -8   8 4493.69 440.909
   0   8   8 4653.88 445.909
   0  -8  -8 4682.50 437.501
   0  -8  -9 5685.20 488.860
   0  -8  -9 5207.16 475.305
   0  -8   9 5094.70 468.586
   0  -8   9 5605.64 405.016
   0   8  -9 6164.19 516.959
   0   8  -9 5440.98 488.774
   0  -8  -9 5937.32 500.255
   0   8   9 5181.73 465.701
   0   8  -9 5369.09 476.037
   0  -8  -9 5909.60 501.762
   0   8   9 5586.58 489.897
   0   8  -9 4255.10 425.719
   0  -8   9 5882.85 501.892
   0  -8   9 6022.45 503.231
   0  -8  -9 5242.56 472.111
   0   8  -9 5432.89 486.583
   0  -8  -9 6114.63 511.656
   0   8   9 6126.90 490.675
   0   8   9 5449.59 486.334
   0  -8  -9 6160.39 505.896
   0  -8   9 5861.52 498.330
   0  -8   9 5406.33 483.293
   0   8   9 5614.47 429.775
   0   8   9 5663.64 487.562
   0   8   9 4805.26 454.374
   0  -8   9 5082.61 469.697
   0  -8  -9 5734.72 491.647
   0  -8  -9 6956.89 538.700
   0  -8  -9 5393.57 475.686
   0   8  -9 5072.49 466.592
   0  -8  -9 5768.24 468.803
   0   8  -9 5381.59 480.972
   0   8  -9 4905.21 469.815
   0  -8   9 5642.60 441.342
   0  -8   9 5391.25 431.053
   0  -8  -9 5726.58 493.076
   0  -8   9 5248.52 472.796
   0   8  -9 6269.72 458.900
   0   8  -9 5022.49 474.142
   0   8   9 5505.89 485.852
   0   8   9 6051.72 508.002
   0   8   9 5237.96 467.339
   0   8  10 303.154 153.862
   0  -8 -10 408.398 173.260
   0   8 -10 130.043 144.312
   0   8  10 147.078 120.721
   0  -8  10 404.924 192.297
   0   8  10 279.836 171.647
   0  -8 -10 156.328 135.726
   0  -8 -10 243.112 157.233
   0  -8 -10 198.708 157.311
   0  -8  10 125.098 149.784
   0  -8 -10 335.550 166.279
   0   8 -10 460.713 168.242
   0   8 -10 542.584 179.163
   0   8  10 190.247 137.721
   0   8 -10 379.445 170.855
   0   8 -10 468.202 175.212
   0   8 -10 182.286 136.397
   0  -8  10 384.536 181.499
   0  -8 -10 139.922 119.522
   0   8  10 308.281 165.837
   0   8  10 299.739 166.410
   0  -8  10 429.904 145.679
   0  -8 -10 77.0807 135.603
   0  -8 -10 367.735 161.858
   0   8  10 147.632 136.024
   0   8  10 141.552 130.436
   0   8 -10 535.044 191.477
   0   8  10 322.463 168.110
   0  -8 -10 339.203 176.594
   0  -8  10 209.801 134.493
   0  -8 -10 152.209 132.630
   0  -8 -10 193.204 164.419
   0  -8  10 434.928 168.225
   0   8 -10 233.434 150.205
   0  -8  10 466.080 158.597
   0  -8  10 139.554 119.574
   0   8 -10 167.609 171.645
   0   8 -10 209.591 159.584
   0   8  10 307.093 147.997
   0  -8  10 297.642 169.010
   0  -8 -10 496.025 183.658
   0  -8 -10 149.990 121.774
   0  -8  10 201.269 133.658
   0  -8  11 2171.33 320.122
   0   8  11 1626.87 247.987
   0  -8 -11 1587.51 294.849
   0   8 -11 2488.14 337.898
   0  -8  11 1888.63 306.241
   0  -8 -11 1881.61 293.045
   0   8 -11 2030.58 314.153
   0   8 -11 2301.45 334.578
   0   8  11 2016.43 313.627
   0  -8  11 1658.40 260.159
   0  -8  11 1585.99 282.100
   0   8 -11 1699.42 287.675
   0  -8 -11 2020.51 308.668
   0   8  11 1758.79 291.516
   0  -8 -11 2165.59 322.600
   0   8  11 1493.47 267.660
   0   8  11 1883.27 300.852
   0  -8 -11 2071.59 313.965
   0  -8 -11 2076.95 319.101
   0   8  11 2091.54 317.576
   0   8  11 2135.75 325.296
   0  -8 -11 2477.86 328.727
   0  -8 -11 1953.21 287.136
   0   8 -11 1584.30 244.132
   0  -8  11 1616.99 292.782
   0   8 -11 2082.28 318.069
   0  -8  11 2110.06 251.151
   0  -8  11 1933.00 304.858
   0  -8 -11 1777.61 291.146
   0  -8 -11 1829.57 294.959
   0   8  11 1706.83 284.656
   0   8 -11 2036.38 311.811
   0   8  11 2606.43 350.778
   0  -8  11 2026.49 319.327
   0  -8 -11 2680.17 347.822
   0  -8  11 1709.48 289.446
   0  -8 -11 2040.60 327.937
   0   8  11 1779.75 302.077
   0   8  11 1887.27 300.165
   0  -8  11 1652.17 254.680
   0  -8 -11 2178.13 315.598
   0   8 -11 2461.74 341.009
   0   8 -11 1712.69 301.162
   0   8 -11 2007.32 315.627
   0  -8  12 4250.80 438.124
   0  -8  12 3627.45 407.320
   0  -8 -12 3788.63 409.451
   0   8 -12 4385.92 448.676
   0   8 -12 4729.61 463.595
   0  -8 -12 4222.00 444.184
   0   8 -12 4033.29 432.582
   0  -8  12 4032.10 426.912
   0   8  12 3935.76 432.753
   0   8  12 4586.58 461.094
   0  -8  12 3638.16 380.521
   0   8  12 4068.63 436.487
   0   8 -12 4220.27 450.025
   0  -8 -12 4237.82 441.883
   0   8 -12 3855.59 418.361
   0  -8 -12 3948.40 433.324
   0   8  12 4165.01 427.960
   0   8  12 4900.25 476.147
   0   8 -12 4039.04 440.957
   0  -8 -12 4566.80 464.197
   0  -8 -12 4158.86 440.580
   0  -8  12 3751.94 373.871
   0   8  12 4058.93 420.978
   0   8  12 4029.19 436.440
   0  -8  12 4397.31 456.882
   0  -8 -12 3889.53 404.527
   0  -8 -12 3960.67 421.532
   0   8  12 3841.14 374.032
   0   8 -12 4225.44 376.471
   0   8 -12 3809.41 423.040
   0  -8  12 3868.34 424.410
   0  -8  12 4281.24 445.275
   0   8 -12 4078.82 442.240
   0   8 -12 4174.24 440.612
   0  -8 -12 4309.48 445.022
   0  -8 -12 4350.21 443.832
   0  -8  12 4287.53 448.875
   0   8  12 4011.33 418.293
   0  -8 -12 4489.26 460.929
   0  -8  12 3979.63 338.483
   0  -8  13 2870.22 374.914
   0  -8 -13 2835.52 371.741
   0  -8  13 3434.00 411.530
   0   8  13 3186.56 398.310
   0  -8 -13 3409.33 407.135
   0   8 -13 3284.64 402.153
   0   8 -13 3227.37 401.699
   0  -8 -13 2707.05 363.217
   0   8  13 3156.92 396.804
   0  -8 -13 3149.23 397.290
   0   8  13 3254.50 393.954
   0   8 -13 2897.50 290.286
   0   8 -13 3522.15 414.560
   0   8  13 3525.57 401.864
   0  -8 -13 3893.95 427.218
   0   8 -13 2718.37 361.594
   0  -8 -13 3149.25 397.500
   0   8 -13 3417.65 339.972
   0   8 -13 3633.90 419.202
   0  -8 -13 3114.86 395.146
   0   8 -13 2638.46 365.203
   0   8  13 3397.38 398.703
   0   8 -13 3853.23 430.176
   0  -8  13 3218.18 307.216
   0  -8  13 3242.06 392.471
   0   8 -13 3780.79 421.774
   0   8  13 2808.42 369.487
   0  -8 -13 2940.39 378.133
   0  -8 -13 2544.08 338.648
   0  -8  13 2680.80 339.588
   0  -8  13 3192.58 359.372
   0  -8  13 3508.68 413.450
   0  -8  13 3303.37 397.125
   0   8  13 3147.32 383.898
   0   8  13 3638.42 363.541
   0  -8 -13 3023.57 390.865
   0   8 -13 3322.34 398.873
   0  -8  13 3264.18 401.238
   0  -8 -13 2686.37 369.435
   0   8  13 3256.63 405.686
   0  -8  13 3263.08 397.067
   0   8 -13 3108.34 380.681
   0   8 -14 512.535 197.076
   0  -8  14 533.013 185.928
   0   8 -14 511.623 196.089
   0  -8 -14 409.028 165.803
   0   8 -14 225.400 152.869
   0  -8  14 451.345 192.723
   0  -8 -14 631.771 187.571
   0  -8  14 267.376 142.967
   0  -8 -14 375.886 168.100
   0   8 -14 511.362 184.304
   0   8  14 474.893 194.354
   0   8  14 413.174 185.031
   0   8  14 267.625 149.333
   0  -8  14 576.953 205.467
   0   8  14 536.170 188.530
   0  -8 -14 401.681 172.256
   0   8  14 684.599 181.408
   0  -8  14 478.569 204.990
   0   8 -14 435.107 143.781
   0   8 -14 396.448 160.864
   0  -8 -14 273.172 153.491
   0   8 -14 445.295 170.200
   0  -8  14 500.347 208.600
   0   8  14 519.504 192.430
   0  -8  14 496.448 197.682
   0   8  14 579.945 199.997
   0  -8 -14 479.455 184.628
   0  -8 -14 287.323 192.490
   0   8 -14 484.219 158.981
   0  -8 -14 317.027 181.505
   0  -8 -14 324.507 164.104
   0   8 -14 720.607 227.029
   0  -8 -14 568.075 184.820
   0  -8  14 563.065 210.613
   0  -8  14 428.601 160.211
   0   8 -14 610.220 213.101
   0  -8 -14 504.763 175.608
   0   8  14 322.389 162.516
   0   8  14 527.110 191.512
   0   8 -14 627.925 192.654
   0   8 -14 747.768 211.223
   0  -8  15 1741.39 315.390
   0  -8 -15 2044.36 333.948
   0   8 -15 1712.91 300.077
   0  -8  15 1666.18 301.830
   0  -8  15 1639.90 273.308
   0  -8  15 1567.65 296.261
   0   8  15 1836.90 313.931
   0   8  15 1925.29 324.472
   0  -8 -15 1531.78 292.728
   0   8 -15 2078.32 349.090
   0  -8 -15 1768.54 290.758
   0  -8 -15 1405.28 280.421
   0   8 -15 1941.67 325.671
   0  -8  15 1508.19 292.601
   0   8  15 1628.94 295.286
   0   8  15 1663.06 308.159
   0   8  15 1879.29 321.632
   0   8  15 1682.29 291.563
   0   8  15 1964.08 316.708
   0  -8 -15 1935.14 338.857
   0   8 -15 1468.04 290.979
   0   8  15 1566.43 253.996
   0  -8 -15 2055.26 335.789
   0  -8  15 2260.03 340.727
   0   8 -15 1971.59 326.936
   0  -8  15 2464.57 366.166
   0   8 -15 1529.35 288.151
   0   8 -15 1748.10 309.350
   0  -8 -15 1591.25 290.349
   0  -8  15 1948.25 325.226
   0  -8 -15 2304.11 352.016
   0   8 -15 2032.04 327.878
   0   8 -15 2312.61 314.410
   0  -8 -15 1774.70 314.211
   0   8 -15 1232.14 275.831
   0   8 -15 1680.90 304.682
   0   8 -15 1977.59 342.542
   0   8 -15 1431.86 224.411
   0  -8 -15 1666.99 305.323
   0  -8 -15 1440.45 284.460
   0   8  15 2056.06 338.849
   0   8  15 1302.39 244.497
   0  -8 -15 1630.21 309.344
   0  -8  15 1545.81 264.706
   0   8  15 1534.18 292.361
   0  -8  16 2968.94 403.312
   0   8 -16 3435.45 430.168
   0   8 -16 3048.37 406.937
   0  -8 -16 2830.28 388.485
   0   8 -16 3209.27 409.153
   0  -8 -16 3170.95 406.845
   0   8  16 3360.53 418.649
   0   8 -16 2905.27 396.517
   0   8  16 3296.29 409.353
   0   8 -16 2857.18 338.396
   0  -8  16 3335.13 384.390
   0  -8  16 2929.08 391.705
   0   8  16 3013.36 402.915
   0  -8 -16 3300.66 422.414
   0  -8  16 3495.55 425.168
   0   8 -16 2667.95 385.041
   0  -8 -16 2422.62 367.817
   0   8  16 2679.44 386.026
   0   8 -16 2785.35 305.786
   0   8  16 3681.79 431.905
   0  -8 -16 3063.47 407.980
   0   8 -16 3490.88 433.059
   0   8 -16 3091.08 405.062
   0   8 -16 2902.65 393.945
   0   8 -16 3331.70 427.282
   0  -8  16 3060.63 403.321
   0   8  16 3328.98 414.822
   0  -8 -16 2998.94 398.494
   0  -8 -16 2690.36 376.170
   0  -8  16 3158.35 402.941
   0  -8  16 3081.81 403.077
   0   8  16 3062.91 385.047
   0   8  16 2826.53 346.938
   0  -8 -16 3361.98 421.895
   0  -8 -16 3068.29 400.139
   0  -8 -16 3452.50 420.106
   0  -8 -16 2809.21 363.488
   0  -8 -16 2715.10 382.909
   0  -8  16 3299.44 419.704
   0   8  16 3242.95 423.479
   0  -8  16 2836.18 362.862
   0   8 -16 2941.93 398.151
   0   8  16 3097.43 397.291
   0   8 -16 3079.40 408.335
   0   8  16 2915.40 342.276
   0   8 -17 858.602 243.559
   0   8  17 1065.09 273.714
   0   8  17 600.763 203.783
   0   8  17 497.180 180.691
   0  -8 -17 279.307 197.756
   0   8 -17 352.930 176.358
   0  -8  17 405.602 168.419
   0  -8 -17 689.814 220.780
   0   8  17 200.340 169.886
   0   8  17 502.726 199.598
   0   8 -17 512.617 176.491
   0   8  17 424.553 181.748
   0  -8 -17 254.716 162.637
   0  -8  17 174.167 145.491
   0  -8 -17 285.385 164.000
   0  -8  17 266.727 147.654
   0  -8 -17 155.279 162.873
   0   8  17 243.174 178.326
   0  -8 -17 768.210 235.093
   0  -8  17 778.359 263.327
   0  -8  17 415.094 171.124
   0  -8 -17 313.172 176.499
   0   8 -17 419.970 170.488
   0  -8  17 425.908 205.205
   0   8  17 431.699 190.246
   0   8 -17 745.880 239.841
   0   8  17 671.373 212.941
   0   8  17 424.058 156.215
   0   8  17 568.511 178.664
   0   8 -17 319.420 188.037
   0   8 -17 509.440 200.319
   0  -8 -17 589.871 237.541
   0  -8 -17 544.845 214.049
   0  -8 -17 675.114 221.248
   0  -8  17 608.890 215.621
   0  -8  17 187.054 175.210
   0   8 -17 575.144 218.520
   0   8 -17 507.183 208.514
   0  -8  17 805.893 240.968
   0   8 -17 474.362 222.181
   0   8 -17 459.491 173.135
   0  -8 -17 536.706 186.808
   0   8 -17 604.297 207.451
   0  -8 -17 294.826 161.511
   0   8  18 1221.15 268.290
   0  -8 -18 1791.40 330.194
   0  -8  18 2346.80 375.366
   0   8 -18 1983.14 333.505
   0   8 -18 1502.95 296.710
   0   8  18 1692.67 339.666
   0   8 -18 1633.97 313.554
   0   8 -18 2117.67 369.782
   0  -8  18 1964.92 360.556
   0   8  18 1732.78 348.142
   0   8  18 2012.83 343.367
   0   8 -18 2207.12 367.943
   0   8 -18 2434.34 382.157
   0  -8 -18 1198.28 285.771
   0   8  18 2311.67 383.125
   0   8 -18 1364.72 282.644
   0   8  18 2193.12 315.058
   0  -8 -18 2374.76 382.422
   0  -8  18 2631.18 364.955
   0  -8  18 2085.16 351.009
   0   8  18 2025.66 342.809
   0  -8  18 1729.23 343.159
   0  -8 -18 1975.26 350.915
   0  -8  18 1568.01 329.097
   0  -8 -18 1755.41 309.724
   0   8 -18 2924.76 428.558
   0  -8  18 2152.00 360.783
   0   8 -18 1783.06 331.100
   0   8 -18 2248.78 300.466
   0  -8  18 1877.92 354.430
   0  -8  18 1742.69 310.561
   0   8 -18 2012.01 361.762
   0  -8 -18 1683.03 329.403
   0  -8 -18 1428.90 297.308
   0  -8 -18 1627.13 323.447
   0  -8 -18 1936.66 356.707
   0  -8 -18 1714.80 328.053
   0   8  18 2114.83 293.037
   0  -8 -18 2355.35 376.520
   0   8 -18 2244.50 355.993
   0   8  18 2235.17 370.497
   0   8  18 2217.80 371.378
   0   8  18 1472.48 309.527
   0  -8 -18 1553.71 305.671
   0  -8 -19 7767.56 631.155
   0   8 -19 8406.61 690.478
   0   8  19 8581.67 615.069
   0   8  19 8573.93 687.899
   0  -8  19 8400.08 643.836
   0  -8  19 8316.95 690.388
   0   8  19 7679.31 633.612
   0   8 -19 7396.56 657.477
   0  -8 -19 8742.54 703.677
   0  -8  19 9046.80 717.505
   0   8  19 7667.27 658.818
   0  -8 -19 7845.92 669.716
   0  -8 -19 8282.08 686.125
   0  -8  19 9243.68 726.296
   0  -8  19 7204.80 644.082
   0  -8 -19 9197.08 721.128
   0   8 -19 7489.66 661.083
   0  -8 -19 9484.14 727.468
   0   8 -19 8428.42 695.112
   0   8 -19 8420.84 689.010
   0   8  19 9257.35 722.075
   0   8 -19 9708.88 748.670
   0  -8 -19 8511.58 693.516
   0   8 -19 8907.04 715.967
   0   8  19 8311.28 660.221
   0   8 -19 8413.39 690.548
   0  -8 -19 8577.18 690.388
   0   8 -19 8556.92 687.920
   0   8  19 8849.06 699.258
   0  -8  19 8708.70 705.420
   0   8 -19 8243.00 685.594
   0  -8  19 8807.12 703.936
   0  -8 -19 9575.34 731.798
   0  -8 -19 8172.36 679.327
   0   8  19 9158.16 716.652
   0  -8 -19 9666.87 732.842
   0   8  19 8475.23 694.776
   0  -8  19 8843.08 706.676
   0  -8  19 8638.21 654.802
   0   8 -19 8383.06 684.980
   0  -8 -19 9622.77 733.886
   0   8  19 9499.49 732.576
   0  -8 -20 11441.0 811.485
   0  -8  20 9849.48 756.687
   0   8 -20 10042.6 765.415
   0   8 -20 10797.7 793.785
   0   8 -20 9838.36 760.077
   0   8 -20 10930.2 802.844
   0   8  20 11600.2 822.139
   0   8  20 10836.3 790.356
   0  -8 -20 11553.2 816.520
   0  -8  20 10508.1 780.472
   0   8 -20 10014.9 775.704
   0  -8 -20 10437.1 781.058
   0   8 -20 9478.75 742.620
   0   8  20 11280.0 807.740
   0  -8  20 10738.0 791.400
   0  -8 -20 10514.7 778.770
   0   8 -20 9962.11 765.263
   0  -8 -20 10489.7 746.401
   0  -8 -20 11387.0 811.050
   0  -8 -20 10695.5 786.675
   0   8  20 11119.9 793.209
   0  -8  20 11531.1 818.048
   0  -8 -20 10543.3 777.455
   0  -8  20 9903.49 759.516
   0  -8  20 12061.1 785.828
   0   8  20 11041.9 791.198
   0  -8 -20 10957.6 790.952
   0  -8 -20 11249.5 803.488
   0  -8 -20 11309.5 802.398
   0   8  20 11552.9 810.167
   0   8  20 10769.7 792.128
   0   8 -20 11442.5 809.325
   0   8  20 10201.5 771.575
   0  -8 -20 10986.2 799.646
   0  -8  20 10683.8 738.244
   0   8 -20 9151.89 735.483
   0   8  20 8910.77 680.887
   0   8  20 11136.1 713.716
   0  -8  20 12325.2 837.777
   0   8 -20 9849.12 754.730
   0  -8  20 10988.7 803.600
   0  -8 -20 10667.9 785.586
   0   8  20 9768.55 722.752
   0   8 -20 10458.0 781.735
   0  -8 -21 1494.75 301.957
   0  -8  21 1539.98 338.211
   0  -8  21 1517.26 308.581
   0   8  21 1407.02 312.187
   0  -8 -21 1692.07 334.766
   0  -8 -21 1936.66 362.048
   0   8 -21 1425.31 315.343
   0   8 -21 1188.20 296.093
   0   8 -21 1830.53 361.679
   0  -8 -21 1354.08 306.775
   0   8 -21 1597.06 335.444
   0  -8 -21 1183.10 279.980
   0  -8  21 1660.98 340.010
   0  -8 -21 1468.54 316.046
   0  -8 -21 1307.62 294.938
   0   8 -21 1269.40 283.346
   0  -8  21 1446.42 302.050
   0   8  21 970.767 267.222
   0  -8  21 1534.41 299.730
   0   8 -21 1700.48 346.900
   0  -8  21 1374.84 306.576
   0   8 -21 1415.28 319.868
   0   8  21 1102.20 316.868
   0  -8  21 1738.35 353.124
   0   8  21 1630.23 349.839
   0   8 -21 1375.18 320.259
   0   8 -21 1053.64 301.960
   0  -8 -21 1278.22 307.122
   0   8  21 1401.18 311.363
   0   8  21 1168.74 293.410
   0  -8 -21 1711.25 340.685
   0  -8 -21 2135.81 364.425
   0  -8 -21 1823.84 338.224
   0  -8 -21 1796.53 346.447
   0   8  21 1568.44 326.832
   0  -8  21 1153.64 284.212
   0   8  21 1737.31 318.004
   0   8 -21 1330.20 302.577
   0   8 -21 1649.64 332.664
   0  -8 -21 1803.66 357.193
   0   8  21 1245.52 279.798
   0  -8  21 1053.12 289.874
   0   8  21 1658.78 292.029
   0   8  21 1236.91 317.502
   0  -8  22 378.631 224.107
   0  -8 -22 818.075 266.999
   0  -8  22 257.607 177.871
   0   8  22 222.347 175.981
   0   8 -22 437.797 208.898
   0  -8 -22 504.772 222.945
   0  -8 -22 468.563 232.357
   0   8 -22 237.205 180.367
   0  -8 -22 375.948 224.977
   0  -8 -22 288.764 221.816
   0   8  22 330.552 185.707
   0  -8  22 529.898 201.284
   0   8  22 260.172 171.601
   0  -8 -22 324.166 185.047
   0  -8  22 776.150 264.175
   0   8 -22 860.853 280.885
   0  -8 -22 503.532 227.764
   0   8  22-23.5982 149.365
   0  -8 -22 267.930 198.462
   0  -8  22 490.077 221.157
   0  -8  22 424.339 191.038
   0  -8  22 304.157 200.823
   0  -8 -22 434.657 197.329
   0  -8 -22 330.629 171.088
   0   8  22 173.811 171.693
   0  -8 -22 790.838 255.176
   0   8  22 556.155 226.928
   0   8  22 552.639 195.503
   0   8  22 215.301 176.518
   0   8 -22 452.553 213.748
   0   8 -22 811.674 261.462
   0   8 -22 128.572 190.886
   0   8  22 535.690 221.566
   0  -8  22 454.947 189.310
   0   8 -22 453.785 208.653
   0  -8 -22 513.632 226.486
   0   8  22 439.413 202.198
   0   8 -22 454.612 232.417
   0   8 -22 369.290 167.986
   0  -8 -22 610.917 226.956
   0   8 -22 563.333 238.407
   0   8  22 250.385 182.453
   0  -8 -23 3439.97 456.827
   0  -8  23 3655.35 488.241
   0  -8  23 3498.03 480.039
   0  -8  23 3782.86 500.657
   0   8 -23 3188.91 452.343
   0   8 -23 4074.43 500.494
   0  -8 -23 2753.00 432.297
   0   8  23 4044.44 504.953
   0   8  23 3216.16 457.888
   0   8  23 5171.60 575.230
   0  -8 -23 4141.76 516.162
   0   8 -23 3932.67 508.437
   0   8 -23 3385.91 471.071
   0  -8 -23 3563.16 491.829
   0  -8  23 3575.49 487.252
   0  -8 -23 3744.33 500.901
   0  -8  23 4161.47 512.599
   0   8  23 3392.76 467.933
   0   8  23 2789.46 400.045
   0   8 -23 5061.93 566.998
   0   8  23 3361.61 476.237
   0  -8 -23 3089.78 456.504
   0  -8  23 2809.04 407.213
   0   8  23 2841.19 443.365
   0   8 -23 3538.88 490.511
   0   8  23 3192.89 429.441
   0  -8  23 3290.69 443.722
   0   8 -23 3467.66 474.662
   0  -8 -23 3334.35 465.066
   0  -8 -23 3532.27 487.557
   0   8  24 9691.95 731.311
   0  -8 -24 9516.30 757.501
   0   8  24 10217.3 759.717
   0   8 -24 11283.8 845.184
   0  -8  24 10139.1 779.313
   0  -8  24 8445.74 707.693
   0   8  25 5317.98 547.400
   0   8  25 4930.75 537.117
   0  -8  25 5406.25 577.435
   0  -9   0-32.7237 118.866
   0   9   0 27.9175 86.4796
   0  -9   0-97.3255 186.371
   0   9   0-135.831 193.173
   0  -9   0-58.0979 141.102
   0  -9   0 124.686 119.390
   0  -9   0-85.2309 133.288
   0  -9   0 147.030 124.837
   0  -9   0-146.668 215.373
   0   9   0-58.2907 157.350
   0   9   0-119.181 131.619
   0  -9   0-71.6657 182.650
   0  -9   0 108.256 120.735
   0   9   0-161.774 196.109
   0   9   0-286.753 214.429
   0  -9   0-115.505 187.451
   0  -9   0-37.0783 169.241
   0   9   0-91.1497 168.735
   0  -9   0-33.0918 142.716
   0   9   0 95.1861 119.306
   0   9   0-151.543 174.550
   0  -9  -1 2767.03 341.176
   0  -9  -1 2521.12 294.484
   0   9   1 2421.07 333.111
   0   9   1 2471.12 334.240
   0  -9  -1 2772.62 359.840
   0  -9   1 2758.43 315.422
   0  -9  -1 3124.41 348.873
   0  -9   1 2506.42 316.369
   0   9   1 2243.00 324.515
   0   9  -1 2638.49 346.635
   0   9  -1 2399.58 328.846
   0   9  -1 2471.62 334.337
   0   9   1 2759.61 351.135
   0   9  -1 2714.44 348.325
   0  -9   1 2186.15 331.520
   0   9  -1 2578.00 339.122
   0   9   1 2880.89 282.801
   0  -9   1 2779.22 350.983
   0  -9   1 2392.21 325.571
   0   9  -1 2585.82 350.669
   0   9  -1 3209.41 308.819
   0  -9  -1 2675.65 345.878
   0  -9   1 1946.06 292.104
   0   9  -1 2625.24 356.136
   0  -9  -1 3273.71 382.252
   0  -9   1 2925.84 365.700
   0   9   1 2947.56 365.603
   0  -9  -1 2722.20 353.609
   0   9  -1 2937.48 370.220
   0  -9  -1 2854.71 362.473
   0   9  -1 2542.86 328.950
   0  -9   1 2191.42 318.496
   0  -9   1 2753.73 356.940
   0  -9  -1 2764.98 351.726
   0   9  -1 2317.22 334.139
   0  -9  -1 2536.34 330.323
   0  -9  -1 2656.19 256.212
   0  -9  -1 2720.35 349.570
   0   9   1 2935.64 359.803
   0  -9   1 2537.21 302.697
   0   9   1 3068.98 367.860
   0   9   1 3203.39 329.726
   0  -9   1 3151.12 379.852
   0  -9   1 2420.42 335.298
   0   9   1 2578.78 336.988
   0  -9   1 2144.39 325.913
   0  -9   2 6440.23 538.189
   0   9   2 7624.40 582.167
   0   9   2 7727.98 587.042
   0  -9   2 5866.74 527.808
   0   9  -2 7040.26 557.174
   0  -9  -2 6305.69 411.674
   0  -9  -2 6905.94 528.856
   0   9  -2 7333.78 570.173
   0   9  -2 6711.38 530.198
   0   9   2 6638.34 542.207
   0   9   2 6760.03 419.213
   0  -9  -2 5755.33 510.124
   0   9   2 7454.06 571.882
   0  -9   2 6587.77 534.914
   0   9  -2 6428.05 535.524
   0   9  -2 7081.69 446.111
   0   9   2 6940.51 484.177
   0   9   2 6684.93 544.658
   0  -9  -2 6216.23 525.812
   0  -9   2 6437.28 535.422
   0   9  -2 7459.60 576.709
   0  -9   2 6733.44 542.795
   0  -9  -2 6074.81 521.453
   0   9   2 7392.35 564.450
   0   9  -2 6989.34 557.842
   0  -9  -2 7442.28 575.899
   0  -9  -2 6463.63 541.585
   0   9   2 6781.14 545.168
   0   9  -2 7547.19 573.814
   0  -9   2 5487.32 497.247
   0  -9  -2 6012.77 453.428
   0  -9  -2 6851.47 550.632
   0  -9   2 6348.31 479.135
   0   9  -2 6507.81 535.476
   0  -9   2 6859.53 486.146
   0  -9  -2 6991.08 526.890
   0  -9   2 7151.02 560.603
   0  -9   2 6731.41 543.257
   0  -9  -2 6489.41 533.710
   0  -9   2 7009.91 555.883
   0  -9  -2 6578.68 544.452
   0   9   2 6400.41 530.665
   0   9  -2 5606.11 503.504
   0   9  -2 6887.13 552.769
   0  -9   2 5988.25 473.907
   0  -9  -3 6417.10 508.633
   0  -9  -3 5880.98 515.785
   0  -9   3 5915.07 523.968
   0  -9  -3 6634.82 544.890
   0  -9   3 6202.48 473.128
   0   9   3 6664.65 542.517
   0  -9   3 6167.52 475.862
   0   9  -3 6138.55 404.372
   0   9  -3 5824.22 508.803
   0   9  -3 6850.65 553.039
   0  -9  -3 5065.18 385.287
   0  -9  -3 6594.59 470.026
   0   9   3 6399.37 538.109
   0   9  -3 5997.85 522.727
   0  -9   3 4870.75 472.357
   0  -9  -3 6413.43 512.491
   0   9   3 6343.59 529.205
   0   9   3 5639.35 504.513
   0   9  -3 6146.26 526.087
   0  -9   3 5752.64 507.136
   0  -9   3 6425.81 537.617
   0   9  -3 6095.74 521.737
   0   9   3 6485.90 539.378
   0   9  -3 6195.84 508.990
   0   9   3 6177.34 386.970
   0   9  -3 5504.35 499.266
   0   9   3 6825.56 553.175
   0  -9   3 6638.41 546.667
   0  -9  -3 5514.42 504.716
   0  -9   3 5423.76 437.967
   0  -9  -3 6572.20 544.888
   0   9   3 7384.45 569.364
   0  -9  -3 6825.83 549.242
   0  -9   3 5963.65 520.029
   0  -9  -3 5688.09 505.785
   0   9   3 6456.06 478.216
   0   9  -3 6718.74 550.470
   0   9  -3 6338.11 534.455
   0  -9  -3 5652.52 505.268
   0  -9  -3 5718.51 504.713
   0   9   3 5000.13 481.617
   0  -9   3 5562.06 502.533
   0  -9   3 5559.11 502.711
   0   9   3 6688.67 550.492
   0  -9  -3 6665.45 548.441
   0   9  -3 6442.36 536.297
   0  -9   3 5257.09 491.683
   0  -9  -4 2802.89 353.261
   0   9   4 2384.43 329.898
   0  -9   4 2178.75 317.231
   0   9   4 2060.10 315.205
   0   9  -4 2729.83 344.625
   0  -9  -4 2511.33 342.903
   0   9  -4 2816.20 365.927
   0   9  -4 2123.29 314.916
   0  -9   4 2113.90 318.421
   0   9   4 2778.37 357.680
   0  -9  -4 2617.59 346.247
   0   9   4 2547.75 308.837
   0   9  -4 2453.70 344.119
   0  -9  -4 2684.71 358.420
   0  -9   4 3498.31 356.429
   0  -9  -4 3336.44 381.624
   0  -9   4 2265.32 333.370
   0  -9   4 2660.43 310.071
   0   9  -4 2358.01 338.413
   0  -9   4 1920.08 304.193
   0   9   4 3230.66 387.428
   0   9  -4 2476.92 250.233
   0  -9   4 2804.62 372.742
   0   9  -4 2408.05 336.468
   0  -9   4 2617.51 349.933
   0  -9   4 2206.06 281.809
   0  -9  -4 3101.92 371.707
   0  -9  -4 2670.04 359.537
   0  -9   4 2483.80 343.981
   0  -9  -4 2691.01 352.131
   0   9  -4 2938.21 376.077
   0  -9  -4 2294.41 268.810
   0   9  -4 1952.38 311.874
   0   9   4 2199.10 328.398
   0   9   4 2237.69 329.307
   0  -9  -4 2954.14 356.336
   0   9  -4 2164.40 323.052
   0  -9   4 2455.25 345.468
   0  -9  -4 2393.98 334.099
   0  -9  -4 2472.39 338.759
   0  -9  -4 2202.78 326.684
   0   9   4 2228.35 318.264
   0  -9   4 2328.65 332.884
   0   9   4 3045.46 375.537
   0   9   4 2434.00 329.822
   0   9  -4 2595.46 364.628
   0  -9  -5 1803.79 306.319
   0   9  -5 1726.81 298.389
   0  -9   5 1813.92 301.251
   0  -9  -5 1849.40 300.486
   0   9  -5 1556.17 277.471
   0  -9  -5 1607.85 239.884
   0   9   5 1590.72 286.734
   0   9   5 1735.76 298.420
   0  -9  -5 1816.53 300.564
   0  -9  -5 2399.15 336.437
   0  -9   5 1740.32 262.215
   0  -9   5 1649.02 296.834
   0  -9   5 1672.02 295.393
   0   9   5 1759.01 300.641
   0   9   5 2057.11 320.203
   0  -9   5 1865.21 299.015
   0  -9   5 2147.64 290.673
   0   9  -5 1945.52 300.189
   0   9  -5 1862.61 306.518
   0   9  -5 1511.24 282.558
   0  -9   5 1890.27 267.996
   0  -9  -5 2008.87 307.849
   0  -9  -5 1708.16 299.048
   0  -9  -5 1679.67 286.158
   0   9   5 1346.89 269.732
   0   9  -5 1541.52 287.718
   0  -9   5 1691.89 297.828
   0   9  -5 1276.56 257.173
   0   9   5 1628.78 265.567
   0  -9  -5 2009.54 316.264
   0   9   5 1744.32 301.996
   0  -9  -5 1524.15 286.887
   0  -9  -5 1931.61 306.967
   0  -9   5 1742.80 300.203
   0   9  -5 1937.14 320.123
   0   9   5 1692.52 295.486
   0   9  -5 1443.49 272.646
   0   9   5 1504.51 280.790
   0  -9  -5 1548.59 281.478
   0  -9   5 2009.44 316.832
   0   9   5 1483.59 278.128
   0   9  -5 2108.88 321.224
   0  -9  -5 1367.75 261.722
   0  -9   5 1822.84 300.340
   0  -9   5 1413.29 267.926
   0  -9   6 6662.72 557.721
   0  -9  -6 6899.57 561.231
   0   9   6 7175.31 573.450
   0  -9  -6 6977.22 566.736
   0  -9  -6 7097.12 571.312
   0   9  -6 6639.16 553.404
   0  -9  -6 7327.34 578.317
   0  -9  -6 7681.70 588.393
   0  -9  -6 7704.83 581.879
   0  -9  -6 6602.42 526.460
   0  -9   6 5951.84 529.176
   0  -9   6 6064.40 472.408
   0  -9   6 6638.74 494.963
   0  -9  -6 6549.91 545.241
   0   9   6 7515.06 585.541
   0   9  -6 6342.45 544.068
   0   9   6 6901.52 557.041
   0   9  -6 6470.62 551.987
   0  -9   6 7210.17 570.148
   0  -9   6 6764.70 559.191
   0   9  -6 7031.25 567.120
   0   9  -6 6778.32 557.955
   0  -9  -6 7070.19 568.734
   0   9  -6 5708.26 518.873
   0  -9   6 7715.29 595.572
   0   9  -6 7608.15 592.410
   0  -9   6 7285.37 578.310
   0   9   6 6161.36 532.438
   0   9  -6 7134.47 577.090
   0  -9   6 5560.71 510.015
   0   9   6 7099.87 576.110
   0   9  -6 7064.39 529.898
   0  -9   6 6041.58 526.476
   0  -9  -6 7662.45 593.525
   0  -9   6 6658.83 553.710
   0   9   6 7141.49 578.080
   0  -9  -6 6102.13 529.524
   0   9   6 6389.23 551.180
   0   9   6 7818.45 602.899
   0  -9  -6 6725.38 558.553
   0   9  -6 6428.80 549.028
   0   9   6 7453.30 541.035
   0  -9  -6 6426.50 462.734
   0  -9   6 7219.41 498.702
   0   9  -7 3124.45 387.185
   0   9   7 3235.10 381.616
   0  -9   7 3187.46 396.172
   0   9  -7 2730.72 378.042
   0   9   7 2372.21 347.291
   0  -9  -7 3282.94 397.464
   0  -9  -7 2761.07 365.104
   0   9  -7 2701.65 365.236
   0  -9  -7 2568.33 354.947
   0  -9   7 2820.76 370.724
   0  -9  -7 2358.77 343.423
   0  -9   7 2906.46 372.953
   0  -9  -7 2873.18 367.959
   0  -9   7 2468.35 350.439
   0  -9  -7 2740.41 368.729
   0  -9  -7 2726.37 319.160
   0  -9  -7 2331.83 330.760
   0   9  -7 2603.37 358.067
   0   9  -7 2771.78 345.375
   0   9  -7 2490.25 346.592
   0   9   7 2368.20 349.874
   0  -9   7 3053.36 339.595
   0   9   7 2985.95 377.998
   0  -9  -7 2383.71 332.329
   0  -9   7 3000.11 381.923
   0   9   7 2845.17 387.578
   0   9   7 3101.40 392.143
   0  -9   7 2623.50 327.990
   0   9  -7 2697.02 369.649
   0   9   7 3255.75 395.810
   0   9   7 2856.23 351.205
   0   9  -7 2684.42 374.286
   0  -9  -7 2335.80 331.342
   0  -9  -7 2824.71 370.329
   0   9  -7 2624.27 364.311
   0   9   7 2807.15 363.210
   0  -9   7 2640.05 354.329
   0  -9   7 2885.59 366.862
   0  -9   7 2965.31 326.246
   0  -9  -7 2837.48 367.905
   0   9  -7 3114.27 389.808
   0  -9   7 2452.98 343.261
   0  -9   7 2830.08 367.766
   0  -9  -7 2262.06 328.683
   0   9   8 46.7198 129.621
   0  -9  -8 465.477 183.325
   0   9   8 277.190 154.189
   0   9  -8 337.841 161.168
   0   9  -8 214.138 126.540
   0  -9  -8 190.630 134.744
   0  -9   8 205.152 120.794
   0   9   8 115.233 139.556
   0   9  -8 412.014 177.914
   0   9  -8 257.307 149.599
   0  -9   8 379.735 161.832
   0  -9   8 150.465 135.204
   0  -9   8 286.381 162.641
   0  -9   8 34.7810 115.556
   0   9   8 448.444 176.617
   0   9  -8 736.592 221.661
   0  -9  -8 359.164 150.870
   0   9   8 294.673 154.784
   0   9   8 123.177 143.932
   0   9   8 187.486 138.170
   0  -9  -8 413.707 154.215
   0  -9   8 250.036 145.742
   0  -9  -8 120.812 146.054
   0  -9  -8 181.792 142.750
   0   9  -8 225.813 135.804
   0  -9   8 449.309 186.113
   0  -9  -8 194.055 153.466
   0  -9   8-116.721 141.261
   0   9  -8 138.229 125.648
   0  -9  -8 346.724 147.569
   0   9  -8 126.117 130.456
   0  -9   8 437.750 171.836
   0  -9  -8 219.125 124.630
   0  -9  -8 125.351 147.709
   0  -9   8 523.395 159.932
   0   9   8 467.182 163.709
   0   9   8 393.456 141.916
   0   9  -8 125.765 133.943
   0  -9   8 425.624 177.844
   0  -9  -8 483.962 188.889
   0  -9   8 400.435 196.268
   0  -9  -8 362.058 156.267
   0   9  -8 323.051 167.480
   0   9   8 124.483 139.104
   0   9  -8 98.4346 126.438
   0  -9  -8-70.2309 136.582
   0  -9   9 2376.99 308.099
   0  -9   9 2722.01 375.180
   0  -9   9 1931.57 288.155
   0  -9  -9 2263.94 340.378
   0  -9  -9 1935.68 314.306
   0  -9   9 2473.67 354.543
   0   9  -9 2504.87 355.480
   0   9  -9 2365.89 353.387
   0  -9  -9 1915.41 324.816
   0   9   9 2047.70 318.468
   0   9   9 2574.56 367.507
   0  -9  -9 1794.47 302.779
   0   9  -9 2297.61 354.900
   0  -9   9 2427.27 352.008
   0   9   9 3074.40 398.487
   0  -9   9 2711.86 371.145
   0   9   9 2444.91 353.574
   0   9   9 2292.46 346.426
   0  -9  -9 2388.92 355.082
   0   9  -9 2656.18 330.800
   0   9  -9 2219.91 342.520
   0   9  -9 2837.57 381.467
   0   9   9 1814.74 321.931
   0   9  -9 2460.05 358.407
   0   9  -9 2173.79 346.006
   0  -9  -9 2802.15 374.880
   0   9  -9 2429.46 354.083
   0  -9   9 2129.85 273.299
   0  -9  -9 2405.87 349.323
   0   9   9 2399.89 355.411
   0  -9  -9 2243.16 339.619
   0  -9  -9 2001.67 309.585
   0   9   9 2406.88 352.002
   0  -9  -9 2551.92 352.933
   0   9   9 2582.62 316.306
   0  -9  -9 2442.27 316.870
   0  -9   9 3137.25 399.916
   0  -9  -9 2526.42 363.415
   0  -9  -9 2592.90 372.030
   0   9  -9 2183.06 342.136
   0   9   9 1894.26 320.189
   0   9  -9 2437.39 357.900
   0  -9   9 2450.33 355.599
   0  -9   9 2672.36 369.324
   0  -9   9 2125.21 343.824
   0   9 -10 5542.32 532.381
   0  -9  10 6024.02 544.892
   0  -9 -10 4302.79 462.506
   0   9 -10 4418.09 472.348
   0   9 -10 4612.33 474.174
   0  -9 -10 4964.37 497.759
   0   9 -10 4478.11 469.857
   0  -9  10 5615.90 429.085
   0   9  10 5065.63 501.467
   0  -9  10 4476.30 478.590
   0   9  10 5006.70 493.610
   0  -9  10 5063.80 498.597
   0   9 -10 5111.06 498.530
   0  -9 -10 4793.44 482.111
   0  -9  10 5026.75 498.538
   0  -9  10 4464.57 429.198
   0  -9 -10 5536.78 514.487
   0   9 -10 5748.98 534.543
   0   9  10 5087.78 504.711
   0   9 -10 5257.12 513.383
   0  -9  10 5554.53 530.553
   0  -9 -10 4409.92 468.094
   0  -9 -10 4502.25 429.336
   0   9  10 5386.45 501.292
   0  -9 -10 4480.60 449.999
   0   9 -10 4610.96 432.341
   0   9  10 5319.68 448.546
   0  -9  10 4816.40 492.122
   0   9  10 5240.63 506.332
   0  -9 -10 4430.81 472.014
   0  -9 -10 4724.78 494.013
   0   9  10 4487.64 477.736
   0  -9 -10 5624.35 524.982
   0  -9 -10 5169.67 512.734
   0   9 -10 5296.34 518.102
   0   9 -10 5564.91 527.343
   0  -9  10 5411.71 464.415
   0   9  10 4733.08 487.278
   0   9  10 5012.01 495.295
   0   9  10 4858.34 488.176
   0  -9 -10 5038.15 498.638
   0  -9  10 4950.69 496.592
   0   9 -10 5035.66 497.358
   0  -9 -10 4862.55 493.737
   0  -9  10 5094.76 503.036
   0   9 -11 1285.80 278.050
   0   9  11 1237.86 261.865
   0   9  11 1767.99 311.257
   0   9  11 1863.88 339.242
   0  -9 -11 1392.16 292.042
   0  -9 -11 1401.65 283.685
   0  -9 -11 1422.74 259.013
   0  -9 -11 1808.84 309.366
   0   9 -11 1233.57 260.612
   0  -9 -11 1332.37 279.086
   0   9 -11 1205.05 267.429
   0   9 -11 1542.95 255.571
   0   9  11 1839.89 303.436
   0   9  11 1544.51 308.379
   0   9  11 1601.04 294.851
   0  -9  11 1296.01 282.822
   0   9 -11 1892.88 263.873
   0   9  11 1362.69 235.316
   0  -9  11 1320.46 284.412
   0  -9 -11 1976.83 326.374
   0  -9 -11 1130.57 256.174
   0  -9 -11 1271.14 269.801
   0   9 -11 1913.67 314.933
   0  -9  11 2055.76 291.115
   0  -9 -11 1323.74 261.818
   0  -9  11 1808.67 250.460
   0   9  11 1376.94 286.809
   0  -9 -11 1641.19 297.955
   0  -9 -11 1980.86 327.923
   0  -9  11 2021.18 333.162
   0   9 -11 1409.55 278.601
   0   9  11 1568.19 303.833
   0  -9  11 1371.89 277.445
   0  -9  11 1763.10 310.248
   0   9 -11 1408.21 277.167
   0  -9  11 1644.32 295.410
   0   9  11 1637.19 297.483
   0  -9  11 1464.09 268.378
   0  -9  11 1537.45 289.544
   0   9  11 1631.25 304.712
   0  -9 -11 2037.31 335.508
   0  -9 -11 1850.81 313.450
   0   9 -11 1410.96 285.043
   0   9 -11 1471.88 288.993
   0   9 -11 1735.28 308.402
   0  -9  11 1444.43 287.253
   0   9 -11 1454.33 272.348
   0  -9  12-42.2799 108.749
   0  -9  12 23.9751 149.677
   0   9  12 29.2363 138.208
   0  -9 -12-61.4734 133.290
   0   9 -12 483.549 204.974
   0   9  12 159.189 200.402
   0  -9  12 199.914 171.011
   0   9  12 432.337 214.036
   0  -9  12 161.578 159.248
   0   9 -12 230.042 198.162
   0   9 -12 79.0569 142.905
   0   9 -12 146.522 104.865
   0  -9 -12 124.721 137.571
   0  -9 -12 199.439 169.752
   0   9  12 535.640 209.136
   0  -9 -12-143.347 177.737
   0   9 -12-99.3867 135.939
   0   9  12 14.0270 112.317
   0   9  12 255.219 154.010
   0   9  12 140.605 166.828
   0  -9  12 253.867 146.110
   0  -9 -12 416.263 189.084
   0  -9 -12 127.859 140.220
   0  -9 -12-101.202 158.351
   0  -9 -12-67.1625 160.450
   0  -9  12 46.2488 139.536
   0  -9 -12 114.377 112.671
   0  -9  12 189.989 158.588
   0   9  12 256.093 149.166
   0   9 -12 284.829 166.446
   0   9  12 55.6065 118.845
   0   9 -12 175.506 165.895
   0   9 -12 88.6487 147.656
   0   9 -12 186.539 166.007
   0  -9  12 94.5980 139.021
   0   9  12 114.756 140.087
   0  -9  12 168.080 133.069
   0   9 -12 483.533 204.283
   0   9 -12 18.1333 107.198
   0  -9 -12 112.992 139.224
   0  -9 -12 188.100 159.750
   0   9 -13 916.379 248.490
   0   9  13 1318.14 293.006
   0  -9 -13 979.390 252.224
   0  -9  13 945.524 272.383
   0   9 -13 1085.36 222.823
   0   9 -13 956.699 232.176
   0   9  13 704.644 226.059
   0   9 -13 1342.09 281.117
   0   9  13 801.774 243.983
   0  -9  13 1080.95 265.040
   0   9  13 1104.80 268.518
   0   9 -13 1454.04 276.411
   0  -9  13 1036.49 238.953
   0  -9 -13 983.147 232.387
   0  -9 -13 1321.78 298.152
   0   9 -13 1012.21 232.986
   0   9  13 615.821 209.137
   0  -9  13 1471.51 294.495
   0   9  13 1059.32 242.310
   0  -9 -13 959.011 252.408
   0   9 -13 854.706 240.997
   0   9  13 1038.46 243.986
   0   9  13 920.285 203.194
   0  -9 -13 782.437 217.923
   0  -9  13 1246.08 289.479
   0  -9  13 878.268 240.365
   0   9  13 1066.63 256.453
   0   9  13 1336.10 275.216
   0  -9  13 1301.10 254.352
   0  -9 -13 1181.31 273.943
   0   9 -13 1274.73 270.989
   0  -9 -13 1344.04 289.673
   0   9 -13 1243.38 273.989
   0  -9 -13 1258.88 286.372
   0   9 -13 956.071 221.500
   0  -9  13 619.015 231.043
   0   9 -13 760.604 210.194
   0  -9 -13 1206.76 263.598
   0   9  13 1001.22 254.895
   0   9 -13 1063.10 265.593
   0  -9 -13 1178.93 262.085
   0  -9  13 1121.76 273.046
   0  -9 -13 1349.83 287.136
   0   9  14 4395.64 484.128
   0   9 -14 3198.57 417.239
   0   9 -14 3561.23 447.184
   0   9  14 3510.21 448.561
   0   9 -14 3671.34 376.634
   0   9 -14 3752.00 480.253
   0  -9 -14 3332.89 424.828
   0   9  14 2746.10 388.560
   0   9 -14 4003.10 472.778
   0  -9  14 3929.81 469.773
   0   9  14 3192.66 424.555
   0  -9  14 4079.56 431.308
   0   9 -14 3652.27 412.207
   0   9 -14 3255.86 424.791
   0  -9 -14 2689.81 371.028
   0  -9  14 3540.56 442.331
   0   9  14 3964.65 405.504
   0  -9  14 2945.13 400.692
   0  -9 -14 3374.65 431.213
   0   9  14 3200.12 425.894
   0   9 -14 2899.49 402.627
   0  -9  14 3187.95 415.927
   0   9 -14 3870.29 465.536
   0   9  14 3956.67 475.587
   0  -9  14 3583.50 456.285
   0  -9  14 3379.06 393.206
   0  -9 -14 3116.34 420.101
   0   9  14 3699.40 446.547
   0  -9 -14 3206.33 425.708
   0   9 -14 2738.80 411.744
   0  -9 -14 3354.80 432.128
   0  -9 -14 3404.30 436.046
   0   9  14 3628.27 408.635
   0  -9 -14 3162.62 428.692
   0   9  14 3455.60 436.916
   0  -9 -14 3971.87 471.850
   0  -9 -14 3667.86 450.848
   0  -9 -14 3522.41 452.852
   0   9  14 3746.81 446.716
   0   9 -14 3464.24 434.551
   0   9 -14 3593.37 443.132
   0  -9 -14 3612.46 448.038
   0  -9  14 4251.58 487.767
   0   9 -15 2252.07 377.163
   0   9  15 2358.02 374.572
   0  -9 -15 2284.58 367.078
   0  -9 -15 2834.75 405.183
   0  -9  15 2299.91 385.219
   0  -9 -15 2408.60 364.505
   0   9 -15 2224.27 364.455
   0  -9  15 2515.86 381.764
   0   9 -15 2679.25 404.266
   0   9  15 1633.91 324.161
   0  -9 -15 2551.38 391.679
   0   9 -15 2202.00 352.072
   0  -9 -15 2180.77 361.530
   0   9 -15 3072.98 419.269
   0   9 -15 2147.54 352.848
   0   9 -15 2240.31 360.626
   0  -9 -15 2320.57 356.706
   0   9 -15 2431.68 382.272
   0  -9 -15 3014.39 408.210
   0  -9  15 2089.81 321.230
   0  -9 -15 1774.09 310.247
   0   9 -15 2493.77 344.451
   0  -9 -15 2447.76 373.909
   0   9  15 2551.46 335.436
   0  -9  15 2040.76 344.998
   0  -9  15 2203.14 375.638
   0   9  15 2828.90 368.200
   0   9  15 2541.07 385.849
   0   9  15 2262.11 354.867
   0   9  15 2627.68 391.600
   0  -9 -15 1949.42 336.439
   0   9  15 2338.12 375.966
   0   9 -15 2601.79 392.615
   0   9 -15 1954.61 355.071
   0   9  15 2606.63 396.686
   0   9  15 2959.48 414.856
   0  -9  15 2755.87 395.841
   0  -9 -15 3260.14 436.580
   0   9  15 2725.36 393.368
   0  -9  15 2362.76 338.001
   0  -9  15 2657.77 400.012
   0  -9 -15 2574.08 392.774
   0  -9 -16 819.219 248.814
   0   9 -16 829.179 250.442
   0  -9  16 672.124 216.342
   0  -9 -16 740.730 239.490
   0   9 -16 1249.31 283.679
   0  -9  16 927.131 230.456
   0   9  16 374.063 149.171
   0   9 -16 487.438 196.155
   0  -9  16 476.139 215.431
   0  -9 -16 1013.15 274.755
   0  -9 -16 624.787 228.296
   0  -9  16 409.284 179.608
   0   9 -16 701.075 202.769
   0   9  16 790.676 214.371
   0  -9  16 766.229 238.640
   0  -9 -16 569.393 205.582
   0   9 -16 819.963 261.239
   0  -9 -16 650.824 238.551
   0  -9  16 920.075 261.705
   0   9  16 506.225 194.427
   0   9 -16 797.170 253.795
   0  -9  16 896.349 262.311
   0  -9 -16 620.862 242.112
   0   9 -16 673.321 226.303
   0  -9 -16 1057.74 266.762
   0   9  16 828.839 239.830
   0   9  16 1036.22 267.410
   0   9 -16 867.845 249.983
   0   9 -16 1172.61 273.858
   0  -9 -16 829.651 253.640
   0  -9 -16 576.942 199.176
   0  -9  16 777.314 253.183
   0  -9 -16 391.087 192.530
   0   9 -16 995.805 266.579
   0   9 -16 550.796 205.772
   0   9  16 678.836 241.533
   0   9  16 685.513 236.229
   0   9  16 721.261 242.402
   0   9  16 512.545 187.147
   0   9  16 580.536 193.309
   0  -9 -16 561.366 201.039
   0   9  16 663.530 243.437
   0   9 -17 672.828 227.092
   0  -9 -17 519.704 212.135
   0   9 -17 249.285 168.970
   0  -9  17 319.312 189.795
   0  -9 -17 88.8022 156.392
   0   9 -17-60.6494 152.672
   0  -9 -17 420.065 249.998
   0  -9 -17 64.9797 132.222
   0  -9 -17 549.581 213.462
   0   9 -17 510.312 203.116
   0  -9  17 219.980 144.169
   0  -9  17 285.634 222.654
   0   9 -17 266.735 176.500
   0   9  17 209.028 180.627
   0  -9 -17 284.642 148.058
   0  -9  17 363.821 202.799
   0  -9 -17 279.270 163.829
   0  -9 -17 804.402 252.498
   0   9  17 78.9517 132.218
   0   9 -17 310.597 182.703
   0   9  17 337.156 182.860
   0  -9 -17 290.841 173.613
   0   9  17 381.606 179.440
   0   9  17 549.042 234.390
   0   9  17 345.169 156.718
   0   9 -17 336.496 174.698
   0   9 -17 434.522 209.137
   0  -9 -17 278.763 198.405
   0   9  17 665.877 215.072
   0  -9  17 278.460 175.799
   0   9  17 95.8887 123.005
   0   9  17 541.874 200.038
   0   9 -17 120.465 157.061
   0  -9 -17 14.9817 124.621
   0  -9  17 84.2250 141.919
   0   9  17 210.421 174.582
   0   9  17 120.353 170.043
   0   9 -17 394.274 197.870
   0  -9  17 188.899 164.925
   0  -9  17 326.599 182.625
   0  -9 -17 313.139 197.282
   0   9 -17 401.643 216.903
   0  -9 -18 4170.77 512.873
   0  -9  18 3929.03 492.933
   0  -9  18 4418.53 517.625
   0   9  18 4526.37 518.008
   0   9 -18 3657.57 472.563
   0  -9  18 4639.45 533.923
   0   9  18 4699.60 465.285
   0   9  18 4342.69 510.840
   0   9  18 4518.49 529.159
   0   9 -18 4607.54 526.213
   0   9 -18 4458.21 518.405
   0  -9  18 4049.01 499.484
   0   9  18 4897.66 545.930
   0   9 -18 3939.25 488.919
   0  -9 -18 3964.21 490.317
   0  -9 -18 4140.40 505.066
   0  -9 -18 4155.70 483.800
   0  -9  18 4569.62 521.842
   0   9 -18 4353.10 511.804
   0  -9 -18 4752.99 532.787
   0  -9  18 3633.60 470.726
   0  -9  18 4008.01 457.140
   0   9 -18 4087.61 491.769
   0  -9 -18 4774.59 534.580
   0   9  18 3836.63 481.530
   0  -9 -18 4508.36 525.796
   0   9 -18 4088.13 491.344
   0   9  18 4395.19 520.213
   0   9 -18 4124.50 427.741
   0  -9 -18 4204.42 512.693
   0   9 -18 3937.34 491.909
   0  -9 -18 4072.01 493.364
   0  -9 -18 4017.18 502.113
   0   9  18 4407.64 520.172
   0   9 -18 3998.00 485.398
   0   9  18 3615.07 467.405
   0  -9  18 4045.18 462.544
   0   9  18 4499.36 534.371
   0  -9 -18 4638.19 533.165
   0  -9 -18 4100.83 500.960
   0   9 -18 4059.18 496.512
   0   9  18 4105.73 433.315
   0   9  19 1423.71 320.939
   0  -9  19 1331.56 279.429
   0  -9 -19 2146.17 387.643
   0  -9 -19 1693.46 344.660
   0   9 -19 1991.97 360.321
   0   9 -19 1256.20 293.958
   0   9  19 1206.91 289.297
   0   9 -19 1441.87 302.680
   0  -9  19 2149.02 386.282
   0   9  19 1818.02 358.223
   0   9  19 1557.73 337.290
   0   9 -19 1639.92 340.767
   0   9 -19 1311.79 313.901
   0  -9 -19 1626.77 333.727
   0   9 -19 1695.91 351.798
   0   9 -19 1495.29 325.224
   0   9 -19 2030.46 368.380
   0  -9 -19 1182.38 308.442
   0  -9 -19 1461.14 306.472
   0  -9  19 2033.39 348.189
   0  -9 -19 1883.44 356.068
   0  -9 -19 1802.70 367.384
   0  -9  19 1847.19 362.798
   0   9  19 1456.16 326.542
   0   9  19 1693.39 343.976
   0  -9  19 1647.34 344.352
   0   9 -19 1589.17 334.062
   0  -9  19 1367.04 319.083
   0   9  19 1780.95 350.754
   0   9 -19 2128.93 380.821
   0  -9 -19 1825.95 347.098
   0   9  19 1708.78 340.247
   0   9 -19 1899.14 362.475
   0   9 -19 1824.79 358.500
   0  -9 -19 1982.35 365.298
   0  -9 -19 1801.83 346.945
   0  -9  19 1444.76 308.105
   0  -9  19 1711.04 344.305
   0   9  19 1960.34 358.066
   0  -9  19 2116.66 376.245
   0  -9 -19 1410.16 324.935
   0  -9 -19 1324.52 312.332
   0  -9 -20 4636.68 545.100
   0   9 -20 5593.67 608.740
   0  -9 -20 6266.71 634.033
   0  -9 -20 4659.96 550.731
   0   9 -20 6414.78 633.648
   0   9 -20 5154.16 575.392
   0  -9  20 4513.65 499.716
   0   9 -20 5526.73 602.009
   0   9 -20 4769.97 554.912
   0  -9  20 5388.51 583.263
   0   9 -20 5217.42 568.672
   0  -9 -20 6541.12 649.757
   0   9 -20 6057.44 619.251
   0   9 -20 5367.20 590.249
   0   9  20 5436.14 585.290
   0  -9  20 5704.40 605.872
   0  -9 -20 5589.53 605.936
   0  -9  20 5504.13 556.631
   0   9 -20 6315.67 636.082
   0   9 -20 5191.57 542.952
   0  -9 -20 5534.18 594.716
   0   9  20 7001.70 661.312
   0   9  20 5346.95 581.727
   0   9  20 5187.14 582.577
   0  -9 -20 6102.04 618.200
   0   9  20 5942.88 612.100
   0   9  20 5284.33 564.794
   0  -9  20 5240.69 579.480
   0   9  20 6134.25 606.908
   0   9 -20 5330.50 585.781
   0   9  20 6080.94 621.164
   0  -9  20 6060.72 625.317
   0   9  20 5600.91 591.579
   0  -9 -20 5840.99 584.303
   0  -9 -20 5399.53 581.686
   0  -9 -20 5593.45 606.813
   0  -9  20 4972.91 570.284
   0   9 -20 5982.91 620.539
   0  -9 -20 5893.39 618.458
   0  -9  20 4746.62 559.991
   0  -9  20 5872.78 608.596
   0  -9  21 1140.72 281.324
   0   9 -21 493.072 210.466
   0  -9 -21 871.533 249.992
   0  -9  21 822.105 241.493
   0   9  21 754.189 243.926
   0  -9  22 406.483 204.754
   0  -9  22 701.774 221.907
   0   9 -22 533.783 207.942
   0   9  22 416.126 183.236
   0  -9  23 2387.28 389.707
   0  10   0 9097.04 698.535
   0 -10   0 9313.72 702.125
   0  10   0 8789.61 685.506
   0 -10   0 8547.27 657.563
   0 -10   0 10163.2 723.711
   0  10   0 8935.03 543.363
   0  10   0 9019.71 680.207
   0 -10   0 8525.99 605.113
   0  10   0 9162.99 692.571
   0  10   0 7615.28 635.117
   0  10   0 9165.46 681.161
   0 -10   0 8245.00 624.747
   0 -10   0 8205.47 657.100
   0 -10   0 8960.47 586.978
   0  10   0 9142.92 686.863
   0 -10   0 9166.43 651.211
   0  10   0 8654.33 675.964
   0 -10   0 8083.68 657.864
   0  10   0 8944.20 677.330
   0 -10   0 9291.19 694.219
   0 -10   0 8982.65 695.836
   0  10   0 10268.5 605.916
   0 -10   0 8971.22 687.311
   0 -10   1 15760.9 917.976
   0 -10   1 16563.4 925.664
   0 -10  -1 16848.5 932.013
   0 -10   1 17558.5 830.231
   0 -10  -1 15740.5 909.779
   0 -10   1 17960.5 952.421
   0 -10  -1 18032.3 905.369
   0 -10  -1 16016.6 874.736
   0  10  -1 14010.3 862.438
   0 -10  -1 17660.0 955.002
   0 -10   1 17052.9 928.917
   0  10  -1 16245.6 918.988
   0  10   1 16677.1 795.853
   0 -10  -1 16662.9 928.820
   0  10   1 17113.1 934.189
   0  10  -1 15993.9 920.774
   0  10  -1 17604.8 952.204
   0 -10  -1 16570.3 830.453
   0  10   1 16381.1 922.459
   0  10  -1 15881.1 888.069
   0  10  -1 16440.3 770.055
   0 -10   1 15097.0 890.993
   0 -10  -1 18067.6 959.699
   0 -10   1 17214.4 868.591
   0 -10  -1 16768.1 821.340
   0  10   1 16539.7 929.635
   0  10  -1 16801.0 928.637
   0 -10   1 16371.4 826.608
   0 -10   1 15735.5 905.547
   0  10   1 16775.2 927.684
   0  10  -1 16622.9 929.466
   0  10   1 18735.0 984.313
   0  10  -1 15753.4 911.250
   0  10   1 16161.6 917.823
   0 -10  -1 17995.0 966.466
   0 -10  -1 17368.1 943.462
   0  10  -1 17341.9 772.434
   0 -10  -1 15136.7 897.951
   0  10   1 16612.6 913.412
   0 -10   1 16630.6 936.434
   0  10   1 18039.4 957.070
   0  10  -1 17527.1 950.715
   0 -10   1 16543.5 922.870
   0 -10   2 2988.48 404.759
   0 -10   2 3041.70 362.718
   0  10  -2 3432.06 421.642
   0 -10  -2 2888.73 389.890
   0 -10   2 3130.68 399.972
   0 -10  -2 3475.91 441.459
   0 -10  -2 3011.58 401.334
   0  10   2 2914.20 388.744
   0  10  -2 4087.75 463.362
   0  10   2 2641.11 380.986
   0 -10   2 3319.95 416.082
   0  10  -2 3754.94 444.134
   0 -10  -2 3136.33 411.112
   0 -10  -2 3045.52 398.453
   0 -10   2 2469.40 363.028
   0 -10   2 2562.06 364.804
   0  10   2 4141.68 400.390
   0  10   2 4062.44 463.235
   0 -10  -2 2772.96 385.351
   0  10   2 2905.68 388.923
   0  10  -2 2988.84 389.994
   0 -10  -2 3413.48 406.907
   0  10  -2 4121.06 459.464
   0  10  -2 3011.37 341.657
   0 -10   2 2685.07 384.468
   0  10  -2 3105.65 406.042
   0 -10   2 4252.38 436.166
   0 -10   2 3121.93 405.046
   0 -10  -2 3771.09 442.737
   0 -10  -2 3404.58 378.539
   0  10  -2 2507.93 358.595
   0  10   2 3438.42 432.498
   0 -10  -2 3945.76 432.469
   0  10   2 3862.41 442.115
   0 -10  -2 3472.43 432.266
   0 -10   2 3390.14 424.140
   0  10  -2 3447.08 430.333
   0 -10   2 3593.33 383.477
   0 -10  -2 3714.43 442.040
   0  10   2 2747.09 382.963
   0  10   2 3443.19 423.024
   0  10   2 3437.27 427.643
   0  10  -2 3291.64 415.062
   0  10  -2 4200.82 471.031
   0 -10   2 3058.67 408.016
   0 -10   3 2467.26 368.766
   0 -10   3 2597.78 376.357
   0  10   3 2383.75 373.476
   0  10   3 2250.76 347.302
   0 -10  -3 3184.52 417.809
   0 -10   3 2490.82 361.817
   0 -10  -3 2668.38 385.869
   0  10  -3 3626.02 443.404
   0 -10  -3 2906.85 398.227
   0  10  -3 2029.34 337.612
   0 -10   3 2968.94 386.794
   0 -10   3 2375.32 309.481
   0 -10  -3 3004.18 394.044
   0 -10   3 2912.14 398.992
   0  10   3 2426.87 370.401
   0  10   3 2201.07 347.086
   0  10   3 2608.46 322.668
   0  10   3 2349.47 356.805
   0  10  -3 3002.06 408.891
   0 -10  -3 2424.54 369.577
   0  10   3 3452.59 423.435
   0 -10   3 2468.44 318.483
   0 -10   3 2896.55 357.954
   0  10  -3 4088.43 465.600
   0 -10  -3 2349.43 337.941
   0  10  -3 2318.42 345.688
   0  10   3 3210.92 412.865
   0 -10   3 2122.68 338.262
   0  10   3 3671.19 436.846
   0  10  -3 2779.16 380.129
   0 -10  -3 3145.61 416.109
   0  10   3 2028.14 342.272
   0  10  -3 3029.70 409.777
   0 -10   3 1992.49 333.949
   0 -10  -3 2533.43 378.631
   0  10  -3 2883.68 396.219
   0 -10  -3 3086.90 410.448
   0 -10   3 2822.47 393.838
   0  10  -3 3272.84 358.118
   0  10  -3 1854.06 321.181
   0 -10  -3 2372.44 365.407
   0 -10   3 3059.47 402.865
   0  10  -3 2125.83 348.178
   0 -10  -3 2463.92 359.900
   0 -10  -4 2314.19 343.837
   0 -10  -4 2618.46 378.082
   0 -10   4 1852.09 326.672
   0 -10   4 1558.96 321.587
   0  10   4 1845.55 321.171
   0 -10  -4 1524.58 292.357
   0 -10   4 2021.95 300.745
   0  10   4 712.967 223.488
   0  10  -4 2078.43 337.195
   0  10   4 1320.18 288.238
   0  10  -4 2457.27 373.608
   0  10  -4 1871.50 325.567
   0  10  -4 960.305 255.212
   0  10  -4 1354.95 290.299
   0  10   4 1722.37 274.924
   0  10   4 1995.41 355.038
   0 -10   4 1723.25 319.387
   0 -10  -4 1194.25 272.270
   0 -10   4 1958.49 348.161
   0  10  -4 1771.54 320.511
   0  10   4 1635.48 310.187
   0 -10  -4 1366.73 287.289
   0 -10  -4 1580.06 311.598
   0 -10  -4 1517.29 299.869
   0  10  -4 2261.97 351.561
   0 -10  -4 1735.26 300.070
   0  10   4 1719.09 302.395
   0  10  -4 1383.39 294.057
   0 -10   4 1485.80 294.762
   0 -10   4 1991.74 286.401
   0 -10  -4 2219.58 349.484
   0  10  -4 2019.66 321.104
   0 -10   4 1453.82 305.694
   0 -10   4 2485.43 382.850
   0 -10  -4 1769.02 322.637
   0 -10   4 1732.76 282.097
   0 -10  -4 1962.54 339.000
   0  10   4 1598.96 299.072
   0 -10   4 1595.55 308.207
   0 -10   4 1059.30 265.171
   0  10   4 1692.13 306.048
   0  10  -4 1741.28 321.520
   0  10  -5 1462.43 301.856
   0 -10  -5 1618.97 314.709
   0 -10   5 1864.18 319.286
   0 -10  -5 1807.17 323.943
   0 -10  -5 1390.68 272.105
   0  10  -5 2199.60 338.496
   0 -10  -5 1175.38 284.006
   0  10   5 1591.73 293.358
   0 -10   5 1288.34 264.825
   0 -10  -5 1212.02 285.633
   0  10   5 2129.43 316.739
   0 -10   5 1442.00 293.764
   0 -10  -5 1372.06 290.171
   0  10   5 1282.63 271.413
   0 -10   5 1960.57 289.967
   0  10  -5 2236.85 349.343
   0  10  -5 1736.95 326.343
   0 -10  -5 1406.84 224.646
   0  10   5 1507.30 288.911
   0  10  -5 1375.82 277.043
   0 -10  -5 1529.10 300.448
   0 -10   5 1872.29 276.470
   0  10  -5 1391.19 277.572
   0 -10  -5 1450.26 280.283
   0 -10  -5 1277.21 281.518
   0  10  -5 1608.59 294.947
   0 -10   5 1288.60 264.527
   0  10   5 1403.47 274.073
   0  10  -5 1269.95 274.676
   0 -10   5 1469.50 279.903
   0 -10  -5 1754.21 314.062
   0 -10   5 1533.58 299.032
   0 -10   5 1944.04 334.141
   0 -10  -5 1625.66 296.343
   0  10   5 1177.40 262.510
   0  10   5 1265.77 276.774
   0  10   5 1498.04 295.560
   0 -10   5 1478.03 263.533
   0  10  -5 1869.05 332.124
   0 -10   5 1662.79 305.467
   0  10   5 1413.17 292.190
   0  10  -5 1438.89 288.659
   0 -10   5 1530.12 254.779
   0 -10  -6-108.612 175.875
   0  10  -6 346.238 166.997
   0 -10   6 286.879 160.726
   0  10  -6 568.171 187.429
   0 -10  -6 312.719 158.676
   0  10   6 340.304 184.816
   0  10   6 353.012 198.920
   0  10  -6 880.717 236.917
   0  10   6 601.397 220.003
   0  10  -6 254.796 180.691
   0 -10   6 706.670 194.674
   0 -10  -6 422.396 177.458
   0 -10   6 464.387 177.197
   0 -10   6 553.011 183.743
   0  10  -6 478.192 189.029
   0  10   6 470.715 188.867
   0 -10  -6 426.806 174.608
   0 -10  -6 386.305 192.447
   0 -10   6 149.413 157.070
   0 -10   6 313.616 142.482
   0 -10   6 410.826 184.401
   0 -10   6 745.415 181.491
   0 -10  -6-8.21934 165.436
   0  10  -6 61.1319 150.332
   0 -10  -6 384.748 163.350
   0 -10  -6 819.921 249.531
   0 -10   6 753.838 227.296
   0 -10  -6 606.715 225.634
   0 -10  -6 479.577 210.842
   0  10  -6 271.324 166.420
   0  10   6 422.099 178.216
   0  10   6 333.334 180.578
   0  10  -6 350.667 150.006
   0  10  -6 811.175 219.067
   0  10   6 571.454 204.398
   0 -10  -6 723.379 171.999
   0  10   6 204.051 179.133
   0  10   6 398.028 187.294
   0 -10  -6 620.696 222.770
   0  10  -6 429.449 202.695
   0 -10   6 593.211 212.443
   0 -10   6 133.361 113.703
   0 -10  -6 962.637 245.109
   0 -10   6 354.597 164.713
   0  10   7 4434.27 491.037
   0 -10   7 5399.42 535.802
   0  10  -7 5013.70 535.924
   0 -10  -7 5251.45 525.124
   0 -10   7 4235.96 488.887
   0 -10  -7 4687.93 504.081
   0  10  -7 5643.27 552.801
   0  10   7 5930.78 520.398
   0 -10   7 4391.36 492.705
   0 -10  -7 4755.74 508.846
   0 -10  -7 5598.01 545.716
   0 -10   7 4684.38 509.979
   0 -10   7 4900.23 454.976
   0 -10   7 4289.25 485.813
   0 -10   7 5012.55 518.098
   0  10   7 4719.57 514.691
   0 -10  -7 4228.19 407.298
   0 -10  -7 5297.88 533.871
   0 -10   7 5098.63 453.161
   0  10  -7 4939.15 519.742
   0  10  -7 5171.28 532.221
   0  10   7 5174.38 527.661
   0  10   7 4488.01 499.759
   0  10  -7 4688.19 516.850
   0 -10  -7 4397.03 492.710
   0  10   7 6123.22 572.348
   0  10  -7 5057.18 525.108
   0  10   7 5858.78 492.769
   0  10  -7 4979.08 517.383
   0  10  -7 5082.23 519.269
   0  10   7 4207.05 484.135
   0  10  -7 5440.20 502.446
   0  10  -7 4396.84 492.206
   0 -10  -7 3796.23 465.676
   0 -10  -7 4792.71 511.892
   0 -10   7 4318.41 489.799
   0  10   7 5716.67 554.575
   0 -10  -7 4922.49 515.998
   0  10  -7 5662.97 548.839
   0 -10   7 5188.71 464.633
   0 -10  -7 5221.41 501.428
   0 -10  -7 5580.02 551.033
   0 -10   7 6309.90 579.814
   0 -10   7 4783.94 504.331
   0  10   7 5575.48 550.080
   0 -10  -7 4572.18 497.545
   0  10  -8 10471.0 755.036
   0 -10  -8 9921.93 734.553
   0 -10  -8 8751.21 667.551
   0  10   8 9910.43 749.186
   0 -10  -8 10794.9 745.824
   0  10  -8 10225.4 747.940
   0 -10  -8 9607.19 732.247
   0 -10  -8 10085.9 740.148
   0  10  -8 10459.0 760.146
   0  10   8 11326.8 688.560
   0 -10   8 9822.52 731.011
   0  10   8 10823.3 773.520
   0 -10  -8 9579.90 623.408
   0  10  -8 10355.5 760.174
   0  10  -8 10259.5 741.668
   0 -10   8 10360.0 663.091
   0  10  -8 9949.42 736.678
   0  10  -8 9774.03 738.985
   0  10  -8 8706.95 618.947
   0 -10   8 9820.38 738.264
   0  10  -8 8825.42 692.920
   0  10   8 9590.48 723.517
   0  10   8 11043.8 776.135
   0 -10  -8 8113.21 677.913
   0 -10  -8 9427.51 728.231
   0 -10  -8 10000.4 736.775
   0  10   8 10170.8 701.004
   0 -10   8 10017.6 736.680
   0 -10   8 11090.8 657.275
   0 -10   8 10093.8 743.619
   0  10   8 10583.5 763.118
   0 -10   8 9549.19 720.860
   0 -10  -8 7979.76 668.600
   0 -10   8 8640.17 618.464
   0  10   8 10098.0 739.706
   0 -10   8 11196.6 777.663
   0 -10   8 10496.2 760.006
   0  10  -8 10708.0 756.787
   0  10  -8 10273.0 757.521
   0  10   8 9815.51 731.577
   0 -10  -8 10669.0 764.503
   0  10   8 9670.17 728.922
   0  10  -8 9821.37 679.081
   0 -10  -8 10379.9 747.038
   0 -10   8 10861.0 765.027
   0  10   8 10448.8 759.251
   0 -10  -8 10166.6 741.713
   0 -10   8 9544.87 720.871
   0 -10  -9 6175.73 585.957
   0  10   9 6693.28 603.772
   0 -10  -9 5723.88 565.167
   0  10  -9 6240.01 536.154
   0  10   9 6417.26 586.745
   0  10   9 6608.66 608.492
   0 -10   9 5362.75 554.486
   0 -10   9 7222.99 634.324
   0  10   9 7259.03 623.950
   0 -10  -9 5953.14 570.904
   0  10  -9 6377.33 594.048
   0 -10   9 6391.81 597.178
   0 -10   9 6280.24 523.764
   0 -10  -9 6257.10 582.358
   0  10   9 5248.52 541.733
   0  10  -9 5875.49 572.803
   0 -10  -9 5935.57 573.367
   0 -10  -9 6046.53 573.753
   0 -10  -9 6037.14 572.211
   0  10  -9 7457.85 645.772
   0 -10   9 5453.19 489.488
   0 -10  -9 6321.71 565.275
   0  10   9 6754.05 532.246
   0 -10   9 7438.33 635.672
   0  10   9 5982.66 542.162
   0 -10   9 6622.20 603.402
   0 -10   9 6294.53 591.655
   0 -10  -9 6051.64 570.991
   0  10  -9 6208.82 586.301
   0  10  -9 6129.08 582.009
   0 -10   9 6382.47 592.082
   0  10   9 5628.82 570.009
   0  10  -9 6215.94 589.865
   0  10   9 5975.05 576.554
   0  10  -9 6482.33 594.114
   0 -10  -9 6106.58 509.825
   0 -10  -9 6518.67 595.886
   0  10  -9 6679.33 603.867
   0 -10  -9 7159.18 623.629
   0  10   9 6258.94 581.559
   0  10  -9 5736.78 569.231
   0  10  -9 6532.07 603.506
   0  10   9 6508.14 591.542
   0 -10  -9 6039.05 575.279
   0 -10   9 6313.21 586.831
   0  10  -9 6091.02 511.124
   0  10  10 437.985 166.110
   0  10 -10 641.816 233.129
   0  10 -10 607.231 225.935
   0 -10  10 605.206 202.468
   0  10  10 763.658 278.964
   0 -10 -10 478.300 191.049
   0 -10  10 879.115 254.823
   0  10  10 631.026 215.962
   0 -10 -10 278.121 185.277
   0  10 -10 710.948 224.118
   0 -10  10 467.118 181.570
   0 -10 -10 704.284 214.065
   0 -10 -10 379.487 185.267
   0 -10 -10 616.884 203.153
   0  10  10 442.402 204.913
   0 -10 -10 427.152 179.692
   0 -10  10 459.919 189.604
   0 -10  10 461.239 207.938
   0  10  10 566.185 180.151
   0  10 -10 719.310 215.169
   0  10 -10 521.721 170.490
   0 -10 -10 770.685 221.224
   0 -10  10 404.128 179.143
   0 -10 -10 615.989 218.659
   0  10 -10 609.937 220.021
   0  10  10 677.909 233.898
   0 -10  10 360.189 162.811
   0  10  10 460.526 218.114
   0  10  10 853.140 271.707
   0  10 -10 241.922 156.677
   0 -10 -10 1019.95 280.387
   0  10 -10 547.011 199.186
   0  10 -10 911.148 256.178
   0 -10 -10 610.338 205.814
   0  10  10 718.366 213.651
   0 -10  10 645.149 221.646
   0 -10  10 575.685 225.118
   0 -10 -10 1147.67 276.366
   0 -10  10 908.719 251.671
   0  10 -10 661.214 212.906
   0  10 -10 360.325 179.864
   0  10 -10 296.603 169.508
   0 -10 -10 716.539 209.853
   0  10  10 634.103 207.492
   0  10  10 405.257 174.446
   0 -10 -10 522.686 228.055
   0 -10  11 511.849 241.824
   0  10 -11 358.407 204.907
   0 -10 -11 344.044 201.633
   0 -10  11 277.747 173.410
   0  10  11-15.1640 157.939
   0 -10 -11 230.216 146.961
   0 -10  11 173.465 124.546
   0 -10 -11 636.055 230.458
   0  10  11 216.052 159.984
   0  10  11 251.385 181.746
   0 -10 -11 357.282 159.478
   0  10 -11 191.378 170.826
   0 -10  11 606.954 246.555
   0 -10 -11 540.045 208.821
   0 -10  11 188.846 179.375
   0  10 -11 285.017 183.405
   0 -10 -11 398.459 219.874
   0 -10 -11 57.0932 145.728
   0  10  11 388.752 206.132
   0 -10 -11 174.019 175.906
   0  10 -11 379.659 203.276
   0 -10  11 418.215 178.643
   0  10  11 83.7778 143.246
   0  10  11 152.553 137.242
   0 -10  11 445.127 197.668
   0  10 -11 884.135 266.653
   0  10  11 476.665 216.341
   0  10 -11 210.207 181.116
   0  10  11 324.616 194.603
   0  10  11 308.253 176.409
   0  10 -11 406.069 202.752
   0  10  11 676.434 229.334
   0 -10 -11 248.914 144.554
   0 -10  11 354.637 191.559
   0 -10 -11 89.7691 111.613
   0 -10  11 435.597 199.191
   0  10  11 724.472 237.261
   0  10 -11 291.382 184.795
   0 -10 -11 141.008 147.888
   0 -10 -11 112.532 158.917
   0 -10 -11 349.378 202.255
   0  10 -11 117.807 145.770
   0  10  11 249.009 163.367
   0 -10  11 66.8025 165.957
   0  10 -11 380.893 184.232
   0  10 -11 422.060 169.804
   0  10 -11 265.195 198.444
   0 -10 -12 1439.84 315.416
   0 -10 -12 1855.01 341.973
   0  10 -12 1487.86 311.793
   0  10  12 1160.40 249.912
   0  10 -12 1818.21 345.982
   0 -10 -12 1585.14 290.476
   0 -10 -12 2383.23 368.471
   0  10  12 1541.67 315.441
   0 -10  12 1028.92 237.889
   0 -10 -12 1382.95 296.207
   0  10 -12 1025.90 268.327
   0  10 -12 1671.89 324.284
   0 -10 -12 1700.90 318.814
   0  10  12 1425.84 299.504
   0  10 -12 1675.27 328.965
   0 -10 -12 1252.63 287.203
   0  10 -12 1746.89 344.196
   0  10  12 850.113 240.421
   0  10 -12 1210.21 269.143
   0 -10  12 1999.46 349.032
   0 -10  12 2130.82 325.398
   0 -10  12 1774.93 337.079
   0  10  12 1554.22 317.388
   0  10  12 1368.92 310.888
   0 -10  12 1832.68 330.087
   0  10 -12 1441.50 319.616
   0 -10  12 1805.64 340.811
   0 -10 -12 1512.14 310.554
   0  10 -12 2037.27 359.186
   0 -10 -12 1019.44 262.909
   0 -10  12 1348.32 293.386
   0  10 -12 1448.23 273.151
   0 -10  12 1673.12 322.499
   0 -10 -12 1633.58 334.914
   0 -10  12 1661.48 336.999
   0  10  12 1552.34 312.209
   0 -10  12 1165.45 287.798
   0  10 -12 1692.36 327.276
   0  10  12 1920.94 347.766
   0  10  12 1233.26 296.384
   0  10 -12 1850.69 346.998
   0 -10 -12 1678.33 329.185
   0 -10 -12 1534.50 312.581
   0  10  12 998.659 269.021
   0  10  12 1483.67 317.915
   0  10 -13 3192.93 440.859
   0  10  13 3000.00 420.141
   0  10  13 3277.61 449.874
   0 -10  13 3708.75 467.230
   0  10 -13 4003.98 487.407
   0  10  13 3448.46 393.941
   0  10  13 3106.92 429.410
   0  10  13 3238.99 422.972
   0  10  13 3828.34 470.203
   0  10 -13 4072.87 423.834
   0 -10 -13 3790.43 479.373
   0  10  13 3119.63 443.750
   0 -10  13 3928.64 484.973
   0 -10 -13 3731.17 471.627
   0  10  13 3673.01 463.268
   0  10  13 3337.03 443.268
   0  10  13 3260.31 440.896
   0  10 -13 3471.03 453.951
   0 -10 -13 2849.99 421.802
   0  10  13 3425.48 459.285
   0  10 -13 3167.02 442.285
   0 -10  13 3698.71 471.203
   0 -10 -13 3253.10 408.825
   0 -10  13 3049.11 427.795
   0  10 -13 3341.38 452.363
   0 -10 -13 3265.14 445.124
   0  10 -13 2805.93 388.562
   0 -10  13 3244.92 444.023
   0 -10 -13 3738.99 475.496
   0 -10 -13 2912.90 429.284
   0 -10 -13 3107.20 431.527
   0  10 -13 3064.50 433.622
   0  10 -13 3365.27 453.421
   0 -10 -13 3010.96 423.541
   0  10 -13 3695.12 477.528
   0 -10 -13 3532.56 464.480
   0 -10 -13 3370.90 431.605
   0 -10  13 3776.88 423.607
   0 -10  13 4334.43 510.671
   0  10 -13 3594.56 468.004
   0 -10 -13 2892.10 420.891
   0 -10  13 3892.45 482.628
   0  10 -13 3311.54 449.815
   0 -10  13 3314.71 400.967
   0 -10  13 3565.60 465.243
   0  10 -13 3067.05 440.971
   0 -10  14 146.643 171.628
   0 -10  14 545.687 226.455
   0 -10  14 234.962 161.414
   0  10 -14 390.772 168.973
   0 -10 -14 359.958 179.010
   0  10  14 252.111 179.119
   0 -10 -14 126.042 179.672
   0 -10 -14 134.139 147.083
   0  10 -14 251.895 164.547
   0 -10 -14 159.727 148.148
   0 -10 -14 387.836 210.272
   0 -10  14 259.523 198.265
   0  10 -14 115.664 163.615
   0  10 -14 392.555 201.354
   0  10  14 217.987 194.231
   0  10  14 177.842 186.228
   0 -10 -14 47.7945 178.539
   0  10  14 256.002 167.042
   0  10  14 335.746 209.443
   0 -10  14 704.222 253.015
   0  10  14 565.785 202.681
   0  10 -14 299.499 172.510
   0  10 -14 584.605 221.166
   0 -10 -14 300.756 205.312
   0 -10 -14 485.734 212.984
   0  10  14 381.878 218.658
   0  10 -14 425.409 227.926
   0 -10  14 145.345 182.492
   0 -10 -14 178.996 171.245
   0  10  14 616.355 216.656
   0 -10  14 236.569 192.807
   0 -10  14 239.122 131.913
   0 -10 -14 428.016 222.216
   0  10 -14 188.231 168.765
   0  10  14 210.366 163.310
   0 -10  14 261.688 207.885
   0 -10 -14 455.048 223.729
   0  10 -14 30.2421 146.702
   0  10 -14 461.399 242.100
   0 -10 -14 234.862 176.075
   0  10 -14 422.060 200.450
   0  10 -14 403.105 224.481
   0  10  14 443.944 211.318
   0 -10  14 77.4016 176.047
   0  10  15 2402.21 377.031
   0 -10 -15 2146.68 365.526
   0  10 -15 2325.62 386.988
   0  10 -15 2464.87 410.175
   0 -10  15 1964.26 358.015
   0 -10  15 2404.76 388.148
   0 -10  15 2188.17 383.538
   0 -10 -15 2125.95 353.422
   0 -10  15 2495.15 404.706
   0  10  15 2081.75 380.839
   0  10  15 1508.67 286.359
   0 -10 -15 2063.47 382.950
   0 -10 -15 1909.92 371.641
   0 -10 -15 2133.85 379.599
   0 -10 -15 1996.50 365.715
   0 -10  15 2406.27 355.149
   0  10  15 1891.61 368.270
   0  10 -15 1714.17 345.138
   0 -10  15 1829.44 357.265
   0  10 -15 1848.98 343.262
   0  10 -15 2218.98 393.915
   0  10  15 2270.85 389.830
   0  10  15 1546.75 314.051
   0 -10  15 2533.26 368.210
   0 -10 -15 2370.33 390.048
   0 -10  15 2192.35 377.989
   0  10 -15 2793.50 420.124
   0 -10 -15 1337.46 296.018
   0  10  15 2062.80 364.209
   0 -10 -15 1888.04 351.178
   0 -10 -15 1698.91 346.252
   0 -10 -15 1696.78 315.214
   0  10 -15 1717.33 327.579
   0 -10 -15 2083.54 358.516
   0 -10  15 1788.83 339.468
   0  10  15 1911.73 356.633
   0  10 -15 2238.96 371.957
   0  10 -15 2023.48 372.653
   0  10  15 2611.66 405.189
   0  10 -15 1948.45 361.767
   0  10 -15 2207.77 351.802
   0  10 -15 2154.44 366.191
   0  10  15 1916.14 353.754
   0 -10  16 2123.86 372.611
   0  10  16 1768.56 363.321
   0 -10 -16 1842.92 372.513
   0 -10 -16 2127.69 365.988
   0 -10 -16 2109.50 380.282
   0 -10  16 1933.64 345.986
   0  10  16 2615.62 418.346
   0 -10 -16 2041.94 363.894
   0 -10 -16 2133.71 383.533
   0 -10 -16 2812.06 431.495
   0 -10  16 1176.15 292.136
   0  10 -16 2733.00 422.505
   0  10  16 2970.37 443.570
   0 -10 -16 1876.16 348.095
   0  10 -16 1438.95 313.698
   0  10 -16 1735.82 342.331
   0  10 -16 1880.98 361.560
   0  10  16 2343.47 395.075
   0 -10 -16 3298.73 465.462
   0 -10 -16 2485.56 418.851
   0 -10 -16 1810.73 354.290
   0  10 -16 2193.95 368.721
   0  10 -16 2020.26 368.352
   0 -10  16 1925.13 348.389
   0 -10 -16 2611.38 413.909
   0  10 -16 1788.71 349.497
   0  10  16 2911.25 430.168
   0  10 -16 1697.12 356.882
   0  10 -16 2383.17 363.694
   0  10  16 1830.06 341.308
   0 -10  16 1627.77 329.988
   0 -10 -16 2067.60 366.103
   0  10  16 2545.12 424.547
   0 -10 -16 2398.04 404.074
   0  10  16 2306.04 403.964
   0  10 -16 2791.60 431.732
   0 -10  16 2288.73 381.897
   0 -10  16 2079.25 351.057
   0  10 -16 1934.41 365.022
   0  10  16 1626.46 341.757
   0  10  16 2171.16 396.349
   0 -10  16 2207.24 374.043
   0  10  16 1585.01 311.643
   0 -10  17 5374.26 543.180
   0  10 -17 4744.86 558.652
   0 -10 -17 5910.06 584.406
   0 -10  17 6043.90 568.399
   0 -10 -17 6129.38 593.431
   0  10  17 5166.59 581.850
   0  10  17 5104.11 505.950
   0  10 -17 6352.44 572.849
   0  10  17 6299.03 623.422
   0 -10  18 2745.73 401.336
   0 -10 -18 2751.49 411.063
   0 -10  18 2893.36 419.983
   0 -10 -18 2732.87 420.906
   0 -10  19 4283.54 500.188
   0 -10  19 4865.52 528.437
   0 -10  20 3325.01 457.278
   0  10 -20 4217.67 510.150
   0 -10  20 4547.45 513.663
   0 -11   0-229.536 240.691
   0 -11   0-143.236 206.408
   0  11   0-102.255 187.333
   0  11   0-73.4396 129.930
   0  11   0-319.990 226.806
   0  11   0 437.225 213.786
   0 -11   0-415.584 207.049
   0 -11   0-402.613 169.531
   0 -11   0 124.066 126.341
   0 -11   0-84.4116 189.296
   0 -11   0-149.356 214.878
   0 -11   0 278.108 197.503
   0 -11   0-98.9636 200.116
   0  11   0-161.533 189.911
   0  11   0 60.8696 154.153
   0 -11   0-176.920 223.489
   0  11   0 190.191 181.575
   0  11   0 51.9728 160.529
   0 -11   0-43.1490 118.981
   0  11   0-177.433 180.900
   0  11   0-5.71846 185.937
   0 -11   1 2116.44 370.439
   0 -11   1 2643.50 420.029
   0 -11  -1 3069.41 439.737
   0  11  -1 1937.07 352.230
   0  11  -1 3011.28 426.930
   0 -11   1 2640.85 339.228
   0 -11   1 2927.96 420.923
   0  11   1 3031.29 437.894
   0  11  -1 3270.04 450.682
   0  11  -1 2708.63 402.127
   0 -11  -1 3395.78 427.254
   0  11   1 2263.30 367.194
   0  11  -1 2821.90 410.780
   0  11   1 2407.46 389.806
   0  11   1 2360.90 371.415
   0  11  -1 1931.38 360.673
   0  11   1 2104.06 362.239
   0  11   1 2460.95 393.907
   0 -11  -1 2501.32 396.433
   0  11  -1 2864.97 422.338
   0 -11   1 2866.13 414.042
   0 -11  -1 3441.39 460.901
   0 -11  -1 2357.50 385.788
   0 -11  -1 2800.58 415.837
   0  11  -1 2523.86 389.767
   0 -11  -1 2567.36 408.809
   0  11   1 2335.27 384.592
   0 -11  -1 3002.15 431.544
   0 -11   1 2214.00 383.381
   0 -11  -1 2701.91 405.136
   0 -11   1 2409.18 386.464
   0 -11  -1 2418.23 341.318
   0 -11   1 3030.76 438.168
   0 -11   1 2452.68 345.172
   0 -11   1 2867.67 421.122
   0  11   1 2619.95 399.116
   0 -11   1 2068.04 330.531
   0  11   1 2497.23 402.383
   0  11  -1 3141.03 444.079
   0  11   1 2357.21 382.387
   0  11  -1 2869.78 424.502
   0 -11  -1 2612.51 404.013
   0  11   1 3124.40 434.902
   0 -11  -1 3030.51 363.777
   0 -11  -2 6137.76 570.566
   0 -11   2 6407.86 606.727
   0  11  -2 5127.86 545.957
   0 -11  -2 6105.78 598.961
   0  11  -2 6612.02 623.520
   0  11  -2 5850.72 585.851
   0 -11  -2 6405.78 573.188
   0 -11  -2 5997.38 596.462
   0 -11  -2 5213.75 565.311
   0  11  -2 5569.91 570.119
   0 -11   2 6308.83 604.048
   0  11   2 5820.38 584.916
   0  11  -2 5692.08 584.498
   0 -11   2 6823.14 623.828
   0 -11  -2 6189.61 599.178
   0  11  -2 5503.24 551.518
   0 -11   2 5575.33 572.294
   0 -11  -2 6076.31 592.341
   0 -11   2 6248.31 536.503
   0  11   2 5847.22 579.687
   0 -11  -2 5902.98 523.918
   0  11  -2 6603.79 605.735
   0  11   2 6411.83 611.215
   0  11   2 5470.90 568.336
   0  11   2 5197.13 553.165
   0 -11   2 7031.32 637.488
   0  11   2 5614.18 565.333
   0  11   2 6408.39 609.909
   0 -11  -2 6516.55 621.683
   0 -11  -2 5842.28 586.943
   0 -11   2 6426.73 608.702
   0 -11   2 6357.46 555.647
   0 -11  -2 6825.31 628.683
   0  11  -2 7188.62 649.543
   0 -11   2 6440.64 526.008
   0 -11  -2 6229.31 602.007
   0 -11   2 4749.77 533.389
   0  11  -2 5716.96 576.598
   0  11  -2 6672.82 621.950
   0  11   2 6301.57 613.829
   0  11   2 6593.23 619.920
   0  11   2 6149.45 607.549
   0 -11   2 6170.33 604.742
   0 -11   3 948.223 221.071
   0  11   3 1259.80 307.896
   0  11  -3 1599.61 317.430
   0 -11   3 998.966 230.067
   0  11   3 1362.02 311.476
   0  11   3 1406.38 314.300
   0 -11   3 1346.25 296.649
   0 -11  -3 1150.56 270.658
   0 -11   3 685.777 214.957
   0 -11   3 1149.63 280.843
   0  11  -3 1604.04 321.079
   0 -11  -3 1241.48 298.980
   0  11   3 1735.38 330.794
   0 -11  -3 992.957 263.582
   0  11   3 1291.99 306.471
   0 -11   3 1128.33 258.171
   0 -11  -3 1824.92 344.142
   0  11   3 663.831 224.637
   0 -11  -3 1010.69 263.856
   0  11  -3 1144.42 282.510
   0  11   3 1121.17 289.772
   0 -11  -3 1038.36 231.162
   0 -11  -3 1097.83 282.839
   0 -11  -3 1351.89 294.685
   0  11  -3 1246.46 293.384
   0  11   3 1595.72 277.066
   0  11  -3 1164.34 299.296
   0 -11  -3 1265.91 296.232
   0  11  -3 1089.76 284.798
   0 -11   3 1760.67 297.198
   0 -11   3 1596.93 326.441
   0 -11  -3 1053.63 256.937
   0 -11  -3 992.913 285.404
   0 -11   3 2238.37 367.631
   0  11   3 1234.89 301.987
   0  11  -3 1126.50 280.082
   0 -11   3 1665.48 340.519
   0  11  -3 1141.03 282.901
   0 -11   3 1061.66 256.508
   0  11  -3 1039.19 278.110
   0  11   3 933.881 275.986
   0  11  -3 1875.35 336.964
   0 -11  -3 1034.76 283.091
   0 -11   4 1132.44 273.142
   0 -11  -4 1080.81 292.992
   0 -11  -4 1499.36 320.898
   0 -11   4 1231.57 256.717
   0  11   4 1440.93 313.985
   0  11  -4 1031.03 261.668
   0 -11   4 1174.00 278.258
   0 -11   4 937.997 253.727
   0  11  -4 1229.92 281.521
   0  11  -4 1584.19 317.826
   0 -11   4 1135.50 277.990
   0  11  -4 1804.56 290.491
   0 -11  -4 1010.81 265.222
   0 -11  -4 827.904 236.138
   0 -11  -4 669.365 201.774
   0  11  -4 921.559 265.496
   0  11   4 695.577 221.245
   0 -11  -4 791.835 245.664
   0  11   4 888.762 213.514
   0 -11   4 1466.88 307.057
   0 -11  -4 1161.71 275.263
   0  11   4 849.682 249.442
   0 -11  -4 374.976 160.943
   0  11  -4 797.882 251.519
[truncated: 4,542,202 more chars]
