# Supplementary material for: Crystal structure of 4,6-dimethyl-2-{[3,4,5-trihy­droxy-6-(hy­droxy­meth­yl)tetra­hydro-2H-pyran-2-yl]sulfan­yl}nicotino­nitrile
Source: Acta Crystallogr E Crystallogr Commun. 2017 Oct 20;73(Pt 11):1751–4. doi: 10.1107/S2056989017015213 (PMC5683506; doi:10.1107/S2056989017015213)
Supplement: Supplementary file 2 [file e-73-01751-Isup2.hkl]

data_I                                                                          
_shelx_title ' elg_n1f in I2'                                                   
_shelx_refln_list_code          4                                               
_shelx_F_calc_maximum      231.37                                               
_exptl_crystal_F_000       688.00                                               
_reflns_d_resolution_high  0.6861                                               
                                                                                
loop_                                                                           
 _space_group_symop_operation_xyz                                               
 'x, y, z'                                                                      
 '-x, y, -z'                                                                    
 'x+1/2, y+1/2, z+1/2'                                                          
 '-x+1/2, y+1/2, -z+1/2'                                                        
                                                                                
_cell_length_a     7.6698                                                       
_cell_length_b     8.7286                                                       
_cell_length_c    23.7524                                                       
_cell_angle_alpha  90.000                                                       
_cell_angle_beta   98.736                                                       
_cell_angle_gamma  90.000                                                       
                                                                                
_shelx_F_squared_multiplier     1.000                                           
                                                                                
loop_                                                                           
 _refln_index_h                                                                 
 _refln_index_k                                                                 
 _refln_index_l                                                                 
 _refln_F_squared_calc                                                          
 _refln_F_squared_meas                                                          
 _refln_F_squared_sigma                                                         
 _refln_observed_status                                                         
   0 -12   0        120.12        156.43        22.38 o                         
   2 -12   0         15.50         10.09         6.06 o                         
   1 -11   0         95.41         95.90         3.87 o                         
   3 -11   0         18.89          6.87         2.07 o                         
   0 -10   0        445.36        477.31        10.23 o                         
   2 -10   0         16.76         10.18         1.84 o                         
   4 -10   0         23.13         17.97         2.49 o                         
   6 -10   0        275.93        274.20         9.32 o                         
   1  -9   0        202.06        202.54         4.19 o                         
   3  -9   0         29.10         17.87         1.91 o                         
   5  -9   0        204.89        215.38         6.10 o                         
   7  -9   0         16.18         11.96         3.36 o                         
   0  -8   0        744.72        743.28        10.39 o                         
   2  -8   0        200.05        194.68         3.84 o                         
   4  -8   0         48.29         46.26         2.37 o                         
   6  -8   0         70.21         69.21         3.45 o                         
   8  -8   0         44.31         27.08         7.63 o                         
   1  -7   0        616.02        604.61         6.38 o                         
   3  -7   0        566.98        552.68         6.16 o                         
   5  -7   0         35.56         33.31         1.75 o                         
   7  -7   0          7.61          9.26         1.85 o                         
   0  -6   0       4276.37       4441.83        26.61 o                         
   2  -6   0        397.26        377.67         4.26 o                         
   4  -6   0        558.37        530.52         5.60 o                         
   6  -6   0        406.73        414.27         7.17 o                         
   8  -6   0         58.57         56.28         6.24 o                         
   1  -5   0       2876.48       2906.82        13.43 o                         
   3  -5   0       1237.84       1297.70         7.93 o                         
   5  -5   0        849.32        823.56         6.88 o                         
   7  -5   0        651.82        671.11         8.80 o                         
   9  -5   0         84.98         80.79         8.40 o                         
   0  -4   0       5935.97       6560.95        32.73 o                         
   2  -4   0       1102.70       1146.38         6.48 o                         
   4  -4   0       2195.96       2220.29        10.94 o                         
   6  -4   0       1432.23       1409.52        11.44 o                         
   8  -4   0         30.65         32.48         5.07 o                         
   1  -3   0       2657.13       2857.76         8.97 o                         
   3  -3   0        544.12        593.39         3.65 o                         
   5  -3   0        992.13        971.17         5.04 o                         
   7  -3   0         29.58         34.96         4.21 o                         
   9  -3   0          1.72          5.84         3.26 o                         
   0  -2   0       1962.53       1914.00         8.32 o                         
   2  -2   0       3261.30       3434.77         8.37 o                         
   4  -2   0       3297.19       3418.87        10.00 o                         
   6  -2   0         20.12         32.15         1.37 o                         
   8  -2   0        230.14        218.39         8.83 o                         
  10  -2   0        447.34        476.63        25.52 o                         
   1  -1   0       1316.45       1302.34         3.48 o                         
   3  -1   0       2963.31       3046.12        10.37 o                         
   5  -1   0        176.31        169.06         1.94 o                         
   7  -1   0       1222.86       1195.81        15.10 o                         
   9  -1   0         10.89         15.56         4.32 o                         
   2   0   0      12775.38      13596.74        44.22 o                         
   4   0   0         18.06         32.56         0.41 o                         
   6   0   0       3324.30       3166.43        25.72 o                         
   8   0   0        219.25        177.46         7.89 o                         
  10   0   0         66.70         43.95        14.03 o                         
   1   1   0       1294.54       1277.11         3.67 o                         
   3   1   0       2959.38       3044.30        10.12 o                         
   5   1   0        163.24        161.68         1.75 o                         
   7   1   0       1202.76       1200.64        16.16 o                         
   9   1   0          9.56          9.31         3.51 o                         
   0   2   0       2042.85       2008.10         8.24 o                         
   2   2   0       3275.70       3442.70         8.25 o                         
   4   2   0       3273.24       3403.81         9.28 o                         
   6   2   0         15.46         23.59         1.22 o                         
   8   2   0        232.36        240.59        10.24 o                         
  10   2   0        446.86        455.30        39.87 o                         
   1   3   0       2728.74       2938.90         9.64 o                         
   3   3   0        541.52        592.33         3.42 o                         
   5   3   0       1016.52       1003.60         4.77 o                         
   7   3   0         28.61         37.30         3.58 o                         
   9   3   0          1.29          1.02         3.87 o                         
   0   4   0       6056.61       6695.47        37.53 o                         
   2   4   0       1085.01       1124.89         6.23 o                         
   4   4   0       2161.69       2185.16        10.24 o                         
   6   4   0       1477.82       1430.50        12.47 o                         
   8   4   0         31.23         27.58         3.71 o                         
  10   4   0         28.03         22.86         6.13 o                         
   1   5   0       2867.41       2915.54        14.07 o                         
   3   5   0       1236.57       1291.80         8.30 o                         
   5   5   0        857.03        819.99         6.84 o                         
   7   5   0        654.13        668.84         9.27 o                         
   9   5   0         83.79         87.41         7.65 o                         
   0   6   0       4188.40       4311.85        30.58 o                         
   2   6   0        406.85        388.35         4.46 o                         
   4   6   0        577.07        541.72         5.84 o                         
   6   6   0        389.58        386.39         7.03 o                         
   8   6   0         57.36         60.01         6.05 o                         
   1   7   0        611.17        605.28         6.62 o                         
   3   7   0        567.29        547.93         6.21 o                         
   5   7   0         37.47         34.44         1.96 o                         
   7   7   0          8.31          3.76         1.90 o                         
   9   7   0        102.77        105.77        18.73 o                         
   0   8   0        723.21        744.48        12.21 o                         
   2   8   0        206.33        204.33         4.23 o                         
   4   8   0         52.61         54.66         2.35 o                         
   6   8   0         75.54         75.84         3.88 o                         
   8   8   0         43.62         39.21         9.17 o                         
   1   9   0        205.03        213.72         4.80 o                         
   3   9   0         29.30         21.79         1.85 o                         
   5   9   0        205.11        215.28         6.19 o                         
   7   9   0         16.76         12.76         2.77 o                         
   0  10   0        446.88        486.09        10.63 o                         
   2  10   0         16.56         11.34         2.53 o                         
   4  10   0         20.78         16.69         1.92 o                         
   6  10   0        277.32        264.51         8.45 o                         
   1  11   0         91.58         92.04         3.99 o                         
   3  11   0         18.57          6.92         2.39 o                         
   0  12   0        122.14        139.63        23.16 o                         
   2  12   0         14.99         13.56         9.23 o                         
  -1 -12   1         13.35          5.57         4.63 o                         
   1 -12   1         71.78         57.66         9.49 o                         
  -4 -11   1         47.05         27.88         3.79 o                         
  -2 -11   1         68.29         72.02         3.47 o                         
   0 -11   1        139.69        145.50         4.41 o                         
   2 -11   1         27.57         24.76         2.21 o                         
   4 -11   1         14.69          6.86         3.53 o                         
  -5 -10   1         95.23         92.66         4.56 o                         
  -3 -10   1        174.51        164.22         4.53 o                         
  -1 -10   1         71.01         58.97         3.17 o                         
   1 -10   1        167.26        175.37         4.45 o                         
   3 -10   1        202.94        191.85         4.85 o                         
   5 -10   1         86.18         84.45         4.46 o                         
  -6  -9   1         90.57         81.16         3.98 o                         
  -4  -9   1        223.33        219.37         4.68 o                         
  -2  -9   1         82.43         80.34         2.86 o                         
   0  -9   1        134.95        142.49         3.57 o                         
   2  -9   1        375.52        375.03         5.80 o                         
   4  -9   1          8.94          6.81         1.49 o                         
   6  -9   1         90.62         84.21         4.25 o                         
  -7  -8   1          3.02          1.42         2.02 o                         
  -5  -8   1        131.01        130.24         3.47 o                         
  -3  -8   1         59.87         58.05         2.40 o                         
  -1  -8   1         26.11         16.31         1.68 o                         
   1  -8   1        924.80        915.11         8.16 o                         
   3  -8   1        458.75        422.46         5.96 o                         
   5  -8   1         89.96         78.35         2.85 o                         
   7  -8   1        109.62        102.95         4.40 o                         
  -8  -7   1        221.23        207.26        12.25 o                         
  -6  -7   1          9.56          4.68         1.68 o                         
  -4  -7   1        411.71        410.37         5.66 o                         
  -2  -7   1       2045.54       2024.26        11.84 o                         
   0  -7   1       1612.83       1523.10        10.17 o                         
   2  -7   1        898.86        875.78         7.66 o                         
   4  -7   1        198.29        184.11         3.63 o                         
   6  -7   1        641.33        616.74         9.46 o                         
   8  -7   1        225.50        237.36        12.40 o                         
  -9  -6   1        492.62        536.20        40.69 o                         
  -7  -6   1        381.34        381.19         7.03 o                         
  -5  -6   1         44.52         43.02         1.71 o                         
  -3  -6   1        467.56        466.56         5.02 o                         
  -1  -6   1        762.60        829.14         6.92 o                         
   1  -6   1        168.21        135.63         2.66 o                         
   3  -6   1         97.62         80.34         2.10 o                         
   5  -6   1        347.61        350.28         4.76 o                         
   7  -6   1         84.97         78.23         3.42 o                         
   9  -6   1        415.53        422.08        36.55 o                         
  -8  -5   1        140.64        141.20         8.68 o                         
  -6  -5   1        100.75         90.35         3.14 o                         
  -4  -5   1        498.29        499.47         5.10 o                         
  -2  -5   1        435.23        430.54         4.02 o                         
   0  -5   1       2469.02       2621.71        12.49 o                         
   2  -5   1        552.95        549.51         4.90 o                         
   4  -5   1         37.66         45.09         1.42 o                         
   6  -5   1       2486.01       2430.38        17.90 o                         
   8  -5   1        198.23        200.03        10.40 o                         
  -9  -4   1        395.00        409.42        17.20 o                         
  -7  -4   1         30.33         19.38         4.27 o                         
  -5  -4   1        253.23        236.17         2.67 o                         
  -3  -4   1        420.17        389.50         3.56 o                         
  -1  -4   1        718.03        677.15         4.58 o                         
   1  -4   1       2106.77       2122.68         9.50 o                         
   3  -4   1         48.58         59.80         1.37 o                         
   5  -4   1         19.78         21.02         1.02 o                         
   7  -4   1        382.03        386.11        12.85 o                         
   9  -4   1        407.38        416.36        15.68 o                         
 -10  -3   1        138.73        122.32        14.05 o                         
  -8  -3   1         71.77         75.54         8.31 o                         
  -6  -3   1       1092.04       1085.34         8.59 o                         
  -4  -3   1       1836.07       1915.70         7.88 o                         
  -2  -3   1       1772.02       1889.50         6.80 o                         
   0  -3   1        312.38        306.22         2.13 o                         
   2  -3   1       2805.92       2888.56         9.47 o                         
   4  -3   1       1641.44       1791.11         7.15 o                         
   6  -3   1         60.89         50.69         1.90 o                         
   8  -3   1        293.95        274.09         9.12 o                         
  10  -3   1          7.09          7.92         7.39 o                         
  -9  -2   1        507.30        531.68        16.45 o                         
  -7  -2   1        301.05        266.07         7.25 o                         
  -5  -2   1       1850.79       1776.44         8.49 o                         
  -3  -2   1       4452.05       4613.67        12.29 o                         
  -1  -2   1        754.06        736.09         2.78 o                         
   1  -2   1       4915.88       5017.37        12.21 o                         
   3  -2   1       2314.42       2296.47         6.97 o                         
   5  -2   1        526.57        503.74         3.18 o                         
   7  -2   1        346.76        342.65         8.32 o                         
   9  -2   1        443.71        436.87        21.58 o                         
 -10  -1   1        977.72        948.59        27.01 o                         
  -8  -1   1         47.66         44.31         4.08 o                         
  -6  -1   1       1812.02       1736.38         8.30 o                         
  -4  -1   1       2169.27       2093.90         8.57 o                         
  -2  -1   1       7286.75       7570.02        19.53 o                         
   0  -1   1      12722.64      12439.32        41.43 o                         
   2  -1   1       4048.61       4083.30         9.49 o                         
   4  -1   1        569.96        589.59         2.68 o                         
   6  -1   1       1932.75       1919.99        11.05 o                         
   8  -1   1        256.09        252.87         9.33 o                         
  10  -1   1         10.22         19.90        10.22 o                         
  -9   0   1         10.95         16.35         3.82 o                         
  -7   0   1         20.51         16.66         2.85 o                         
  -5   0   1       1627.16       1602.43        12.61 o                         
  -3   0   1       5264.28       5290.60        25.13 o                         
  -1   0   1         38.16         62.27         1.28 o                         
   1   0   1       7045.14       7184.07        25.27 o                         
   3   0   1       3938.94       3930.42         9.56 o                         
   5   0   1          2.39          7.20         0.25 o                         
   7   0   1       2787.24       2750.91        25.65 o                         
   9   0   1        353.17        374.54        13.81 o                         
 -10   1   1        984.85        963.80        27.50 o                         
  -8   1   1         43.92         52.59         4.42 o                         
  -6   1   1       1804.99       1713.41         7.04 o                         
  -4   1   1       2231.66       2162.06         8.00 o                         
  -2   1   1       7305.33       7532.08        20.14 o                         
   0   1   1      12661.04      12476.81        37.71 o                         
   2   1   1       4156.36       4204.63         9.32 o                         
   4   1   1        568.49        594.17         3.15 o                         
   6   1   1       1883.80       1846.61        10.10 o                         
   8   1   1        255.52        260.39         8.96 o                         
  10   1   1         10.76          8.42         5.83 o                         
  -9   2   1        491.49        513.20        15.27 o                         
  -7   2   1        302.46        273.99         7.99 o                         
  -5   2   1       1898.06       1825.31         8.40 o                         
  -3   2   1       4412.25       4569.26        12.13 o                         
  -1   2   1        747.10        731.72         2.78 o                         
   1   2   1       4840.91       4946.46        11.14 o                         
   3   2   1       2331.65       2329.03         6.80 o                         
   5   2   1        511.45        485.32         2.31 o                         
   7   2   1        347.50        343.33         9.00 o                         
   9   2   1        435.48        442.45        13.67 o                         
 -10   3   1        142.59        157.85        12.59 o                         
  -8   3   1         74.69         77.40         5.49 o                         
  -6   3   1       1112.36       1099.32        10.03 o                         
  -4   3   1       1824.68       1899.16         7.09 o                         
  -2   3   1       1795.14       1917.97         6.62 o                         
   0   3   1        307.28        300.83         2.11 o                         
   2   3   1       2832.21       2920.75         9.27 o                         
   4   3   1       1643.64       1805.18         6.87 o                         
   6   3   1         57.98         50.81         2.18 o                         
   8   3   1        291.97        277.69        10.24 o                         
  10   3   1          7.45         13.33         8.04 o                         
  -9   4   1        394.70        395.88        14.77 o                         
  -7   4   1         29.89         29.40         3.68 o                         
  -5   4   1        261.83        246.93         2.50 o                         
  -3   4   1        443.93        418.90         3.68 o                         
  -1   4   1        726.14        685.94         4.93 o                         
   1   4   1       2117.91       2121.75         9.90 o                         
   3   4   1         48.17         61.62         1.50 o                         
   5   4   1         20.40         23.46         1.03 o                         
   7   4   1        383.61        382.32         7.73 o                         
   9   4   1        406.13        417.02        15.37 o                         
 -10   5   1         63.57         65.96         7.72 o                         
  -8   5   1        140.63        139.06         8.56 o                         
  -6   5   1         97.14         93.21         3.26 o                         
  -4   5   1        491.53        493.88         4.77 o                         
  -2   5   1        443.47        442.97         4.25 o                         
   0   5   1       2479.16       2656.13        14.46 o                         
   2   5   1        544.70        543.04         4.83 o                         
   4   5   1         38.66         47.71         1.60 o                         
   6   5   1       2484.69       2410.67        18.27 o                         
   8   5   1        200.28        200.93         8.61 o                         
  10   5   1          9.89         14.98         9.36 o                         
  -9   6   1        499.95        524.19        23.40 o                         
  -7   6   1        381.44        375.22         7.14 o                         
  -5   6   1         40.88         40.85         1.70 o                         
  -3   6   1        474.74        474.43         5.23 o                         
  -1   6   1        760.90        836.03         7.35 o                         
   1   6   1        175.15        146.75         2.88 o                         
   3   6   1         96.50         81.53         2.28 o                         
   5   6   1        347.65        351.45         4.68 o                         
   7   6   1         76.19         67.65         3.10 o                         
   9   6   1        418.44        429.51        21.32 o                         
  -8   7   1        226.80        222.11        11.85 o                         
  -6   7   1          8.76          4.53         2.15 o                         
  -4   7   1        413.35        424.78         5.66 o                         
  -2   7   1       2026.00       1976.79        12.47 o                         
   0   7   1       1577.29       1494.82        11.09 o                         
   2   7   1        908.40        897.30         8.02 o                         
   4   7   1        198.17        184.71         3.64 o                         
   6   7   1        656.88        635.36         9.69 o                         
   8   7   1        220.99        226.96        12.07 o                         
  -7   8   1          2.92         -1.64         2.09 o                         
  -5   8   1        127.62        134.33         3.56 o                         
  -3   8   1         55.01         60.15         2.47 o                         
  -1   8   1         25.81         17.07         1.72 o                         
   1   8   1        929.16        929.31         9.21 o                         
   3   8   1        456.46        419.92         6.10 o                         
   5   8   1         93.27         89.76         2.98 o                         
   7   8   1        107.93        100.45         4.51 o                         
  -6   9   1         90.40         81.34         4.17 o                         
  -4   9   1        231.01        229.74         4.91 o                         
  -2   9   1         81.34         82.24         3.01 o                         
   0   9   1        137.48        146.35         3.97 o                         
   2   9   1        377.90        376.66         6.31 o                         
   4   9   1          9.19          6.25         1.52 o                         
   6   9   1         95.22         91.40         4.71 o                         
  -5  10   1         95.56         90.04         4.91 o                         
  -3  10   1        171.97        167.20         4.73 o                         
  -1  10   1         71.38         62.88         3.08 o                         
   1  10   1        161.45        170.56         4.63 o                         
   3  10   1        206.42        197.42         4.96 o                         
   5  10   1         86.49         86.65         4.47 o                         
  -4  11   1         45.88         32.43         3.59 o                         
  -2  11   1         69.68         70.98         3.29 o                         
   0  11   1        141.25        140.25         4.67 o                         
   2  11   1         26.49         20.48         2.99 o                         
   4  11   1         14.77         11.74         3.93 o                         
  -1  12   1         13.06          5.58         7.63 o                         
   1  12   1         73.54         51.65        12.50 o                         
  -2 -12   2         70.34         64.55        10.57 o                         
   0 -12   2         26.24         17.11         6.43 o                         
   2 -12   2         37.73         34.80         8.53 o                         
  -3 -11   2        340.81        357.76         7.54 o                         
  -1 -11   2          4.84          4.31         2.20 o                         
   1 -11   2         64.12         61.92         4.09 o                         
   3 -11   2        154.25        138.61         5.50 o                         
  -6 -10   2         21.11         13.85         2.87 o                         
  -4 -10   2        114.41        103.36         3.64 o                         
  -2 -10   2         62.91         58.82         2.74 o                         
   0 -10   2        170.12        175.07         4.42 o                         
   2 -10   2        133.75        118.65         3.76 o                         
   4 -10   2        195.07        192.69         4.92 o                         
   6 -10   2         20.72         11.38         2.93 o                         
  -7  -9   2         27.09         19.29         3.23 o                         
  -5  -9   2         29.69         23.06         2.29 o                         
  -3  -9   2        317.15        317.99         5.78 o                         
  -1  -9   2        108.77         96.12         2.91 o                         
   1  -9   2          0.62         -1.49         1.49 o                         
   3  -9   2        274.26        258.86         4.96 o                         
   5  -9   2         78.08         75.84         3.98 o                         
   7  -9   2        138.97        150.48        12.26 o                         
  -8  -8   2        154.69        143.22        15.12 o                         
  -6  -8   2         18.35         15.01         2.05 o                         
  -4  -8   2        355.48        370.17         5.95 o                         
  -2  -8   2        659.93        677.45         7.25 o                         
   0  -8   2        112.86        103.14         2.76 o                         
   2  -8   2        269.97        281.22         4.59 o                         
   4  -8   2         43.64         38.75         1.93 o                         
   6  -8   2         10.47          7.39         2.09 o                         
   8  -8   2         32.48         28.82        11.67 o                         
  -7  -7   2        226.97        223.39         5.77 o                         
  -5  -7   2         90.25         81.17         2.50 o                         
  -3  -7   2       1274.35       1280.44         9.61 o                         
  -1  -7   2        447.97        467.97         5.85 o                         
   1  -7   2        716.21        728.54         7.00 o                         
   3  -7   2        348.65        336.78         4.62 o                         
   5  -7   2        170.08        161.54         3.62 o                         
   7  -7   2        231.05        223.21         6.00 o                         
  -8  -6   2        200.80        205.20         9.26 o                         
  -6  -6   2         94.75         78.61         3.17 o                         
  -4  -6   2        897.25        911.16         7.93 o                         
  -2  -6   2        772.84        751.73         5.95 o                         
   0  -6   2       2025.80       2189.66        11.91 o                         
   2  -6   2        457.02        454.56         4.57 o                         
   4  -6   2        625.05        620.46         6.22 o                         
   6  -6   2        407.85        388.26         6.82 o                         
   8  -6   2        160.14        147.65         9.44 o                         
  -9  -5   2         31.43         17.67         4.62 o                         
  -7  -5   2        586.12        580.51         8.08 o                         
  -5  -5   2        137.23        138.92         2.67 o                         
  -3  -5   2         51.43         66.27         2.79 o                         
  -1  -5   2       2178.24       2290.12        10.94 o                         
   1  -5   2       1062.36       1096.89         6.94 o                         
   3  -5   2       2120.29       2127.24        10.54 o                         
   5  -5   2        274.41        268.70         3.77 o                         
   7  -5   2         49.17         46.48         2.74 o                         
   9  -5   2        506.91        516.21        22.34 o                         
 -10  -4   2        114.29        126.18        14.75 o                         
  -8  -4   2        157.89        169.22         8.19 o                         
  -6  -4   2        239.73        261.57         4.51 o                         
  -4  -4   2        907.65        903.81         6.30 o                         
  -2  -4   2         83.65         57.11         1.28 o                         
   0  -4   2       1740.07       1757.85         8.67 o                         
   2  -4   2       3110.94       3417.71        13.74 o                         
   4  -4   2        180.47        144.33         2.10 o                         
   6  -4   2         43.18         42.77         2.11 o                         
   8  -4   2        408.75        412.93        14.27 o                         
  -9  -3   2         95.79         92.64         9.35 o                         
  -7  -3   2        357.95        359.39        11.18 o                         
  -5  -3   2         63.82         53.35         1.00 o                         
  -3  -3   2        828.96        838.86         4.55 o                         
  -1  -3   2        849.10        891.96         4.23 o                         
   1  -3   2       2720.15       2736.07         9.32 o                         
   3  -3   2        907.62        893.57         4.34 o                         
   5  -3   2         32.77         36.44         0.92 o                         
   7  -3   2        233.21        239.71         9.80 o                         
   9  -3   2        148.47        137.95         9.01 o                         
 -10  -2   2         28.49         22.37         4.84 o                         
  -8  -2   2        451.82        438.80        12.36 o                         
  -6  -2   2         62.82         72.59         1.89 o                         
  -4  -2   2         39.21         59.97         0.76 o                         
  -2  -2   2        963.11        977.90         3.48 o                         
   0  -2   2       5782.49       5743.29        14.35 o                         
   2  -2   2       1458.97       1542.66         4.77 o                         
   4  -2   2       1685.68       1684.24         6.59 o                         
   6  -2   2        203.90        210.64         3.36 o                         
   8  -2   2        451.81        463.48        12.91 o                         
  10  -2   2        201.84        222.57        19.04 o                         
  -9  -1   2       1015.51       1074.82        26.36 o                         
  -7  -1   2        580.87        528.28         8.84 o                         
  -5  -1   2        421.57        424.71         3.12 o                         
  -3  -1   2      10322.91      10654.06        30.73 o                         
  -1  -1   2       1816.64       1757.28         4.57 o                         
   1  -1   2        131.37        126.15         0.91 o                         
   3  -1   2       1010.01       1001.05         3.91 o                         
   5  -1   2         35.17         34.38         0.62 o                         
   7  -1   2        446.35        419.26         8.32 o                         
   9  -1   2         38.38         33.50         5.63 o                         
 -10   0   2        252.72        222.49        15.13 o                         
  -8   0   2         87.52         95.29         5.75 o                         
  -6   0   2       2245.89       2179.05        17.13 o                         
  -4   0   2        378.46        481.66         5.86 o                         
  -2   0   2      53530.01      52406.33       237.01 o                         
   2   0   2        292.99        231.44         1.27 o                         
   4   0   2        514.77        648.76         2.79 o                         
   6   0   2       1733.67       1717.48         8.02 o                         
   8   0   2        763.98        753.45        18.18 o                         
  10   0   2          0.09          4.12         3.90 o                         
  -9   1   2       1017.34       1038.67        23.41 o                         
  -7   1   2        558.81        505.27         9.48 o                         
  -5   1   2        415.10        415.24         2.80 o                         
  -3   1   2      10401.22      10747.15        28.43 o                         
  -1   1   2       1777.33       1721.40         4.55 o                         
   1   1   2        142.87        137.82         0.93 o                         
   3   1   2        957.04        947.07         3.54 o                         
   5   1   2         32.58         32.18         0.55 o                         
   7   1   2        456.33        445.65         9.13 o                         
   9   1   2         38.94         31.26         4.45 o                         
 -10   2   2         25.91         29.78         5.70 o                         
  -8   2   2        467.94        442.25        11.78 o                         
  -6   2   2         60.01         65.92         1.49 o                         
  -4   2   2         34.64         52.93         0.64 o                         
  -2   2   2        962.84        981.46         3.45 o                         
   0   2   2       5780.64       5790.86        14.07 o                         
   2   2   2       1407.38       1486.78         4.80 o                         
   4   2   2       1661.09       1675.65         5.92 o                         
   6   2   2        204.76        212.71         3.30 o                         
   8   2   2        440.43        454.07        11.93 o                         
  10   2   2        197.41        174.70        18.61 o                         
  -9   3   2         93.68         93.52         8.28 o                         
  -7   3   2        365.80        397.92        15.39 o                         
  -5   3   2         61.19         51.61         0.87 o                         
  -3   3   2        868.62        880.70         4.15 o                         
  -1   3   2        870.64        919.72         4.11 o                         
   1   3   2       2713.42       2736.36         8.84 o                         
   3   3   2        891.14        885.44         4.55 o                         
   5   3   2         30.75         36.52         0.88 o                         
   7   3   2        231.95        232.83         7.71 o                         
   9   3   2        140.69        140.22         8.02 o                         
 -10   4   2        116.49        107.31        11.99 o                         
  -8   4   2        170.10        189.98         9.59 o                         
  -6   4   2        241.70        256.88         4.71 o                         
  -4   4   2        906.69        896.66         5.70 o                         
  -2   4   2         79.69         54.52         1.30 o                         
   0   4   2       1739.36       1757.18         9.94 o                         
   2   4   2       3087.54       3390.52        13.71 o                         
   4   4   2        183.46        153.60         2.41 o                         
   6   4   2         41.61         45.27         2.73 o                         
   8   4   2        409.24        409.59        12.03 o                         
  10   4   2        130.85        128.24        27.05 o                         
  -9   5   2         34.39         28.19         4.80 o                         
  -7   5   2        586.44        579.36         7.96 o                         
  -5   5   2        132.85        132.84         2.62 o                         
  -3   5   2         48.09         55.75         2.19 o                         
  -1   5   2       2167.51       2274.08        12.74 o                         
   1   5   2       1040.61       1078.53         7.28 o                         
   3   5   2       2138.63       2137.30        11.56 o                         
   5   5   2        273.88        270.61         3.76 o                         
   7   5   2         43.70         41.16         2.57 o                         
   9   5   2        507.43        493.91        17.29 o                         
  -8   6   2        200.41        216.20        12.09 o                         
  -6   6   2         92.23         88.29         3.18 o                         
  -4   6   2        896.96        896.37         7.78 o                         
  -2   6   2        756.55        742.51         7.65 o                         
   0   6   2       2023.58       2193.27        13.33 o                         
   2   6   2        469.97        458.31         4.95 o                         
   4   6   2        632.13        629.23         6.30 o                         
   6   6   2        413.01        399.61         7.31 o                         
   8   6   2        157.79        171.85         9.15 o                         
  -7   7   2        236.74        226.55         6.14 o                         
  -5   7   2         92.83         92.62         2.76 o                         
  -3   7   2       1248.77       1257.02        10.41 o                         
  -1   7   2        454.25        468.66         7.02 o                         
   1   7   2        723.06        739.87         8.53 o                         
   3   7   2        339.65        343.59         4.88 o                         
   5   7   2        171.23        160.69         3.48 o                         
   7   7   2        230.20        228.50         6.07 o                         
  -8   8   2        154.93        154.82        12.83 o                         
  -6   8   2         19.30         13.74         3.05 o                         
  -4   8   2        361.69        365.30         5.73 o                         
  -2   8   2        642.96        654.79         7.96 o                         
   0   8   2        112.87        103.92         3.33 o                         
   2   8   2        274.68        286.16         5.01 o                         
   4   8   2         47.52         46.05         2.11 o                         
   6   8   2         10.47         10.73         2.09 o                         
  -7   9   2         27.21         22.03         3.45 o                         
  -5   9   2         30.29         20.23         2.32 o                         
  -3   9   2        326.13        332.83         5.95 o                         
  -1   9   2        107.86         99.54         3.29 o                         
   1   9   2          0.87         -1.56         1.56 o                         
   3   9   2        283.12        283.45         5.29 o                         
   5   9   2         76.99         68.51         3.76 o                         
   7   9   2        136.89        140.05         7.31 o                         
  -6  10   2         20.35          7.55         2.90 o                         
  -4  10   2        116.35        108.06         3.89 o                         
  -2  10   2         64.70         61.45         2.89 o                         
   0  10   2        169.74        183.74         5.20 o                         
   2  10   2        131.69        124.28         3.82 o                         
   4  10   2        198.09        203.38         4.98 o                         
   6  10   2         21.50         13.95         3.37 o                         
  -5  11   2         31.40         36.49        12.90 o                         
  -3  11   2        340.26        353.96         7.33 o                         
  -1  11   2          4.19          3.83         1.99 o                         
   1  11   2         64.11         57.04         3.47 o                         
   3  11   2        155.51        134.30         4.73 o                         
   5  11   2         17.25         14.93         9.37 o                         
   0  12   2         26.33         32.66        12.15 o                         
   2  12   2         36.76         39.06        10.32 o                         
  -1 -12   3          2.45         -0.71         4.44 o                         
   1 -12   3         10.18          5.09         4.08 o                         
  -4 -11   3         46.61         33.82         5.24 o                         
  -2 -11   3        249.51        240.40         6.19 o                         
   0 -11   3         61.75         67.32         3.10 o                         
   2 -11   3         33.88         23.04         2.33 o                         
   4 -11   3        167.10        173.06         8.46 o                         
  -5 -10   3         68.11         59.72         3.78 o                         
  -3 -10   3         57.13         44.86         2.58 o                         
  -1 -10   3        357.92        369.43         6.34 o                         
   1 -10   3         56.71         49.83         2.61 o                         
   3 -10   3         87.24         97.21         3.61 o                         
   5 -10   3        104.50        108.87         5.13 o                         
  -6  -9   3        243.91        245.71         6.74 o                         
  -4  -9   3          0.07         -1.52         1.52 o                         
  -2  -9   3         89.24         93.98         2.89 o                         
   0  -9   3        301.55        321.29         5.37 o                         
   2  -9   3         12.38         10.25         1.57 o                         
   4  -9   3        184.90        184.82         4.53 o                         
   6  -9   3         13.18         10.96         2.57 o                         
  -7  -8   3        183.41        185.12         6.01 o                         
  -5  -8   3        492.88        496.37         6.77 o                         
  -3  -8   3        746.36        722.14         7.86 o                         
  -1  -8   3        740.38        718.50         7.43 o                         
   1  -8   3        328.46        325.56         4.84 o                         
   3  -8   3        147.74        144.60         3.45 o                         
   5  -8   3        102.63         98.42         3.08 o                         
   7  -8   3         44.00         41.55         3.32 o                         
  -8  -7   3         89.14         73.63         5.94 o                         
  -6  -7   3         40.94         35.38         2.98 o                         
  -4  -7   3       1096.41       1109.25         9.15 o                         
  -2  -7   3        997.14        957.72         7.94 o                         
   0  -7   3        940.04        919.90         7.69 o                         
   2  -7   3        610.49        605.64         5.89 o                         
   4  -7   3        574.92        547.54         6.46 o                         
   6  -7   3         33.75         35.67         2.52 o                         
   8  -7   3         31.99         20.46         8.52 o                         
  -9  -6   3        192.36        202.59        45.13 o                         
  -7  -6   3        947.82        962.01        11.32 o                         
  -5  -6   3         91.36         94.20         2.47 o                         
  -3  -6   3        727.93        745.68         6.20 o                         
  -1  -6   3       1990.28       2013.56        11.40 o                         
   1  -6   3        129.89        132.53         2.38 o                         
   3  -6   3       1079.85       1089.89         7.60 o                         
   5  -6   3        273.86        261.72         4.31 o                         
   7  -6   3         81.63         87.30         3.94 o                         
   9  -6   3         68.43         91.99        18.04 o                         
  -8  -5   3          8.86         11.72         3.08 o                         
  -6  -5   3        850.75        838.16         9.15 o                         
  -4  -5   3        396.36        426.48         4.52 o                         
  -2  -5   3       1185.77       1164.39         6.96 o                         
   0  -5   3       5271.17       5682.54        21.09 o                         
   2  -5   3       1193.04       1281.50         7.64 o                         
   4  -5   3        115.90        114.86         2.27 o                         
   6  -5   3       3170.05       3117.76        22.60 o                         
   8  -5   3         56.65         50.88         5.71 o                         
  -9  -4   3         44.53         46.18         7.29 o                         
  -7  -4   3        682.99        650.12        13.15 o                         
  -5  -4   3         81.87         74.16         1.48 o                         
  -3  -4   3        854.41        875.92         5.43 o                         
  -1  -4   3       3567.77       3809.40        14.72 o                         
   1  -4   3        746.29        669.28         5.14 o                         
   3  -4   3       1087.27       1065.47         6.52 o                         
   5  -4   3        732.57        712.64         5.35 o                         
   7  -4   3         98.91        108.42         6.54 o                         
   9  -4   3        150.11        154.76         9.98 o                         
 -10  -3   3         15.65         12.12         9.78 o                         
  -8  -3   3         97.74         99.81         6.95 o                         
  -6  -3   3        201.57        225.98         3.87 o                         
  -4  -3   3        137.10        139.82         1.70 o                         
  -2  -3   3       6623.28       6653.68        17.87 o                         
   0  -3   3        121.55        118.12         1.73 o                         
   2  -3   3       2158.57       2385.27         8.10 o                         
   4  -3   3        473.49        423.63         3.24 o                         
   6  -3   3        179.35        166.60         3.59 o                         
   8  -3   3        116.60        126.87         7.21 o                         
 -11  -2   3        104.76         90.71        17.85 o                         
  -9  -2   3        137.59        152.09         8.87 o                         
  -7  -2   3        119.05        109.04         4.77 o                         
  -5  -2   3        664.39        691.77         4.66 o                         
  -3  -2   3        328.72        338.02         2.03 o                         
  -1  -2   3       1073.98       1136.78         3.82 o                         
   1  -2   3        290.45        294.93         1.88 o                         
   3  -2   3         88.47         73.72         1.07 o                         
   5  -2   3        377.51        357.81         2.79 o                         
   7  -2   3        243.87        228.93         6.90 o                         
   9  -2   3        326.19        323.34        15.51 o                         
 -10  -1   3        315.83        339.13        20.15 o                         
  -8  -1   3        437.30        410.24        10.62 o                         
  -6  -1   3       1749.49       1539.16        19.14 o                         
  -4  -1   3       3190.77       3558.98        12.50 o                         
  -2  -1   3       8465.50       8681.72        18.45 o                         
   0  -1   3      13616.62      13178.53        29.88 o                         
   2  -1   3       2139.23       2118.90         6.07 o                         
   4  -1   3        587.43        567.22         3.08 o                         
   6  -1   3       3427.20       3310.09        20.52 o                         
   8  -1   3        730.45        726.59        22.94 o                         
  10  -1   3        175.15        174.57        13.70 o                         
  -9   0   3        562.75        563.55        18.79 o                         
  -7   0   3        599.56        630.34        11.32 o                         
  -5   0   3        351.05        326.11         4.94 o                         
  -3   0   3        409.35        404.80         5.07 o                         
  -1   0   3       6061.42       6023.50        12.99 o                         
   1   0   3       2130.21       1964.19         5.06 o                         
   3   0   3        100.93        112.74         1.11 o                         
   5   0   3       2374.84       2440.04         7.53 o                         
   7   0   3        223.76        187.44         6.03 o                         
   9   0   3       1298.45       1258.59        30.29 o                         
 -10   1   3        318.79        335.46        15.59 o                         
  -8   1   3        437.24        421.68        10.62 o                         
  -6   1   3       1727.44       1508.24        12.93 o                         
  -4   1   3       3180.25       3517.72        11.75 o                         
  -2   1   3       8450.91       8667.55        18.04 o                         
   0   1   3      13459.06      13168.80        30.27 o                         
   2   1   3       2118.12       2099.06         5.79 o                         
   4   1   3        589.01        569.36         2.88 o                         
   6   1   3       3388.53       3288.59        14.83 o                         
   8   1   3        724.73        705.48        16.06 o                         
  10   1   3        183.67        171.12        13.69 o                         
  -9   2   3        141.81        141.10         8.53 o                         
  -7   2   3        110.65        110.93         5.22 o                         
  -5   2   3        674.67        703.35         4.80 o                         
  -3   2   3        310.68        323.03         1.93 o                         
  -1   2   3       1017.46       1077.91         3.68 o                         
   1   2   3        296.16        296.90         1.78 o                         
   3   2   3         90.54         77.67         1.07 o                         
   5   2   3        361.90        344.43         2.53 o                         
   7   2   3        244.28        221.77         7.34 o                         
   9   2   3        334.30        366.85        14.03 o                         
 -10   3   3         16.37         12.68        12.75 o                         
  -8   3   3        107.38        117.44         9.75 o                         
  -6   3   3        210.46        236.43         4.13 o                         
  -4   3   3        137.58        140.84         1.57 o                         
  -2   3   3       6533.81       6594.01        17.79 o                         
   0   3   3        134.15        134.94         1.99 o                         
   2   3   3       2141.94       2379.99         8.43 o                         
   4   3   3        480.05        436.69         3.35 o                         
   6   3   3        171.95        162.02         3.72 o                         
   8   3   3        123.03        130.08         6.37 o                         
  10   3   3        317.19        306.28        31.76 o                         
  -9   4   3         43.58         44.28         8.58 o                         
  -7   4   3        695.47        668.62        16.04 o                         
  -5   4   3         87.17         78.53         1.41 o                         
  -3   4   3        856.55        876.04         5.58 o                         
  -1   4   3       3638.79       3889.80        16.38 o                         
   1   4   3        738.55        658.89         4.87 o                         
   3   4   3       1095.54       1074.34         7.03 o                         
   5   4   3        730.30        715.36         5.56 o                         
   7   4   3         98.75        111.05         4.06 o                         
   9   4   3        154.54        161.41         8.84 o                         
 -10   5   3        274.87        341.51        33.05 o                         
  -8   5   3          8.23          5.63         3.37 o                         
  -6   5   3        836.56        844.58         9.20 o                         
  -4   5   3        395.70        422.37         4.04 o                         
  -2   5   3       1203.06       1179.51         7.37 o                         
   0   5   3       5239.46       5632.77        23.77 o                         
   2   5   3       1185.14       1272.42         8.26 o                         
   4   5   3        121.73        118.75         2.44 o                         
   6   5   3       3169.30       3139.91        21.24 o                         
   8   5   3         57.61         58.56         5.14 o                         
  -9   6   3        188.54        199.07        14.52 o                         
  -7   6   3        935.13        925.25        11.33 o                         
  -5   6   3         89.41         90.97         2.37 o                         
  -3   6   3        729.00        747.91         6.31 o                         
  -1   6   3       1967.85       1992.76        12.92 o                         
   1   6   3        126.69        135.84         2.85 o                         
   3   6   3       1078.98       1085.09         8.40 o                         
   5   6   3        262.96        256.35         4.06 o                         
   7   6   3         82.48         89.27         3.83 o                         
   9   6   3         63.22         83.97         9.94 o                         
  -8   7   3         86.87         76.56         8.85 o                         
  -6   7   3         41.31         30.57         2.37 o                         
  -4   7   3       1096.99       1108.04         9.13 o                         
  -2   7   3        960.16        923.33         8.92 o                         
   0   7   3        966.11        957.50         9.20 o                         
   2   7   3        615.03        608.27         6.49 o                         
   4   7   3        586.07        558.13         6.44 o                         
   6   7   3         34.10         42.01         2.98 o                         
   8   7   3         30.32         24.12         5.92 o                         
  -7   8   3        191.26        183.08         5.81 o                         
  -5   8   3        491.31        495.98         6.57 o                         
  -3   8   3        747.95        735.26         7.97 o                         
  -1   8   3        744.36        739.06         8.31 o                         
   1   8   3        331.74        326.17         5.20 o                         
   3   8   3        154.75        153.80         3.73 o                         
   5   8   3        103.62        104.24         3.15 o                         
   7   8   3         43.59         37.73         3.15 o                         
  -6   9   3        249.36        249.76         7.02 o                         
  -4   9   3          0.10         -1.42         1.42 o                         
  -2   9   3         93.28         97.94         3.24 o                         
   0   9   3        307.37        338.24         5.83 o                         
   2   9   3         13.61         11.27         1.64 o                         
   4   9   3        184.43        183.99         4.39 o                         
   6   9   3         14.26         11.38         2.39 o                         
  -5  10   3         66.53         58.54         3.82 o                         
  -3  10   3         56.20         50.74         2.91 o                         
  -1  10   3        356.07        369.94         6.98 o                         
   1  10   3         57.73         53.83         2.71 o                         
   3  10   3         86.71         86.17         3.43 o                         
   5  10   3        107.26        117.37         5.03 o                         
  -4  11   3         46.16         45.06         3.60 o                         
  -2  11   3        250.74        246.02         5.96 o                         
   0  11   3         57.73         70.28         3.52 o                         
   2  11   3         32.39         33.53         2.71 o                         
   4  11   3        167.63        162.70         7.04 o                         
  -1  12   3          2.99          6.78         8.52 o                         
   1  12   3         10.02          5.88         6.01 o                         
  -2 -12   4         40.34         35.95        12.56 o                         
   0 -12   4         28.18         11.87         6.61 o                         
   2 -12   4         55.62         72.41        12.00 o                         
  -3 -11   4        133.85        133.28         5.21 o                         
  -1 -11   4        493.41        514.92         8.51 o                         
   1 -11   4         31.51         15.99         2.05 o                         
   3 -11   4          2.09         -2.10         2.10 o                         
  -6 -10   4         53.18         47.94         5.47 o                         
  -4 -10   4         83.21         63.98         3.04 o                         
  -2 -10   4          5.26          2.49         1.76 o                         
   0 -10   4        103.34         96.42         3.53 o                         
   2 -10   4        183.28        184.21         4.75 o                         
   4 -10   4        168.89        170.95         4.81 o                         
  -7  -9   4        126.48        126.72         7.32 o                         
  -5  -9   4        117.33        118.91         4.86 o                         
  -3  -9   4         83.83         72.71         2.80 o                         
  -1  -9   4         62.32         59.54         2.52 o                         
   1  -9   4        205.43        219.08         4.52 o                         
   3  -9   4        115.97        111.51         3.47 o                         
   5  -9   4        117.43        126.39         5.24 o                         
  -8  -8   4         75.80         62.78        17.74 o                         
  -6  -8   4        351.56        359.77         7.85 o                         
  -4  -8   4        477.73        492.21         6.42 o                         
  -2  -8   4        225.99        218.05         4.02 o                         
   0  -8   4        507.99        545.21         6.59 o                         
   2  -8   4         35.65         31.59         1.71 o                         
   4  -8   4        268.38        280.24         5.06 o                         
   6  -8   4         71.87         68.81         3.80 o                         
  -7  -7   4        210.60        200.40         5.51 o                         
  -5  -7   4        653.95        640.70         7.00 o                         
  -3  -7   4        834.86        802.33         7.74 o                         
  -1  -7   4        611.48        626.04         6.77 o                         
   1  -7   4        384.79        424.44         4.93 o                         
   3  -7   4        688.29        641.66         6.53 o                         
   5  -7   4        201.96        202.71         4.20 o                         
   7  -7   4        142.48        143.98         5.30 o                         
  -8  -6   4         94.33         87.98         6.16 o                         
  -6  -6   4        281.22        272.34         5.88 o                         
  -4  -6   4       1525.42       1554.91        10.09 o                         
  -2  -6   4        235.06        248.21         3.36 o                         
   0  -6   4       2624.91       2667.45        13.60 o                         
   2  -6   4        526.99        505.84         4.77 o                         
   4  -6   4        244.79        240.11         3.79 o                         
   6  -6   4        509.69        511.88         8.77 o                         
   8  -6   4         89.37         89.16         7.62 o                         
  -9  -5   4          9.03          9.12         5.89 o                         
  -7  -5   4         98.48        101.29         3.40 o                         
  -5  -5   4        503.99        527.40         5.07 o                         
  -3  -5   4        384.15        396.96         3.75 o                         
  -1  -5   4        529.67        487.09         4.53 o                         
   1  -5   4        314.62        327.78         3.43 o                         
   3  -5   4        390.94        394.67         4.13 o                         
   5  -5   4        178.81        175.15         3.35 o                         
   7  -5   4        335.27        322.09         6.37 o                         
   9  -5   4         56.63         57.09         8.87 o                         
 -10  -4   4         25.22         24.60         7.43 o                         
  -8  -4   4         13.37          8.59         2.96 o                         
  -6  -4   4        989.42        928.48         9.36 o                         
  -4  -4   4        122.72        106.96         2.03 o                         
  -2  -4   4         94.59        105.76         1.73 o                         
   0  -4   4      12835.86      13661.50        43.76 o                         
   2  -4   4        444.65        473.88         3.96 o                         
   4  -4   4        462.92        481.11         4.54 o                         
   6  -4   4        933.37        923.94         9.96 o                         
   8  -4   4        325.67        334.18        12.01 o                         
  -9  -3   4          1.20         -1.55         3.20 o                         
  -7  -3   4        164.15        142.98         5.44 o                         
  -5  -3   4       1319.86       1277.66         5.76 o                         
  -3  -3   4       1024.78       1045.51         5.05 o                         
  -1  -3   4       1582.51       1709.36         7.56 o                         
   1  -3   4       4369.13       4358.05        15.03 o                         
   3  -3   4       1873.93       1934.12         9.14 o                         
   5  -3   4        133.97        147.73         2.04 o                         
   7  -3   4        239.11        238.66         9.91 o                         
   9  -3   4        238.90        232.50        11.74 o                         
 -10  -2   4         75.21         85.80         8.28 o                         
  -8  -2   4        184.25        196.58         6.66 o                         
  -6  -2   4        177.93        183.97         2.95 o                         
  -4  -2   4        137.54        176.37         1.44 o                         
  -2  -2   4        624.91        668.68         2.91 o                         
   0  -2   4       4509.36       4658.68        11.92 o                         
   2  -2   4        786.16        773.06         3.55 o                         
   4  -2   4       1681.01       1664.48         7.36 o                         
   6  -2   4        227.04        224.42         2.69 o                         
   8  -2   4        205.18        197.07         9.78 o                         
  -9  -1   4        169.29        197.42         9.78 o                         
  -7  -1   4        446.17        402.87         8.17 o                         
  -5  -1   4        635.33        632.25         3.94 o                         
  -3  -1   4       4694.30       4896.26        13.21 o                         
  -1  -1   4      10959.81      10885.14        23.00 o                         
   1  -1   4       5075.49       5036.69        11.82 o                         
   3  -1   4        264.66        291.65         1.99 o                         
   5  -1   4       4254.00       4096.55        12.81 o                         
   7  -1   4        170.40        176.46         6.05 o                         
   9  -1   4        161.15        161.94        11.02 o                         
 -10   0   4        145.61        126.28         8.58 o                         
  -8   0   4         42.47         41.65         4.95 o                         
  -6   0   4         63.51         74.90         3.47 o                         
  -4   0   4       2307.44       2297.37        16.06 o                         
  -2   0   4      30065.58      30032.29        61.37 o                         
   0   0   4      13977.81      13043.54        30.37 o                         
   2   0   4       6155.80       6350.48        14.26 o                         
   4   0   4        110.03        167.50         1.57 o                         
   6   0   4       3085.28       3035.68        12.83 o                         
   8   0   4         79.87         63.05         5.67 o                         
  10   0   4         42.69         40.69         6.96 o                         
  -9   1   4        170.62        201.95        11.32 o                         
  -7   1   4        447.46        402.15         8.34 o                         
  -5   1   4        649.98        650.63         3.44 o                         
  -3   1   4       4697.42       4917.54        11.61 o                         
  -1   1   4      10964.04      10890.97        23.02 o                         
   1   1   4       4976.54       4952.89        11.57 o                         
   3   1   4        260.62        287.04         2.00 o                         
   5   1   4       4250.82       4131.15        11.77 o                         
   7   1   4        170.33        173.44         5.85 o                         
   9   1   4        158.93        153.73         9.12 o                         
 -10   2   4         69.52         91.74        11.55 o                         
  -8   2   4        181.96        201.18         7.98 o                         
  -6   2   4        171.90        172.69         2.18 o                         
  -4   2   4        127.22        162.81         1.26 o                         
  -2   2   4        608.50        652.52         2.85 o                         
   0   2   4       4392.39       4583.46        11.80 o                         
   2   2   4        787.00        783.51         3.44 o                         
   4   2   4       1718.39       1706.78         6.96 o                         
   6   2   4        228.12        227.47         2.50 o                         
   8   2   4        203.02        187.19         7.79 o                         
  10   2   4        178.81        175.92        16.70 o                         
  -9   3   4          1.68          8.11         3.79 o                         
  -7   3   4        174.84        165.87         7.06 o                         
  -5   3   4       1310.34       1273.88         5.13 o                         
  -3   3   4       1027.20       1054.37         4.85 o                         
  -1   3   4       1634.13       1765.94         7.22 o                         
   1   3   4       4332.85       4309.28        15.20 o                         
   3   3   4       1881.18       1957.00         9.60 o                         
   5   3   4        125.00        137.89         1.87 o                         
   7   3   4        243.17        240.20         8.01 o                         
   9   3   4        236.37        237.43        10.51 o                         
 -10   4   4         23.72         13.40         9.01 o                         
  -8   4   4         13.85         19.05         4.43 o                         
  -6   4   4        978.39        936.45         9.11 o                         
  -4   4   4        121.97        105.24         1.86 o                         
  -2   4   4        100.62        110.16         1.81 o                         
   0   4   4      12804.75      13736.93        49.15 o                         
   2   4   4        458.93        492.24         4.25 o                         
   4   4   4        482.99        506.72         4.97 o                         
   6   4   4        955.45        957.09        10.84 o                         
   8   4   4        323.80        328.04        11.01 o                         
  10   4   4        309.16        317.71        32.01 o                         
  -9   5   4         10.15          1.54         3.45 o                         
  -7   5   4        102.01        102.19         3.55 o                         
  -5   5   4        486.25        505.81         4.87 o                         
  -3   5   4        384.65        397.66         3.84 o                         
  -1   5   4        536.83        495.43         5.31 o                         
   1   5   4        302.91        319.48         3.68 o                         
   3   5   4        388.19        393.55         4.49 o                         
   5   5   4        188.13        182.62         3.15 o                         
   7   5   4        331.41        323.06         6.52 o                         
   9   5   4         55.72         60.74         6.45 o                         
  -8   6   4         94.77        100.15        10.03 o                         
  -6   6   4        284.97        284.98         5.73 o                         
  -4   6   4       1518.93       1551.39         9.93 o                         
  -2   6   4        230.60        249.13         3.99 o                         
   0   6   4       2658.78       2717.41        15.53 o                         
   2   6   4        529.35        518.37         5.33 o                         
   4   6   4        244.91        241.54         3.95 o                         
   6   6   4        496.11        488.27         8.00 o                         
   8   6   4         90.63         74.74         5.77 o                         
  -7   7   4        201.66        198.19         5.60 o                         
  -5   7   4        659.00        659.92         7.06 o                         
  -3   7   4        831.22        795.55         7.72 o                         
  -1   7   4        591.23        593.95         6.75 o                         
   1   7   4        405.26        453.58         5.52 o                         
   3   7   4        691.19        638.70         6.84 o                         
   5   7   4        188.94        190.16         3.85 o                         
   7   7   4        143.53        147.90         5.21 o                         
  -6   8   4        359.88        359.27         8.07 o                         
  -4   8   4        466.44        479.91         6.31 o                         
  -2   8   4        219.81        219.84         4.32 o                         
   0   8   4        526.09        561.94         7.02 o                         
   2   8   4         33.85         32.36         1.79 o                         
   4   8   4        268.08        270.94         4.96 o                         
   6   8   4         69.16         64.70         3.57 o                         
  -7   9   4        129.28        123.42         6.91 o                         
  -5   9   4        119.93        121.37         5.26 o                         
  -3   9   4         84.73         71.98         3.20 o                         
  -1   9   4         67.08         60.55         3.13 o                         
   1   9   4        204.05        231.62         4.64 o                         
   3   9   4        114.21        106.91         3.42 o                         
   5   9   4        120.56        124.28         5.85 o                         
   7   9   4         85.74         98.86         9.10 o                         
  -6  10   4         52.69         46.66         4.17 o                         
  -4  10   4         86.36         71.46         4.00 o                         
  -2  10   4          4.68         -0.43         1.96 o                         
   0  10   4         98.24         92.35         3.79 o                         
   2  10   4        184.88        181.90         4.87 o                         
   4  10   4        170.72        165.12         4.60 o                         
   6  10   4        125.00        138.78         8.93 o                         
  -5  11   4         46.97         55.53        14.69 o                         
  -3  11   4        134.72        125.75         5.45 o                         
  -1  11   4        490.14        503.61         8.92 o                         
   1  11   4         33.60         23.21         2.80 o                         
   3  11   4          1.98          1.43         2.03 o                         
   5  11   4         62.33         75.04        15.93 o                         
   0  12   4         25.43         17.00         7.57 o                         
   2  12   4         55.26         46.04        14.25 o                         
  -1 -12   5         40.90         37.16         7.46 o                         
   1 -12   5         86.27         67.63        11.45 o                         
  -4 -11   5        274.50        263.21         9.40 o                         
  -2 -11   5         45.16         44.35         3.01 o                         
   0 -11   5         15.11         11.98         1.95 o                         
   2 -11   5        249.18        243.76         6.03 o                         
   4 -11   5         31.31         17.83         3.24 o                         
  -5 -10   5         56.82         44.97         3.52 o                         
  -3 -10   5        172.87        168.10         4.76 o                         
  -1 -10   5          4.39          2.07         1.69 o                         
   1 -10   5        138.45        130.32         3.85 o                         
   3 -10   5         52.34         62.87         3.04 o                         
   5 -10   5         61.57         57.86         4.24 o                         
  -6  -9   5         14.47          7.07         2.29 o                         
  -4  -9   5         32.00         30.78         2.00 o                         
  -2  -9   5          7.17          1.64         1.45 o                         
   0  -9   5         80.93         96.59         3.13 o                         
   2  -9   5         55.26         66.61         2.68 o                         
   4  -9   5         26.86         24.08         1.97 o                         
   6  -9   5        166.44        165.85         6.32 o                         
  -7  -8   5        501.82        503.45         9.47 o                         
  -5  -8   5        329.97        324.52         5.34 o                         
  -3  -8   5         76.82         73.87         2.52 o                         
  -1  -8   5         19.29         18.20         1.48 o                         
   1  -8   5        153.42        160.33         3.55 o                         
   3  -8   5         18.73         12.30         1.47 o                         
   5  -8   5         27.92         27.81         1.94 o                         
   7  -8   5        401.20        424.63        11.81 o                         
  -8  -7   5          4.73          2.86         3.81 o                         
  -6  -7   5        425.88        416.56         8.19 o                         
  -4  -7   5        977.33       1005.68         8.43 o                         
  -2  -7   5       1655.24       1571.17         9.94 o                         
   0  -7   5        277.77        248.93         4.01 o                         
   2  -7   5        291.96        271.75         4.27 o                         
   4  -7   5        328.94        301.54         4.93 o                         
   6  -7   5        703.26        694.29        11.04 o                         
   8  -7   5          9.06         19.43         6.16 o                         
  -9  -6   5        202.64        209.98        13.10 o                         
  -7  -6   5        326.23        333.95         6.57 o                         
  -5  -6   5        216.67        214.79         3.57 o                         
  -3  -6   5       2353.64       2309.21        11.52 o                         
  -1  -6   5        803.19        779.28         6.26 o                         
   1  -6   5        216.36        209.05         3.29 o                         
   3  -6   5       1269.55       1271.94         9.64 o                         
   5  -6   5        445.78        456.65         5.94 o                         
   7  -6   5        238.56        238.35         5.97 o                         
  -8  -5   5         61.61         65.85         5.71 o                         
  -6  -5   5         47.27         46.88         2.31 o                         
  -4  -5   5       2122.26       2089.55        11.05 o                         
  -2  -5   5        248.81        234.52         3.03 o                         
   0  -5   5          7.61         10.62         1.13 o                         
   2  -5   5        454.09        438.68         4.74 o                         
   4  -5   5        130.93        124.97         2.71 o                         
   6  -5   5        620.35        602.79         8.77 o                         
   8  -5   5        231.32        246.12        11.85 o                         
  -9  -4   5          8.14          8.68         5.47 o                         
  -7  -4   5        118.21        121.47         5.60 o                         
  -5  -4   5       1330.79       1330.62         6.96 o                         
  -3  -4   5        728.79        719.16         4.88 o                         
  -1  -4   5         91.15         84.71         1.79 o                         
   1  -4   5        827.41        807.17         5.56 o                         
   3  -4   5       1818.70       1743.37         9.37 o                         
   5  -4   5        126.59        132.75         2.71 o                         
   7  -4   5        903.07        895.05        20.52 o                         
   9  -4   5        477.06        491.19        16.00 o                         
 -10  -3   5         13.07         12.27         5.17 o                         
  -8  -3   5        210.65        204.52         8.86 o                         
  -6  -3   5       1126.65       1121.72        10.00 o                         
  -4  -3   5        397.06        380.31         3.06 o                         
  -2  -3   5       2870.50       2976.21         9.74 o                         
   0  -3   5       7365.00       7601.56        24.05 o                         
   2  -3   5        786.85        904.41         5.27 o                         
   4  -3   5        693.45        693.00         5.62 o                         
   6  -3   5        516.80        493.58         5.20 o                         
   8  -3   5        349.42        343.58        11.83 o                         
  -9  -2   5        154.65        139.57         9.35 o                         
  -7  -2   5        464.11        458.23        10.12 o                         
  -5  -2   5        845.04        839.91         5.31 o                         
  -3  -2   5       1273.74       1242.62         4.57 o                         
  -1  -2   5       7575.35       7786.54        18.63 o                         
   1  -2   5       7047.54       7344.82        18.59 o                         
   3  -2   5        767.09        845.57         4.70 o                         
   5  -2   5        198.82        188.35         2.30 o                         
   7  -2   5        455.40        473.29        11.33 o                         
   9  -2   5        230.72        224.57        15.18 o                         
 -10  -1   5        230.83        211.31        10.92 o                         
  -8  -1   5        330.96        309.27         8.04 o                         
  -6  -1   5        788.27        778.22         6.92 o                         
  -4  -1   5       8115.67       8756.12        34.15 o                         
  -2  -1   5       1624.58       1818.55         5.34 o                         
   0  -1   5      12707.39      12441.89        29.93 o                         
   2  -1   5      11357.82      11451.02        26.67 o                         
   4  -1   5        448.30        485.00         3.21 o                         
   6  -1   5       5479.84       5393.24        20.61 o                         
   8  -1   5        385.43        395.48        12.02 o                         
  10  -1   5         44.94         54.41        10.27 o                         
  -9   0   5        391.02        415.81        11.80 o                         
  -7   0   5         15.00         12.29         1.95 o                         
  -5   0   5        694.57        722.21         9.87 o                         
  -3   0   5         24.98         23.56         0.48 o                         
  -1   0   5        611.17        571.12         2.30 o                         
   1   0   5       2806.77       2653.08         6.93 o                         
   3   0   5         39.20         53.34         0.89 o                         
   5   0   5         54.48         37.98         0.87 o                         
   7   0   5        118.61        116.38         4.96 o                         
   9   0   5        517.93        524.59        19.46 o                         
 -10   1   5        216.26        248.73        15.21 o                         
  -8   1   5        335.36        317.91         9.69 o                         
  -6   1   5        801.13        790.50         5.09 o                         
  -4   1   5       8068.81       8761.18        26.65 o                         
  -2   1   5       1610.64       1795.07         5.06 o                         
   0   1   5      12840.64      12690.85        29.58 o                         
   2   1   5      11251.87      11389.45        25.30 o                         
   4   1   5        447.27        481.09         3.33 o                         
   6   1   5       5519.18       5455.21        19.58 o                         
   8   1   5        385.01        382.26        13.43 o                         
  10   1   5         43.66         44.41         9.70 o                         
 -11   2   5         46.16         34.66        11.52 o                         
  -9   2   5        160.34        145.06         9.80 o                         
  -7   2   5        464.45        449.62        11.97 o                         
  -5   2   5        815.88        808.29         4.59 o                         
  -3   2   5       1230.93       1195.91         4.30 o                         
  -1   2   5       7550.96       7790.70        22.67 o                         
   1   2   5       7162.02       7454.04        17.32 o                         
   3   2   5        739.57        822.40         4.57 o                         
   5   2   5        199.54        190.80         2.16 o                         
   7   2   5        464.00        462.20        10.77 o                         
   9   2   5        235.28        229.10        12.59 o                         
 -10   3   5         16.28         10.93         8.09 o                         
  -8   3   5        209.46        230.32        11.51 o                         
  -6   3   5       1122.70       1114.36         9.56 o                         
  -4   3   5        410.02        400.30         2.88 o                         
  -2   3   5       2846.44       2960.52         9.38 o                         
   0   3   5       7345.92       7629.02        26.73 o                         
   2   3   5        828.91        947.81         5.49 o                         
   4   3   5        692.31        703.82         5.61 o                         
   6   3   5        537.32        512.32         5.42 o                         
   8   3   5        346.09        350.91        10.30 o                         
  10   3   5        277.41        299.00        29.87 o                         
  -9   4   5         10.67         13.77         4.43 o                         
  -7   4   5        118.17        114.56         7.01 o                         
  -5   4   5       1332.17       1344.63         6.98 o                         
  -3   4   5        744.69        730.20         4.85 o                         
  -1   4   5         88.97         82.93         1.79 o                         
   1   4   5        838.19        815.78         5.91 o                         
   3   4   5       1822.08       1757.51         9.50 o                         
   5   4   5        120.68        124.12         2.50 o                         
   7   4   5        898.61        933.20        12.32 o                         
   9   4   5        482.72        491.66        17.10 o                         
 -10   5   5        605.54        657.15        45.22 o                         
  -8   5   5         58.17         62.01         7.65 o                         
  -6   5   5         49.29         51.75         2.33 o                         
  -4   5   5       2150.21       2112.40        10.87 o                         
  -2   5   5        243.17        238.24         3.19 o                         
   0   5   5          5.67         10.14         1.09 o                         
   2   5   5        461.05        449.62         4.76 o                         
   4   5   5        131.66        128.73         2.74 o                         
   6   5   5        626.74        615.81         9.22 o                         
   8   5   5        226.84        239.34        13.08 o                         
  -9   6   5        196.95        162.33        23.83 o                         
  -7   6   5        325.26        335.47         7.00 o                         
  -5   6   5        224.81        233.26         3.56 o                         
  -3   6   5       2346.55       2291.40        12.83 o                         
  -1   6   5        810.13        791.89         7.32 o                         
   1   6   5        210.85        212.48         3.21 o                         
   3   6   5       1270.99       1255.94         9.52 o                         
   5   6   5        448.37        457.77         5.53 o                         
   7   6   5        243.40        248.84         6.12 o                         
   9   6   5         17.12         18.19        10.46 o                         
  -8   7   5          3.96         11.56         5.59 o                         
  -6   7   5        433.81        430.93         8.29 o                         
  -4   7   5        943.08        952.65         8.62 o                         
  -2   7   5       1672.12       1599.01        11.90 o                         
   0   7   5        282.48        255.39         4.38 o                         
   2   7   5        307.09        285.81         4.49 o                         
   4   7   5        327.40        302.37         4.91 o                         
   6   7   5        685.45        671.55        10.40 o                         
   8   7   5         10.13         -0.86         4.17 o                         
  -7   8   5        502.51        499.32         9.38 o                         
  -5   8   5        332.99        321.56         5.42 o                         
  -3   8   5         78.43         83.23         2.80 o                         
  -1   8   5         18.46         15.79         1.62 o                         
   1   8   5        152.09        163.64         3.59 o                         
   3   8   5         16.75         14.25         1.48 o                         
   5   8   5         25.78         23.05         1.67 o                         
   7   8   5        399.66        393.45         9.33 o                         
  -6   9   5         13.63          6.72         4.76 o                         
  -4   9   5         31.64         29.94         2.03 o                         
  -2   9   5          7.75          3.55         1.74 o                         
   0   9   5         78.16         90.25         3.48 o                         
   2   9   5         57.47         67.19         2.76 o                         
   4   9   5         26.61         26.04         2.00 o                         
   6   9   5        161.83        156.05         5.91 o                         
  -5  10   5         53.57         46.18         3.67 o                         
  -3  10   5        174.50        177.15         4.90 o                         
  -1  10   5          3.97          1.33         1.95 o                         
   1  10   5        137.07        136.69         4.03 o                         
   3  10   5         55.22         58.20         2.94 o                         
   5  10   5         64.51         62.74         4.21 o                         
  -4  11   5        272.57        259.25         8.79 o                         
  -2  11   5         43.59         41.38         2.80 o                         
   0  11   5         14.75          9.25         1.90 o                         
   2  11   5        247.06        250.32         5.92 o                         
   4  11   5         31.10         25.34         3.13 o                         
  -3  12   5         24.24         45.28        13.11 o                         
   1  12   5         86.59         69.35        16.36 o                         
  -2 -12   6         22.22         23.45        11.06 o                         
   0 -12   6          0.38          0.18         8.27 o                         
   2 -12   6         18.26         17.32        10.30 o                         
  -3 -11   6        176.38        176.44         5.40 o                         
  -1 -11   6         68.44         53.02         3.01 o                         
   1 -11   6         57.00         58.22         3.07 o                         
   3 -11   6         24.92         22.55         3.10 o                         
  -6 -10   6         41.64         39.47         4.14 o                         
  -4 -10   6        116.52        119.62         4.11 o                         
  -2 -10   6        146.59        163.32         4.57 o                         
   0 -10   6         23.15         24.04         2.20 o                         
   2 -10   6        483.74        516.26         7.80 o                         
   4 -10   6         84.37         93.22         3.56 o                         
  -7  -9   6        120.96        119.53        13.83 o                         
  -5  -9   6         32.49         33.61         2.98 o                         
  -3  -9   6         21.03         14.15         1.66 o                         
  -1  -9   6        194.95        208.10         4.55 o                         
   1  -9   6        251.03        255.67         5.22 o                         
   3  -9   6        234.62        240.11         5.19 o                         
   5  -9   6         33.40         30.73         3.22 o                         
  -8  -8   6        113.06         99.27        20.32 o                         
  -6  -8   6        136.77        143.15         5.37 o                         
  -4  -8   6        228.48        238.32         4.56 o                         
  -2  -8   6        193.15        196.79         3.76 o                         
   0  -8   6        162.84        176.67         3.66 o                         
   2  -8   6        385.47        351.42         5.46 o                         
   4  -8   6        297.18        308.37         5.55 o                         
   6  -8   6         52.08         49.51         3.35 o                         
  -7  -7   6        178.79        175.81         5.44 o                         
  -5  -7   6         34.28         30.68         1.74 o                         
  -3  -7   6        585.19        578.42         5.81 o                         
  -1  -7   6        844.24        867.47         7.07 o                         
   1  -7   6         78.71         95.62         2.64 o                         
   3  -7   6         58.94         54.38         2.11 o                         
   5  -7   6         24.13         28.17         1.87 o                         
   7  -7   6        262.25        271.22         6.83 o                         
  -8  -6   6        210.54        223.68        10.47 o                         
  -6  -6   6        419.49        408.84         7.24 o                         
  -4  -6   6        871.09        864.11         6.94 o                         
  -2  -6   6       1024.87       1046.18         7.43 o                         
   0  -6   6        609.58        554.31         5.08 o                         
   2  -6   6        896.09        889.13         7.73 o                         
   4  -6   6        710.30        672.17         7.05 o                         
   6  -6   6        229.22        236.02         6.12 o                         
   8  -6   6        289.77        303.43        13.67 o                         
  -9  -5   6        279.15        298.47        12.30 o                         
  -7  -5   6        432.15        456.81        11.92 o                         
  -5  -5   6        473.31        471.81         5.03 o                         
  -3  -5   6       3510.65       3589.27        14.42 o                         
  -1  -5   6        145.13        143.43         2.56 o                         
   1  -5   6         53.30         46.59         1.59 o                         
   3  -5   6        285.92        280.47         3.64 o                         
   5  -5   6        246.46        235.84         4.24 o                         
   7  -5   6        347.42        363.91         8.41 o                         
   9  -5   6         51.89         40.69        13.14 o                         
 -10  -4   6        314.31        324.09        26.83 o                         
  -8  -4   6        671.41        680.98        15.56 o                         
  -6  -4   6        398.64        370.26         5.75 o                         
  -4  -4   6        823.48        846.18         5.89 o                         
  -2  -4   6       3350.05       3564.69        13.66 o                         
   0  -4   6       5384.95       5752.78        20.58 o                         
   2  -4   6       1704.96       1650.61         9.00 o                         
   4  -4   6        216.76        216.24         3.35 o                         
   6  -4   6        257.82        235.71         4.91 o                         
   8  -4   6        593.04        615.24        16.57 o                         
  -9  -3   6        225.83        221.29         9.02 o                         
  -7  -3   6        355.33        292.58         9.04 o                         
  -5  -3   6        229.97        245.90         2.27 o                         
  -3  -3   6       3194.58       3152.31        11.02 o                         
  -1  -3   6        633.22        669.29         4.27 o                         
   1  -3   6       2510.86       2607.73        11.02 o                         
   3  -3   6        257.61        243.15         3.09 o                         
   5  -3   6         34.85         35.38         1.51 o                         
   7  -3   6       1055.70       1039.14        17.79 o                         
   9  -3   6        204.34        181.46        11.81 o                         
 -10  -2   6         43.99         62.57         6.33 o                         
  -8  -2   6        701.75        688.20        13.28 o                         
  -6  -2   6        123.59        115.76         3.19 o                         
  -4  -2   6        182.54        160.36         1.55 o                         
  -2  -2   6       3557.65       3600.65         9.39 o                         
   0  -2   6       4573.64       4644.59        12.87 o                         
   2  -2   6         70.75         91.36         1.44 o                         
   4  -2   6       1902.25       1894.00        10.06 o                         
   6  -2   6        578.26        564.52         5.31 o                         
   8  -2   6         59.69         54.38         5.59 o                         
  -9  -1   6         34.70         33.11         4.38 o                         
  -7  -1   6        577.94        519.81         9.94 o                         
  -5  -1   6         49.28         56.60         1.23 o                         
  -3  -1   6       1268.63       1352.42         4.79 o                         
  -1  -1   6      12998.05      12948.52        28.72 o                         
   1  -1   6        231.97        252.06         1.78 o                         
   3  -1   6       6323.06       6344.28        18.53 o                         
   5  -1   6        629.65        622.22         4.02 o                         
   7  -1   6         89.18         91.10         5.09 o                         
   9  -1   6        468.52        469.74        18.68 o                         
 -10   0   6       1086.26       1182.95        44.87 o                         
  -8   0   6         90.43         84.62         5.59 o                         
  -6   0   6       4307.13       4251.94        30.56 o                         
  -4   0   6      41119.27      42922.52        98.63 o                         
  -2   0   6       5761.90       6535.00        15.30 o                         
   0   0   6        994.34        963.58         3.80 o                         
   2   0   6       3038.64       2951.69         8.28 o                         
   4   0   6       2621.92       2926.02        10.78 o                         
   6   0   6        479.32        470.79         4.32 o                         
   8   0   6        730.39        736.31        18.88 o                         
  10   0   6          4.31          1.11         5.72 o                         
 -11   1   6        261.13        247.43        27.63 o                         
  -9   1   6         34.10         32.04         5.41 o                         
  -7   1   6        573.26        515.65        12.44 o                         
  -5   1   6         47.98         52.94         1.06 o                         
  -3   1   6       1211.34       1288.59         4.53 o                         
  -1   1   6      12939.64      12917.38        29.97 o                         
   1   1   6        219.40        240.85         1.74 o                         
   3   1   6       6307.12       6335.80        19.15 o                         
   5   1   6        625.02        625.23         4.16 o                         
   7   1   6         91.90        104.14         4.47 o                         
   9   1   6        461.64        449.07        21.07 o                         
 -10   2   6         47.35         26.42        10.99 o                         
  -8   2   6        682.78        689.34        17.66 o                         
  -6   2   6        124.11        111.39         2.32 o                         
  -4   2   6        172.56        149.81         1.36 o                         
  -2   2   6       3540.96       3588.60         9.76 o                         
   0   2   6       4572.70       4699.46        12.50 o                         
   2   2   6         82.78        107.20         1.74 o                         
   4   2   6       1939.60       1933.52         9.36 o                         
   6   2   6        579.08        581.36         4.95 o                         
   8   2   6         61.91         64.94         5.08 o                         
  10   2   6          3.45         -0.81         8.08 o                         
  -9   3   6        233.51        266.85        12.63 o                         
  -7   3   6        372.20        295.86        11.98 o                         
  -5   3   6        235.52        252.70         2.15 o                         
  -3   3   6       3195.48       3155.50        10.55 o                         
  -1   3   6        656.45        711.65         4.60 o                         
   1   3   6       2552.29       2647.55        11.10 o                         
   3   3   6        251.72        241.42         3.15 o                         
   5   3   6         37.13         35.16         1.33 o                         
   7   3   6       1034.21       1051.02        16.98 o                         
   9   3   6        216.18        215.50        11.41 o                         
 -10   4   6        323.92        369.53        34.69 o                         
  -8   4   6        663.73        690.45        20.25 o                         
  -6   4   6        404.68        370.67         5.67 o                         
  -4   4   6        854.14        875.80         5.95 o                         
  -2   4   6       3324.43       3543.60        14.48 o                         
   0   4   6       5391.43       5831.95        22.88 o                         
   2   4   6       1755.75       1704.64         8.98 o                         
   4   4   6        227.63        229.02         3.47 o                         
   6   4   6        252.67        243.60         5.07 o                         
   8   4   6        588.47        589.67        15.15 o                         
  -9   5   6        283.27        337.47        31.04 o                         
  -7   5   6        431.55        452.43         7.58 o                         
  -5   5   6        474.11        483.54         5.26 o                         
  -3   5   6       3524.45       3591.57        15.11 o                         
  -1   5   6        154.89        153.77         2.78 o                         
   1   5   6         54.51         44.49         1.61 o                         
   3   5   6        295.49        296.75         3.90 o                         
   5   5   6        246.18        238.94         3.93 o                         
   7   5   6        349.46        367.39         7.14 o                         
   9   5   6         51.88         58.94         7.36 o                         
  -8   6   6        217.08        206.12        14.64 o                         
  -6   6   6        414.18        405.55         7.48 o                         
  -4   6   6        845.03        822.85         7.21 o                         
  -2   6   6       1047.20       1070.38         8.42 o                         
   0   6   6        608.96        561.88         5.70 o                         
   2   6   6        870.94        851.43         7.63 o                         
   4   6   6        695.32        665.66         6.84 o                         
   6   6   6        230.84        247.96         6.04 o                         
   8   6   6        279.13        301.48        11.32 o                         
  -7   7   6        172.95        153.71         5.14 o                         
  -5   7   6         34.44         31.54         1.73 o                         
  -3   7   6        599.20        602.28         6.30 o                         
  -1   7   6        840.82        875.05         8.24 o                         
   1   7   6         75.22         88.29         2.68 o                         
   3   7   6         57.64         53.34         2.17 o                         
   5   7   6         23.87         32.80         1.80 o                         
   7   7   6        264.92        277.81         6.92 o                         
  -6   8   6        134.39        139.71         5.08 o                         
  -4   8   6        219.62        226.88         4.43 o                         
  -2   8   6        205.79        211.56         4.45 o                         
   0   8   6        162.88        169.89         4.07 o                         
   2   8   6        394.09        354.13         5.43 o                         
   4   8   6        292.48        298.16         5.17 o                         
   6   8   6         50.82         48.55         3.36 o                         
  -7   9   6        122.05        116.28         8.51 o                         
  -5   9   6         32.39         32.23         3.26 o                         
  -3   9   6         17.80         11.19         1.85 o                         
  -1   9   6        193.52        212.08         5.00 o                         
   1   9   6        248.73        242.61         4.99 o                         
   3   9   6        231.44        236.70         5.14 o                         
   5   9   6         34.70         32.15         2.80 o                         
   7   9   6          9.04          2.38         3.98 o                         
  -6  10   6         41.90         40.53         4.62 o                         
  -4  10   6        115.51        112.94         4.04 o                         
  -2  10   6        143.82        150.47         4.55 o                         
   0  10   6         23.42         22.58         2.28 o                         
   2  10   6        491.18        529.06         8.27 o                         
   4  10   6         81.91         92.89         3.50 o                         
  -3  11   6        169.88        173.57         5.26 o                         
  -1  11   6         67.63         60.69         3.36 o                         
   1  11   6         58.20         57.62         3.06 o                         
   3  11   6         23.53         20.24         2.99 o                         
  -2  12   6         19.75         10.71         9.15 o                         
   0  12   6          0.39          5.83         5.85 o                         
  -1 -12   7        154.39        138.47        15.30 o                         
   1 -12   7         19.53         10.87         8.89 o                         
  -4 -11   7         74.24         63.56         4.69 o                         
  -2 -11   7         21.81         16.99         2.06 o                         
   0 -11   7        110.98        114.91         4.16 o                         
   2 -11   7         17.85         14.54         2.33 o                         
   4 -11   7         78.42         77.11         5.45 o                         
  -5 -10   7          4.28          5.05         2.56 o                         
  -3 -10   7         79.31         80.24         3.43 o                         
  -1 -10   7        262.03        269.53         5.55 o                         
   1 -10   7          1.22          4.09         1.61 o                         
   3 -10   7         84.48         84.50         3.43 o                         
   5 -10   7         99.79         94.08         5.44 o                         
  -6  -9   7        118.21        125.27         5.43 o                         
  -4  -9   7         68.71         69.49         2.82 o                         
  -2  -9   7        393.89        385.55         6.23 o                         
   0  -9   7        135.00        146.95         3.80 o                         
   2  -9   7        187.30        179.54         4.37 o                         
   4  -9   7        227.75        236.95         5.31 o                         
   6  -9   7        122.34        115.71         5.83 o                         
  -7  -8   7          3.30          5.14         2.80 o                         
  -5  -8   7         11.93         10.94         1.49 o                         
  -3  -8   7        550.07        574.75         6.91 o                         
  -1  -8   7        341.77        313.04         5.08 o                         
   1  -8   7        465.56        444.54         6.12 o                         
   3  -8   7        645.55        633.34         7.80 o                         
   5  -8   7         89.53         89.41         3.24 o                         
   7  -8   7         34.30         34.00         6.96 o                         
  -8  -7   7        131.15        108.28         7.91 o                         
  -6  -7   7        502.40        530.17         8.52 o                         
  -4  -7   7        393.79        389.47         5.05 o                         
  -2  -7   7        853.32        833.26         7.05 o                         
   0  -7   7        487.22        448.70         5.17 o                         
   2  -7   7        994.14        919.57         8.49 o                         
   4  -7   7        933.91        906.41         9.11 o                         
   6  -7   7         80.06         89.79         4.19 o                         
   8  -7   7         36.31         33.00        12.22 o                         
  -9  -6   7         53.85         48.71        10.45 o                         
  -7  -6   7        276.68        281.10         6.74 o                         
  -5  -6   7         71.59         72.08         2.27 o                         
  -3  -6   7         35.50         37.82         1.49 o                         
  -1  -6   7       1121.31       1151.66         8.14 o                         
   1  -6   7         80.00         76.71         2.27 o                         
   3  -6   7        568.21        541.68         6.12 o                         
   5  -6   7       1449.83       1455.86        12.25 o                         
   7  -6   7         13.50         13.29         2.08 o                         
 -10  -5   7        115.97        136.61        21.14 o                         
  -8  -5   7        518.77        529.09        14.16 o                         
  -6  -5   7        571.71        554.78         7.73 o                         
  -4  -5   7        335.57        345.31         4.03 o                         
  -2  -5   7        787.18        861.48         6.45 o                         
   0  -5   7        180.35        135.09         2.57 o                         
   2  -5   7        993.46        959.57         7.37 o                         
   4  -5   7        363.39        366.41         5.00 o                         
   6  -5   7        188.56        173.37         4.67 o                         
   8  -5   7        273.11        276.93        11.64 o                         
  -9  -4   7        133.56        139.98         7.79 o                         
  -7  -4   7        465.75        484.39        12.02 o                         
  -5  -4   7        490.60        488.39         4.48 o                         
  -3  -4   7        194.16        228.95         2.89 o                         
  -1  -4   7       1171.52       1158.78         6.98 o                         
   1  -4   7        813.98        825.64         5.78 o                         
   3  -4   7        376.70        369.22         4.06 o                         
   5  -4   7       1532.27       1515.33        10.43 o                         
   7  -4   7        255.02        258.93        11.22 o                         
   9  -4   7        249.83        306.37        16.57 o                         
 -10  -3   7         69.55         59.52         7.81 o                         
  -8  -3   7        432.23        425.26        12.70 o                         
  -6  -3   7        427.42        394.70         5.69 o                         
  -4  -3   7         30.74         35.46         0.98 o                         
  -2  -3   7       1003.29       1005.19         5.52 o                         
   0  -3   7       2429.78       2697.60        11.68 o                         
   2  -3   7        899.00        944.11         6.39 o                         
   4  -3   7        392.38        384.94         4.44 o                         
   6  -3   7        189.47        173.48         3.38 o                         
   8  -3   7        509.56        511.01        14.72 o                         
  -9  -2   7          8.52         11.20         3.10 o                         
  -7  -2   7       1298.44       1383.42        22.57 o                         
  -5  -2   7        715.68        686.84         3.58 o                         
  -3  -2   7        740.54        753.51         4.33 o                         
  -1  -2   7       2946.65       3022.88        10.19 o                         
   1  -2   7        572.50        562.83         4.10 o                         
   3  -2   7       2115.41       2152.46        10.50 o                         
   5  -2   7        844.48        855.07         6.72 o                         
   7  -2   7        356.30        316.54         9.52 o                         
   9  -2   7         27.20         28.53         6.14 o                         
 -10  -1   7         13.71         10.04         4.33 o                         
  -8  -1   7         18.69         11.90         2.17 o                         
  -6  -1   7       1288.75       1347.59         9.90 o                         
  -4  -1   7        195.99        216.79         2.06 o                         
  -2  -1   7       2876.34       2763.56         8.13 o                         
   0  -1   7       3511.18       3675.43        10.86 o                         
   2  -1   7       2354.37       2504.78         9.33 o                         
   4  -1   7       1949.94       1940.03        10.19 o                         
   6  -1   7       1517.96       1502.76         8.99 o                         
   8  -1   7         44.30         42.74         4.25 o                         
 -11   0   7        369.05        369.45        33.71 o                         
  -9   0   7          1.58         -0.31         2.64 o                         
  -7   0   7        723.09        774.73        12.94 o                         
  -5   0   7         31.41         28.63         0.51 o                         
  -3   0   7       4143.06       4233.56        11.84 o                         
  -1   0   7       1327.03       1259.13         4.38 o                         
   1   0   7        684.50        709.76         3.16 o                         
   3   0   7       7982.48       8233.65        26.14 o                         
   5   0   7          0.50          1.75         0.64 o                         
   7   0   7          0.05          1.02         1.99 o                         
   9   0   7         59.58         59.09         7.14 o                         
 -10   1   7         14.23          8.37         7.03 o                         
  -8   1   7         16.43         10.76         3.03 o                         
  -6   1   7       1292.64       1330.63         7.02 o                         
  -4   1   7        195.37        214.94         1.61 o                         
  -2   1   7       2954.45       2861.59         8.12 o                         
   0   1   7       3471.51       3640.65        11.84 o                         
   2   1   7       2344.31       2512.58         9.52 o                         
   4   1   7       1942.82       1918.24         9.98 o                         
   6   1   7       1528.71       1521.20         8.39 o                         
   8   1   7         40.28         37.72         5.29 o                         
  10   1   7        101.43        111.38        19.29 o                         
  -9   2   7          8.11          1.77         4.31 o                         
  -7   2   7       1279.25       1331.73        23.38 o                         
  -5   2   7        705.72        678.92         3.28 o                         
  -3   2   7        736.24        737.46         3.94 o                         
  -1   2   7       2916.51       3010.47         9.99 o                         
   1   2   7        581.38        568.63         3.76 o                         
   3   2   7       2166.49       2222.00        10.83 o                         
   5   2   7        807.00        816.80         6.08 o                         
   7   2   7        354.64        331.74         9.22 o                         
   9   2   7         28.36         18.81         4.05 o                         
 -10   3   7         68.47         72.38        16.41 o                         
  -8   3   7        421.84        424.12        15.47 o                         
  -6   3   7        437.90        409.71         5.71 o                         
  -4   3   7         30.91         33.77         0.82 o                         
  -2   3   7       1028.99       1025.65         5.94 o                         
   0   3   7       2486.50       2756.81        13.63 o                         
   2   3   7        912.85        955.41         5.81 o                         
   4   3   7        397.26        391.62         4.45 o                         
   6   3   7        196.63        188.83         3.05 o                         
   8   3   7        504.01        496.89        13.50 o                         
  10   3   7         64.49         92.48        18.31 o                         
  -9   4   7        134.81        134.24        11.61 o                         
  -7   4   7        474.93        488.27        14.26 o                         
  -5   4   7        486.84        482.46         4.63 o                         
  -3   4   7        196.70        237.80         2.66 o                         
  -1   4   7       1146.74       1119.49         6.79 o                         
   1   4   7        815.28        816.39         5.91 o                         
   3   4   7        360.16        350.21         3.90 o                         
   5   4   7       1529.07       1501.65         9.71 o                         
   7   4   7        254.66        275.25         8.82 o                         
   9   4   7        248.64        277.42        13.31 o                         
  -8   5   7        520.97        548.76        22.13 o                         
  -6   5   7        581.70        557.24         8.00 o                         
  -4   5   7        333.76        346.85         3.90 o                         
  -2   5   7        779.30        849.15         6.74 o                         
   0   5   7        187.59        146.58         2.71 o                         
   2   5   7        984.90        962.79         7.18 o                         
   4   5   7        371.12        370.09         4.85 o                         
   6   5   7        181.63        165.84         4.77 o                         
   8   5   7        270.29        265.23        10.40 o                         
  -9   6   7         56.21         61.83        15.88 o                         
  -7   6   7        286.90        285.54         6.50 o                         
  -5   6   7         73.01         74.59         2.37 o                         
  -3   6   7         31.29         34.12         1.56 o                         
  -1   6   7       1118.78       1151.47         8.41 o                         
   1   6   7         79.87         80.82         2.25 o                         
   3   6   7        549.18        519.71         6.23 o                         
   5   6   7       1452.23       1429.69        10.94 o                         
   7   6   7         13.67         13.94         2.01 o                         
  -8   7   7        134.37        127.17        10.87 o                         
  -6   7   7        485.55        495.41         8.56 o                         
  -4   7   7        391.56        385.26         5.21 o                         
  -2   7   7        852.00        827.37         7.27 o                         
   0   7   7        492.69        449.74         6.02 o                         
   2   7   7       1004.17        924.41         8.58 o                         
   4   7   7        918.59        900.77         8.49 o                         
   6   7   7         76.17         87.21         4.00 o                         
   8   7   7         38.71         20.92         6.23 o                         
  -7   8   7          2.57          0.30         2.76 o                         
  -5   8   7         13.52         13.47         1.85 o                         
  -3   8   7        550.90        571.86         7.48 o                         
  -1   8   7        352.40        328.15         5.79 o                         
   1   8   7        462.42        445.34         5.90 o                         
   3   8   7        642.51        616.63         7.44 o                         
   5   8   7         93.69         92.15         2.93 o                         
   7   8   7         34.29         35.57         3.79 o                         
  -6   9   7        113.59        123.19         6.69 o                         
  -4   9   7         68.82         69.89         3.02 o                         
  -2   9   7        395.92        394.22         6.86 o                         
   0   9   7        134.19        151.50         4.55 o                         
   2   9   7        188.02        181.61         4.45 o                         
   4   9   7        226.64        232.61         4.99 o                         
   6   9   7        123.98        124.84         6.00 o                         
  -5  10   7          3.84          3.96         4.04 o                         
  -3  10   7         76.50         75.05         3.37 o                         
  -1  10   7        267.77        273.66         6.11 o                         
   1  10   7          1.15          3.76         1.68 o                         
   3  10   7         88.16         83.50         3.34 o                         
   5  10   7        100.92        103.66         5.95 o                         
  -4  11   7         74.49         65.98         4.75 o                         
  -2  11   7         20.54         16.43         2.24 o                         
   0  11   7        111.31        115.29         3.94 o                         
   2  11   7         18.40         16.38         1.97 o                         
   4  11   7         78.41         74.41         4.77 o                         
  -1  12   7        150.02        119.63        19.20 o                         
  -2 -12   8          4.95         13.70         9.02 o                         
  -3 -11   8         59.47         44.45         3.19 o                         
  -1 -11   8         91.44        105.72         4.10 o                         
   1 -11   8          8.34          3.56         1.91 o                         
   3 -11   8        163.95        169.08         9.57 o                         
  -6 -10   8         12.41          9.02         3.37 o                         
  -4 -10   8        317.73        323.36         6.54 o                         
  -2 -10   8         43.59         31.27         2.30 o                         
   0 -10   8        502.85        532.48         7.68 o                         
   2 -10   8         40.64         35.65         2.51 o                         
   4 -10   8         31.09         27.76         2.30 o                         
  -7  -9   8         48.58         56.14        14.11 o                         
  -5  -9   8         72.17         79.47         4.44 o                         
  -3  -9   8          0.77          2.48         1.41 o                         
  -1  -9   8        211.45        193.72         4.47 o                         
   1  -9   8        447.32        438.85         6.74 o                         
   3  -9   8         94.16         94.01         3.36 o                         
   5  -9   8         66.32         68.57         4.10 o                         
  -8  -8   8         27.95         22.31        10.52 o                         
  -6  -8   8        232.34        243.89         6.73 o                         
  -4  -8   8         79.88         80.71         2.74 o                         
  -2  -8   8        182.29        186.68         3.88 o                         
   0  -8   8        242.29        260.21         4.80 o                         
   2  -8   8        136.28        144.59         3.70 o                         
   4  -8   8          1.25          1.44         1.43 o                         
   6  -8   8        167.61        178.72         6.08 o                         
  -7  -7   8        438.95        457.98         9.62 o                         
  -5  -7   8        384.41        396.09         5.62 o                         
  -3  -7   8        199.64        202.46         3.42 o                         
  -1  -7   8       1024.51       1056.72         8.31 o                         
   1  -7   8        942.62        893.40         8.23 o                         
   3  -7   8        159.54        175.15         3.69 o                         
   5  -7   8       1001.69       1024.21        10.54 o                         
   7  -7   8        103.28        111.80         6.44 o                         
  -8  -6   8         39.41         40.02         4.85 o                         
  -6  -6   8        261.20        291.36         6.02 o                         
  -4  -6   8        183.65        188.56         3.30 o                         
  -2  -6   8          2.29          1.43         0.94 o                         
   0  -6   8        314.43        294.46         3.96 o                         
   2  -6   8       1627.38       1575.75        10.85 o                         
   4  -6   8        194.63        187.22         4.00 o                         
   6  -6   8        408.03        415.01         7.68 o                         
   8  -6   8        158.83        179.40        13.95 o                         
  -9  -5   8        117.87        123.95         7.42 o                         
  -7  -5   8         14.50         12.71         3.01 o                         
  -5  -5   8       2147.11       2134.39        11.74 o                         
  -3  -5   8        868.46        854.09         6.15 o                         
  -1  -5   8        340.05        337.48         3.97 o                         
   1  -5   8        441.15        432.72         4.38 o                         
   3  -5   8         65.55         59.49         2.12 o                         
   5  -5   8        955.67        984.45         9.13 o                         
   7  -5   8         62.24         72.38         5.87 o                         
   9  -5   8          9.14          0.79         8.43 o                         
 -10  -4   8        187.75        177.62        23.40 o                         
  -8  -4   8          5.13          5.37         2.94 o                         
  -6  -4   8        511.59        548.31         7.45 o                         
  -4  -4   8        395.96        379.44         4.15 o                         
  -2  -4   8        348.95        355.86         3.37 o                         
   0  -4   8        173.04        186.65         2.80 o                         
   2  -4   8        106.69        110.10         2.40 o                         
   4  -4   8        525.20        543.02         5.55 o                         
   6  -4   8       1977.36       1911.36        16.08 o                         
   8  -4   8        230.16        229.16        10.31 o                         
  -9  -3   8         87.94         88.30         5.83 o                         
  -7  -3   8        641.90        579.49        12.92 o                         
  -5  -3   8        471.33        441.29         3.52 o                         
  -3  -3   8        408.53        376.71         3.38 o                         
  -1  -3   8       1661.25       1734.34         8.50 o                         
   1  -3   8         42.33         51.25         1.53 o                         
   3  -3   8        196.55        204.60         3.12 o                         
   5  -3   8        750.91        702.18         6.46 o                         
   7  -3   8        248.87        246.51         8.81 o                         
   9  -3   8        142.64        120.43         9.12 o                         
 -10  -2   8         54.70         45.93         6.62 o                         
  -8  -2   8         54.02         46.25         3.88 o                         
  -6  -2   8       1107.72       1100.77         9.60 o                         
  -4  -2   8        203.41        205.49         2.06 o                         
  -2  -2   8        153.22        176.72         1.87 o                         
   0  -2   8       7601.39       7660.50        26.16 o                         
   2  -2   8        515.87        562.59         4.35 o                         
   4  -2   8        717.47        706.75         5.41 o                         
   6  -2   8       1553.88       1518.45        10.42 o                         
   8  -2   8        304.87        323.73        12.94 o                         
 -11  -1   8        397.57        390.18        34.85 o                         
  -9  -1   8         49.99         43.33         4.23 o                         
  -7  -1   8        427.42        485.65        10.36 o                         
  -5  -1   8       1343.00       1391.21         5.62 o                         
  -3  -1   8        666.64        706.42         3.57 o                         
  -1  -1   8         36.98         48.20         0.82 o                         
   1  -1   8       2750.18       2912.77        11.36 o                         
   3  -1   8         55.91         52.05         1.33 o                         
   5  -1   8        627.90        622.08         5.02 o                         
   7  -1   8         46.54         52.91         4.33 o                         
   9  -1   8         46.33         41.79         6.36 o                         
 -10   0   8       1345.03       1406.00        39.02 o                         
  -8   0   8        231.86        192.50         8.07 o                         
  -6   0   8       2248.11       2282.02        22.65 o                         
  -4   0   8       1303.16       1250.36         4.81 o                         
  -2   0   8       1333.72       1467.13         5.06 o                         
   0   0   8        566.00        622.09         3.26 o                         
   2   0   8      15500.27      15917.93        46.22 o                         
   4   0   8       1595.67       1510.86         8.12 o                         
   6   0   8        113.23        102.34         2.30 o                         
   8   0   8        106.66        120.38         7.97 o                         
  -9   1   8         51.87         43.06         6.78 o                         
  -7   1   8        445.02        504.43        11.67 o                         
  -5   1   8       1292.85       1348.55         4.86 o                         
  -3   1   8        663.79        704.64         3.24 o                         
  -1   1   8         42.36         55.92         0.93 o                         
   1   1   8       2775.02       2947.50        12.06 o                         
   3   1   8         55.07         50.79         1.41 o                         
   5   1   8        655.44        656.37         5.31 o                         
   7   1   8         41.86         47.63         3.79 o                         
   9   1   8         48.74         38.83         5.75 o                         
 -10   2   8         55.92         55.76         9.89 o                         
  -8   2   8         55.17         47.14         5.55 o                         
  -6   2   8       1095.97       1082.84         8.25 o                         
  -4   2   8        201.54        203.49         1.95 o                         
  -2   2   8        153.49        175.65         1.96 o                         
   0   2   8       7671.96       7727.96        28.51 o                         
   2   2   8        505.62        554.77         4.24 o                         
   4   2   8        699.05        700.38         5.46 o                         
   6   2   8       1539.53       1509.80         9.32 o                         
   8   2   8        304.58        296.60        10.42 o                         
  -9   3   8         90.07         89.91         9.63 o                         
  -7   3   8        628.06        579.00        15.11 o                         
  -5   3   8        482.58        448.66         3.16 o                         
  -3   3   8        404.90        377.09         3.29 o                         
  -1   3   8       1637.02       1716.68         9.45 o                         
   1   3   8         51.69         58.85         1.40 o                         
   3   3   8        194.14        202.19         3.06 o                         
   5   3   8        731.92        696.35         6.13 o                         
   7   3   8        253.43        250.93         8.32 o                         
   9   3   8        145.70        132.49         9.19 o                         
  -8   4   8          5.54          2.30         4.20 o                         
  -6   4   8        499.07        532.22         7.27 o                         
  -4   4   8        408.32        380.19         3.58 o                         
  -2   4   8        340.43        351.23         5.01 o                         
   0   4   8        155.33        170.26         3.20 o                         
   2   4   8        110.52        112.92         2.16 o                         
   4   4   8        529.45        548.11         5.48 o                         
   6   4   8       1936.88       1876.47        16.12 o                         
   8   4   8        233.42        236.78        10.64 o                         
  -9   5   8        119.51        104.56        10.43 o                         
  -7   5   8         14.88         16.63         2.21 o                         
  -5   5   8       2146.26       2153.58        12.15 o                         
  -3   5   8        873.47        868.95         6.27 o                         
  -1   5   8        345.02        336.99         3.65 o                         
   1   5   8        443.88        435.55         4.75 o                         
   3   5   8         64.34         56.23         1.85 o                         
   5   5   8        967.61        980.34         8.68 o                         
   7   5   8         59.49         65.66         3.53 o                         
   9   5   8          8.64         14.44        10.21 o                         
  -8   6   8         39.93         46.27         6.03 o                         
  -6   6   8        261.73        287.46         6.15 o                         
  -4   6   8        173.59        179.17         3.34 o                         
  -2   6   8          3.07          1.30         0.91 o                         
   0   6   8        317.47        303.08         4.32 o                         
   2   6   8       1607.77       1538.55        10.61 o                         
   4   6   8        191.70        183.86         3.83 o                         
   6   6   8        418.43        413.00         7.97 o                         
   8   6   8        157.81        154.78         8.27 o                         
  -7   7   8        437.70        431.26         9.32 o                         
  -5   7   8        387.41        402.24         5.76 o                         
  -3   7   8        201.10        206.96         3.87 o                         
  -1   7   8       1022.03       1052.52         8.34 o                         
   1   7   8        936.51        870.88         8.05 o                         
   3   7   8        160.37        174.72         3.76 o                         
   5   7   8        994.62       1011.32         9.46 o                         
   7   7   8        107.35        119.40         4.90 o                         
  -6   8   8        223.69        221.18         6.76 o                         
  -4   8   8         85.27         84.58         3.11 o                         
  -2   8   8        179.46        190.85         4.32 o                         
   0   8   8        241.96        262.30         5.22 o                         
   2   8   8        136.71        145.87         3.54 o                         
   4   8   8          1.72          1.54         1.32 o                         
   6   8   8        170.12        167.58         6.17 o                         
  -7   9   8         50.62         35.01         7.59 o                         
  -5   9   8         70.53         71.92         4.26 o                         
  -3   9   8          0.75          1.35         1.58 o                         
  -1   9   8        215.24        187.33         4.67 o                         
   1   9   8        445.43        441.93         6.66 o                         
   3   9   8         93.52         87.14         3.23 o                         
   5   9   8         68.23         66.77         4.56 o                         
  -6  10   8         12.50          2.82         2.94 o                         
  -4  10   8        319.10        327.21         6.79 o                         
  -2  10   8         43.85         33.21         2.50 o                         
   0  10   8        512.98        545.92         8.20 o                         
   2  10   8         41.79         34.67         2.74 o                         
   4  10   8         29.94         27.37         2.19 o                         
  -3  11   8         58.71         47.82         3.50 o                         
  -1  11   8         95.75        105.99         4.21 o                         
   1  11   8          9.99          9.92         1.78 o                         
   3  11   8        164.57        169.47         6.87 o                         
   0  12   8         93.52         84.18         9.90 o                         
   2  12   8          2.16         21.78        11.13 o                         
  -1 -12   9          7.49         -2.07         6.12 o                         
   1 -12   9         50.43         33.71        12.25 o                         
  -4 -11   9         13.43          8.42         2.52 o                         
  -2 -11   9         70.94         67.84         3.54 o                         
   0 -11   9         68.23         67.50         3.31 o                         
   2 -11   9         47.73         47.25         4.02 o                         
   4 -11   9         17.92         17.84         3.68 o                         
  -5 -10   9        211.53        227.47         8.13 o                         
  -3 -10   9        188.97        183.05         5.01 o                         
  -1 -10   9         28.25         27.44         2.29 o                         
   1 -10   9        141.80        146.64         4.26 o                         
   3 -10   9        241.90        258.49         5.76 o                         
  -6  -9   9         24.22         23.60         3.01 o                         
  -4  -9   9        419.02        429.01         6.94 o                         
  -2  -9   9        261.87        262.87         5.30 o                         
   0  -9   9        136.38        127.57         3.71 o                         
   2  -9   9        202.49        217.40         4.88 o                         
   4  -9   9        111.02        103.64         3.83 o                         
   6  -9   9         33.74         40.00         4.31 o                         
  -7  -8   9        414.75        433.22        16.42 o                         
  -5  -8   9        268.41        288.41         5.31 o                         
  -3  -8   9         58.04         61.29         2.50 o                         
  -1  -8   9         40.52         48.63         2.22 o                         
   1  -8   9        169.72        162.77         3.98 o                         
   3  -8   9        332.75        325.02         5.80 o                         
   5  -8   9        169.86        172.13         4.62 o                         
   7  -8   9         24.40          9.45         9.02 o                         
  -8  -7   9        407.85        423.17        16.34 o                         
  -6  -7   9        486.52        510.23         8.79 o                         
  -4  -7   9        765.45        756.49         7.26 o                         
  -2  -7   9        784.95        777.08         7.15 o                         
   0  -7   9       1023.40       1047.13         9.05 o                         
   2  -7   9        478.62        441.34         6.31 o                         
   4  -7   9          1.24          3.83         1.52 o                         
   6  -7   9        423.61        431.31         8.70 o                         
  -9  -6   9        122.21        111.21        11.12 o                         
  -7  -6   9          7.04          6.62         1.89 o                         
  -5  -6   9       1015.97       1025.40         8.62 o                         
  -3  -6   9        150.97        145.87         2.77 o                         
  -1  -6   9         15.17         16.80         1.34 o                         
   1  -6   9        332.71        329.25         4.53 o                         
   3  -6   9        275.13        271.57         4.55 o                         
   5  -6   9        124.09        117.86         3.42 o                         
   7  -6   9        101.01        115.78         6.42 o                         
 -10  -5   9        374.98        442.23        37.31 o                         
  -8  -5   9        291.41        272.50        11.13 o                         
  -6  -5   9          4.09          3.97         1.42 o                         
  -4  -5   9       3645.42       3675.73        18.29 o                         
  -2  -5   9        157.22        184.09         2.88 o                         
   0  -5   9         37.92         42.39         1.74 o                         
   2  -5   9       3850.96       3829.02        21.43 o                         
   4  -5   9        201.17        205.84         4.01 o                         
   6  -5   9        393.44        385.58         7.24 o                         
   8  -5   9        612.21        643.61        17.94 o                         
  -9  -4   9        361.88        363.42        12.13 o                         
  -7  -4   9        171.91        154.39         6.97 o                         
  -5  -4   9        917.61        896.29         6.71 o                         
  -3  -4   9        588.94        581.84         4.92 o                         
  -1  -4   9        368.24        422.21         4.15 o                         
   1  -4   9       1732.06       1697.78         9.89 o                         
   3  -4   9        147.66        148.35         2.83 o                         
   5  -4   9        296.93        305.53         4.70 o                         
   7  -4   9         83.50         98.56         7.21 o                         
   9  -4   9        123.72         97.78        23.72 o                         
 -10  -3   9         93.56        100.43        10.34 o                         
  -8  -3   9         92.84         83.23         5.57 o                         
  -6  -3   9        299.71        271.25         5.07 o                         
  -4  -3   9        132.83        135.27         2.15 o                         
  -2  -3   9       2308.35       2541.88        10.76 o                         
   0  -3   9         45.59         38.28         1.32 o                         
   2  -3   9        380.78        395.42         4.12 o                         
   4  -3   9         95.29        100.18         2.23 o                         
   6  -3   9       3778.23       3680.71        19.25 o                         
   8  -3   9        201.91        197.97         9.41 o                         
  -9  -2   9        221.03        220.97         8.81 o                         
  -7  -2   9        517.43        465.33        11.34 o                         
  -5  -2   9         38.69         26.83         0.71 o                         
  -3  -2   9       1729.43       1572.36         7.84 o                         
  -1  -2   9       6309.95       6500.18        23.53 o                         
   1  -2   9        336.02        317.45         3.40 o                         
   3  -2   9        242.93        219.38         3.21 o                         
   5  -2   9        917.75        836.57         6.94 o                         
   7  -2   9        639.02        621.81        13.87 o                         
   9  -2   9        175.09        156.70        11.32 o                         
 -10  -1   9        330.60        376.44        19.74 o                         
  -8  -1   9        199.96        215.69         7.44 o                         
  -6  -1   9       1729.52       1806.46        12.77 o                         
  -4  -1   9       1586.04       1776.68         6.73 o                         
  -2  -1   9        639.87        649.17         3.64 o                         
   0  -1   9       1417.97       1441.79         8.13 o                         
   2  -1   9       5333.90       5543.60        18.94 o                         
   4  -1   9        944.13        979.76         6.76 o                         
   6  -1   9        242.02        215.81         3.47 o                         
   8  -1   9        518.98        510.49        14.51 o                         
  -9   0   9         19.41         30.51         8.48 o                         
  -7   0   9        438.86        445.18        10.87 o                         
  -5   0   9       4414.39       4551.16        12.44 o                         
  -3   0   9       1036.89       1098.23         5.00 o                         
  -1   0   9        977.92        936.97         4.59 o                         
   1   0   9       8890.99       8607.33        26.20 o                         
   3   0   9       4894.50       4934.45        18.21 o                         
   5   0   9        486.64        454.49         4.39 o                         
   7   0   9        563.62        596.29        12.34 o                         
   9   0   9         22.15         21.07         4.93 o                         
 -10   1   9        315.33        327.81        15.84 o                         
  -8   1   9        199.75        219.78        11.96 o                         
  -6   1   9       1736.44       1826.62        10.53 o                         
  -4   1   9       1521.17       1707.35         6.32 o                         
  -2   1   9        651.83        662.61         3.59 o                         
   0   1   9       1452.34       1474.27         7.86 o                         
   2   1   9       5220.61       5408.56        18.82 o                         
   4   1   9        948.01        991.03         7.04 o                         
   6   1   9        259.47        231.48         3.29 o                         
   8   1   9        500.01        528.01        15.08 o                         
  10   1   9         32.42         26.60        11.62 o                         
  -9   2   9        217.47        223.72        14.59 o                         
  -7   2   9        516.40        479.57        12.28 o                         
  -5   2   9         39.77         29.50         0.78 o                         
  -3   2   9       1761.44       1607.12         7.83 o                         
  -1   2   9       6335.13       6537.32        22.60 o                         
   1   2   9        320.93        301.79         3.56 o                         
   3   2   9        243.47        224.02         3.09 o                         
   5   2   9        925.70        851.83         6.75 o                         
   7   2   9        641.82        615.90        14.19 o                         
   9   2   9        170.33        150.57         9.55 o                         
 -10   3   9         91.87        113.31        13.86 o                         
  -8   3   9         87.52         81.00         8.76 o                         
  -6   3   9        291.64        264.40         4.52 o                         
  -4   3   9        130.91        128.47         2.18 o                         
  -2   3   9       2332.26       2539.15        11.65 o                         
   0   3   9         47.47         40.37         1.46 o                         
   2   3   9        396.75        414.64         3.83 o                         
   4   3   9         94.70        103.14         2.42 o                         
   6   3   9       3744.24       3669.93        17.39 o                         
   8   3   9        214.62        193.21         9.60 o                         
  -9   4   9        362.78        406.53        20.15 o                         
  -7   4   9        172.58        160.58         7.59 o                         
  -5   4   9        947.76        934.83         6.79 o                         
  -3   4   9        569.14        542.97         4.64 o                         
  -1   4   9        366.25        426.31         4.64 o                         
   1   4   9       1728.51       1654.48         9.57 o                         
   3   4   9        152.64        153.35         2.79 o                         
   5   4   9        296.25        304.23         4.20 o                         
   7   4   9         88.49        104.80         6.17 o                         
   9   4   9        122.90        115.63        11.36 o                         
  -8   5   9        292.87        287.91        14.20 o                         
  -6   5   9          4.37          3.46         1.41 o                         
  -4   5   9       3615.58       3631.39        17.99 o                         
  -2   5   9        161.93        182.64         3.35 o                         
   0   5   9         41.87         51.15         2.09 o                         
   2   5   9       3853.74       3835.48        16.85 o                         
   4   5   9        200.58        204.76         3.76 o                         
   6   5   9        394.87        379.95         7.63 o                         
   8   5   9        617.11        626.70        17.89 o                         
  -7   6   9          6.97          8.09         1.74 o                         
  -5   6   9        995.38       1003.93         8.98 o                         
  -3   6   9        139.09        137.91         2.89 o                         
  -1   6   9         16.22         17.52         1.37 o                         
   1   6   9        318.52        303.54         4.26 o                         
   3   6   9        263.70        260.16         4.41 o                         
   5   6   9        128.03        125.65         3.26 o                         
   7   6   9        103.49        109.38         4.71 o                         
  -8   7   9        399.43        413.46        18.45 o                         
  -6   7   9        475.72        492.47         9.04 o                         
  -4   7   9        787.87        764.02         8.15 o                         
  -2   7   9        778.58        778.13         7.57 o                         
   0   7   9       1037.69       1062.04         9.19 o                         
   2   7   9        468.36        435.14         6.11 o                         
   4   7   9          1.13          2.94         1.29 o                         
   6   7   9        431.73        439.91         8.79 o                         
   8   7   9          6.35         14.33         6.79 o                         
  -7   8   9        414.73        430.23        12.52 o                         
  -5   8   9        269.46        292.04         5.78 o                         
  -3   8   9         64.01         68.92         2.89 o                         
  -1   8   9         39.56         52.03         2.50 o                         
   1   8   9        170.89        170.27         3.89 o                         
   3   8   9        334.19        326.06         6.29 o                         
   5   8   9        165.64        164.06         4.16 o                         
   7   8   9         25.88         21.60         3.44 o                         
  -6   9   9         24.78         23.60         3.05 o                         
  -4   9   9        425.68        449.43         7.47 o                         
  -2   9   9        263.39        257.99         5.70 o                         
   0   9   9        135.54        128.99         4.08 o                         
   2   9   9        201.59        208.89         4.83 o                         
   4   9   9        111.55        109.84         3.70 o                         
   6   9   9         30.38         36.61         3.76 o                         
  -5  10   9        210.62        208.26         7.55 o                         
  -3  10   9        191.51        200.63         5.37 o                         
  -1  10   9         27.55         27.70         2.47 o                         
   1  10   9        148.20        155.32         4.38 o                         
   3  10   9        241.52        247.76         5.65 o                         
   5  10   9         12.32         13.78        10.04 o                         
  -4  11   9         11.75          6.00         2.57 o                         
  -2  11   9         71.81         68.95         3.47 o                         
   0  11   9         69.56         73.28         3.34 o                         
   2  11   9         45.48         47.36         3.76 o                         
   4  11   9         17.84         19.16         3.27 o                         
   1  12   9         50.82         25.90        10.45 o                         
  -3 -11  10         72.80         73.17         4.57 o                         
  -1 -11  10         11.73          6.14         1.96 o                         
   1 -11  10          4.09         10.22         2.45 o                         
   3 -11  10         43.21         44.17         4.70 o                         
  -4 -10  10         75.52         75.39         3.50 o                         
  -2 -10  10        529.01        543.26         8.49 o                         
   0 -10  10         27.25         32.35         2.31 o                         
   2 -10  10        231.92        239.09         5.65 o                         
   4 -10  10         41.70         30.76         2.54 o                         
  -5  -9  10          6.73          5.28         2.63 o                         
  -3  -9  10        474.72        482.72         7.04 o                         
  -1  -9  10        326.05        321.28         6.11 o                         
   1  -9  10         22.40         24.40         1.96 o                         
   3  -9  10        139.96        148.38         4.38 o                         
   5  -9  10         36.82         39.02         3.15 o                         
  -8  -8  10        272.41        255.77        27.98 o                         
  -6  -8  10        152.34        161.63         5.58 o                         
  -4  -8  10        324.63        334.61         5.77 o                         
  -2  -8  10         46.69         56.66         2.39 o                         
   0  -8  10         17.21         14.14         1.68 o                         
   2  -8  10         41.97         44.44         2.34 o                         
   4  -8  10         57.42         67.68         3.15 o                         
   6  -8  10         80.02         87.86         4.35 o                         
  -7  -7  10        437.49        449.28        18.17 o                         
  -5  -7  10        210.77        206.13         4.11 o                         
  -3  -7  10        100.00        102.40         2.72 o                         
  -1  -7  10       1824.89       1732.63        12.31 o                         
   1  -7  10          8.00          5.63         1.46 o                         
   3  -7  10        708.13        681.51         8.34 o                         
   5  -7  10        220.47        214.23         4.91 o                         
   7  -7  10        136.57        157.67        13.99 o                         
  -8  -6  10        546.70        574.00        16.74 o                         
  -6  -6  10        167.25        165.37         4.83 o                         
  -4  -6  10        484.59        478.40         5.71 o                         
  -2  -6  10        679.55        637.12         6.23 o                         
   0  -6  10        286.25        264.09         4.44 o                         
   2  -6  10        138.94        137.37         3.31 o                         
   4  -6  10        238.11        232.90         4.50 o                         
   6  -6  10         12.13         12.18         1.85 o                         
   8  -6  10         10.82          8.09         4.83 o                         
  -9  -5  10        129.33        138.52         8.54 o                         
  -7  -5  10        153.48        160.72         7.40 o                         
  -5  -5  10         22.52         18.38         1.23 o                         
  -3  -5  10        419.35        441.45         4.69 o                         
  -1  -5  10        760.65        759.43         6.77 o                         
   1  -5  10        248.54        238.79         3.62 o                         
   3  -5  10       2094.03       2064.51        13.38 o                         
   5  -5  10         60.68         57.44         2.37 o                         
   7  -5  10         22.00         23.01         6.21 o                         
 -10  -4  10        295.75        339.12        31.80 o                         
  -8  -4  10        151.80        143.57         7.23 o                         
  -6  -4  10        525.80        501.15         7.58 o                         
  -4  -4  10       2926.01       2954.18        14.15 o                         
  -2  -4  10        971.66       1132.84         6.59 o                         
   0  -4  10        522.22        521.49         5.25 o                         
   2  -4  10       2174.77       2196.42        11.81 o                         
   4  -4  10       1901.39       1880.77        12.43 o                         
   6  -4  10        242.86        252.92         5.71 o                         
   8  -4  10        169.31        162.15         9.00 o                         
  -9  -3  10        303.39        317.40        12.05 o                         
  -7  -3  10         50.49         50.87         4.22 o                         
  -5  -3  10        149.84        131.72         2.23 o                         
  -3  -3  10       1025.72        988.30         6.36 o                         
  -1  -3  10       1183.23       1291.34         8.28 o                         
   1  -3  10       1726.35       1674.34         9.36 o                         
   3  -3  10       1623.24       1628.13        10.24 o                         
   5  -3  10        793.84        769.86         7.61 o                         
   7  -3  10        427.01        418.76        11.79 o                         
   9  -3  10        262.72        269.96        27.42 o                         
 -10  -2  10          9.48         15.33         5.45 o                         
  -8  -2  10        293.68        287.41         8.81 o                         
  -6  -2  10        115.44        120.83         3.66 o                         
  -4  -2  10        198.82        210.54         2.92 o                         
  -2  -2  10       2271.52       2348.53         9.30 o                         
   0  -2  10        103.31        133.36         2.27 o                         
   2  -2  10       1353.48       1351.57         7.51 o                         
   4  -2  10       2162.32       2179.34        12.90 o                         
   6  -2  10        484.61        468.17         5.50 o                         
   8  -2  10        174.27        186.35        10.11 o                         
  -9  -1  10        157.13        174.23        10.84 o                         
  -7  -1  10        613.58        660.03        12.86 o                         
  -5  -1  10       1525.25       1521.50         6.44 o                         
  -3  -1  10       3179.95       3185.83        12.74 o                         
  -1  -1  10       1949.29       2090.90         9.07 o                         
   1  -1  10       2564.39       2571.34        11.32 o                         
   3  -1  10        113.57         90.82         1.97 o                         
   5  -1  10         97.08         80.43         1.97 o                         
   7  -1  10        570.35        555.18        13.04 o                         
   9  -1  10         86.05         91.40         9.02 o                         
 -10   0  10        177.65        174.11        13.99 o                         
  -8   0  10       1398.48       1233.38        23.76 o                         
  -6   0  10       1721.09       1794.48         8.43 o                         
  -4   0  10        553.15        659.32         3.63 o                         
  -2   0  10        663.43        619.63         4.00 o                         
   0   0  10      10545.69      10664.87        34.55 o                         
   2   0  10       4577.40       4927.91        17.48 o                         
   4   0  10         62.16         45.24         1.43 o                         
   6   0  10         30.80         30.92         1.52 o                         
   8   0  10       1149.96       1194.78        25.42 o                         
  -9   1  10        157.84        162.39        12.50 o                         
  -7   1  10        607.04        649.46        11.98 o                         
  -5   1  10       1529.13       1512.70         6.16 o                         
  -3   1  10       3171.31       3168.25        13.27 o                         
  -1   1  10       1981.18       2134.16        10.26 o                         
   1   1  10       2548.19       2534.82        11.41 o                         
   3   1  10        112.43         88.37         2.02 o                         
   5   1  10         99.55         81.97         2.02 o                         
   7   1  10        579.37        582.91        11.64 o                         
   9   1  10         77.76         72.25         7.72 o                         
 -10   2  10          7.92         14.29         6.61 o                         
  -8   2  10        295.77        303.32        15.85 o                         
  -6   2  10        111.92        115.35         2.77 o                         
  -4   2  10        199.87        216.66         2.62 o                         
  -2   2  10       2320.67       2384.47        11.46 o                         
   0   2  10        103.15        133.02         2.50 o                         
   2   2  10       1372.45       1358.01         7.73 o                         
   4   2  10       2129.47       2130.78        11.37 o                         
   6   2  10        489.10        480.27         5.02 o                         
   8   2  10        173.94        184.40         9.24 o                         
  -9   3  10        296.68        348.05        18.34 o                         
  -7   3  10         45.00         47.07         4.61 o                         
  -5   3  10        154.58        131.03         1.94 o                         
  -3   3  10       1049.94       1004.95         6.59 o                         
  -1   3  10       1162.36       1269.98         7.97 o                         
   1   3  10       1693.56       1637.41         8.86 o                         
   3   3  10       1613.22       1614.23         9.97 o                         
   5   3  10        804.95        773.65         6.86 o                         
   7   3  10        444.39        439.33        12.14 o                         
   9   3  10        262.23        298.44        17.46 o                         
  -8   4  10        161.32        187.84        11.33 o                         
  -6   4  10        521.79        498.33         6.90 o                         
  -4   4  10       2910.87       2942.53        13.79 o                         
  -2   4  10       1013.69       1168.43         8.64 o                         
   0   4  10        522.91        511.39         5.27 o                         
   2   4  10       2209.15       2236.65        11.60 o                         
   4   4  10       1875.84       1859.72        11.65 o                         
   6   4  10        239.22        259.93         6.12 o                         
   8   4  10        180.99        184.88         9.73 o                         
  -9   5  10        124.43        133.44        11.92 o                         
  -7   5  10        152.41        158.51         9.13 o                         
  -5   5  10         22.73         18.85         1.31 o                         
  -3   5  10        393.31        407.63         4.62 o                         
  -1   5  10        766.07        772.58         6.79 o                         
   1   5  10        260.65        254.00         4.00 o                         
   3   5  10       2084.24       2068.34        13.12 o                         
   5   5  10         64.00         63.50         2.38 o                         
   7   5  10         24.21         30.55         2.97 o                         
  -8   6  10        538.75        574.93        18.58 o                         
  -6   6  10        170.25        160.26         4.70 o                         
  -4   6  10        499.06        488.32         6.48 o                         
  -2   6  10        670.33        639.04         6.89 o                         
   0   6  10        287.16        270.57         4.60 o                         
   2   6  10        137.31        138.05         3.13 o                         
   4   6  10        250.71        250.51         4.48 o                         
   6   6  10         11.24          7.13         1.77 o                         
   8   6  10         13.07          9.01         4.92 o                         
  -7   7  10        428.99        438.64        11.24 o                         
  -5   7  10        206.88        195.91         4.21 o                         
  -3   7  10        106.39        115.50         3.18 o                         
  -1   7  10       1810.88       1711.32        12.88 o                         
   1   7  10          7.04          6.49         1.33 o                         
   3   7  10        720.02        681.93         7.93 o                         
   5   7  10        216.10        221.15         4.61 o                         
   7   7  10        130.66        143.66         5.95 o                         
  -6   8  10        155.45        162.77         5.93 o                         
  -4   8  10        330.61        326.28         6.18 o                         
  -2   8  10         43.16         53.93         2.55 o                         
   0   8  10         17.15         14.85         1.85 o                         
   2   8  10         39.57         38.29         2.14 o                         
   4   8  10         62.85         66.44         2.85 o                         
   6   8  10         80.64         84.86         4.52 o                         
  -5   9  10          7.05          3.54         2.31 o                         
  -3   9  10        472.68        479.90         7.77 o                         
  -1   9  10        333.09        324.38         6.15 o                         
   1   9  10         23.29         27.32         1.96 o                         
   3   9  10        138.74        141.89         4.19 o                         
   5   9  10         37.04         41.95         3.53 o                         
  -6  10  10          0.99         -1.98         4.42 o                         
  -4  10  10         70.80         70.15         3.43 o                         
  -2  10  10        534.54        553.41         8.83 o                         
   0  10  10         27.31         30.48         2.28 o                         
   2  10  10        221.73        225.50         5.68 o                         
   4  10  10         38.82         31.45         2.46 o                         
  -3  11  10         78.01         91.17         5.76 o                         
  -1  11  10         12.44          8.35         2.07 o                         
   1  11  10          4.57          9.21         2.25 o                         
   3  11  10         39.43         41.75         3.79 o                         
   0  12  10         19.74         34.46        11.95 o                         
  -1 -12  11         54.01         61.71        15.35 o                         
  -4 -11  11          1.66          3.83         2.89 o                         
  -2 -11  11        141.38        138.06         6.26 o                         
   0 -11  11        124.60        129.25         5.31 o                         
   2 -11  11        182.34        204.78        10.77 o                         
  -5 -10  11        114.14        112.09         5.89 o                         
  -3 -10  11         28.91         33.22         2.48 o                         
  -1 -10  11         91.89         95.49         3.73 o                         
   1 -10  11         84.28        104.07         3.79 o                         
   3 -10  11         44.34         42.03         2.81 o                         
  -6  -9  11        102.83        102.07         5.28 o                         
  -4  -9  11        140.92        147.64         4.38 o                         
  -2  -9  11         21.21         18.72         1.79 o                         
   0  -9  11         93.18         86.76         3.16 o                         
   2  -9  11        143.10        146.98         4.20 o                         
   4  -9  11         19.16         19.72         2.05 o                         
  -7  -8  11        218.55        205.91        11.62 o                         
  -5  -8  11         37.16         27.41         1.93 o                         
  -3  -8  11         10.74          8.55         1.50 o                         
  -1  -8  11        551.46        541.56         7.22 o                         
   1  -8  11         63.57         63.85         2.69 o                         
   3  -8  11        313.81        312.52         6.13 o                         
   5  -8  11         68.43         68.70         3.11 o                         
  -8  -7  11        283.63        251.18        12.80 o                         
  -6  -7  11        291.68        278.05         6.61 o                         
  -4  -7  11         13.76         11.86         1.36 o                         
  -2  -7  11        717.80        725.13         7.76 o                         
   0  -7  11        682.77        592.19         6.88 o                         
   2  -7  11        395.40        365.70         6.07 o                         
   4  -7  11        153.28        143.98         4.15 o                         
   6  -7  11        133.98        138.94         5.14 o                         
  -9  -6  11          1.84          1.13         5.14 o                         
  -7  -6  11        833.34        898.45        18.15 o                         
  -5  -6  11        484.39        470.40         5.73 o                         
  -3  -6  11        112.97        119.11         2.87 o                         
  -1  -6  11        587.60        587.38         6.52 o                         
   1  -6  11         22.59         29.70         1.67 o                         
   3  -6  11        734.16        712.78         7.88 o                         
   5  -6  11        131.24        135.94         3.79 o                         
   7  -6  11         31.88         31.22         4.59 o                         
 -10  -5  11        167.72        173.72        23.56 o                         
  -8  -5  11         58.87         57.80         5.00 o                         
  -6  -5  11        140.55        158.00         4.45 o                         
  -4  -5  11        482.92        434.80         4.96 o                         
  -2  -5  11        904.44        888.94         6.42 o                         
   0  -5  11         98.58         98.23         2.40 o                         
   2  -5  11       1850.57       1814.42        11.86 o                         
   4  -5  11       1196.80       1178.88         9.88 o                         
   6  -5  11        318.36        310.32         6.69 o                         
   8  -5  11         62.19         81.37        10.82 o                         
  -9  -4  11          3.54          1.08         3.24 o                         
  -7  -4  11         32.24         42.09         4.13 o                         
  -5  -4  11        368.46        356.98         4.58 o                         
  -3  -4  11        391.07        393.92         3.80 o                         
  -1  -4  11        861.73        742.04         6.07 o                         
   1  -4  11        389.45        399.91         4.59 o                         
   3  -4  11       4035.01       3901.39        18.76 o                         
   5  -4  11        298.84        285.09         4.75 o                         
   7  -4  11         53.20         49.35         5.09 o                         
   9  -4  11         52.87         39.62         9.18 o                         
 -10  -3  11         31.14         43.17        13.43 o                         
  -8  -3  11        159.33        147.56         7.27 o                         
  -6  -3  11        599.86        607.72         8.33 o                         
  -4  -3  11       1155.06       1239.36         7.80 o                         
  -2  -3  11        302.93        294.54         3.26 o                         
   0  -3  11       2417.43       2563.64        12.99 o                         
   2  -3  11        153.31        143.28         2.97 o                         
   4  -3  11       3021.53       2942.43        16.10 o                         
   6  -3  11         16.77         16.58         1.52 o                         
   8  -3  11         31.48         28.33         3.95 o                         
  -9  -2  11         65.94         58.07         6.60 o                         
  -7  -2  11        870.99        791.47        15.15 o                         
  -5  -2  11       1035.34       1017.05         5.69 o                         
  -3  -2  11       1202.35       1187.48         7.38 o                         
  -1  -2  11       2333.71       2461.58        11.50 o                         
   1  -2  11        428.63        403.37         4.02 o                         
   3  -2  11        490.84        503.18         4.94 o                         
   5  -2  11       2348.51       2257.91        14.06 o                         
   7  -2  11        166.93        160.05         7.29 o                         
   9  -2  11        296.87        325.06        32.26 o                         
 -10  -1  11        417.01        453.85        27.01 o                         
  -8  -1  11       2006.45       2086.03        25.38 o                         
  -6  -1  11        294.38        263.22         2.90 o                         
  -4  -1  11       1956.49       1955.04         9.62 o                         
  -2  -1  11       3508.50       3623.75        13.18 o                         
   0  -1  11       4094.38       4093.46        17.38 o                         
   2  -1  11       3907.59       4043.27        15.50 o                         
   4  -1  11        417.41        433.68         4.81 o                         
   6  -1  11         64.00         61.69         2.04 o                         
   8  -1  11        317.38        331.72        11.91 o                         
  -9   0  11        196.63        209.42        11.98 o                         
  -7   0  11        135.76        135.50         5.40 o                         
  -5   0  11       2808.17       2835.49         9.32 o                         
  -3   0  11          3.08          4.51         0.55 o                         
  -1   0  11        564.35        594.83         3.91 o                         
   1   0  11       3792.59       3904.62        15.09 o                         
   3   0  11        215.72        227.27         2.88 o                         
   5   0  11        955.98        902.18         6.97 o                         
   7   0  11         49.41         73.79         4.46 o                         
   9   0  11         44.66         54.59         9.62 o                         
 -10   1  11        413.38        427.35        28.58 o                         
  -8   1  11       2012.36       2120.22        43.92 o                         
  -6   1  11        299.31        270.33         3.00 o                         
  -4   1  11       1960.17       1952.52         9.38 o                         
  -2   1  11       3433.55       3556.56        14.71 o                         
   0   1  11       4119.04       4100.17        16.90 o                         
   2   1  11       3923.22       4078.74        16.73 o                         
   4   1  11        405.48        418.23         4.59 o                         
   6   1  11         68.72         69.13         2.08 o                         
   8   1  11        326.62        326.81        12.25 o                         
  -9   2  11         68.31         69.06         8.64 o                         
  -7   2  11        882.72        809.25        17.41 o                         
  -5   2  11       1056.62       1039.64         5.40 o                         
  -3   2  11       1224.00       1215.69         7.82 o                         
  -1   2  11       2370.99       2518.13        11.63 o                         
   1   2  11        421.79        397.96         4.29 o                         
   3   2  11        467.23        475.72         4.77 o                         
   5   2  11       2376.49       2283.12        12.72 o                         
   7   2  11        168.02        163.92         7.57 o                         
   9   2  11        299.82        305.20        21.97 o                         
  -8   3  11        165.51        168.78        12.25 o                         
  -6   3  11        589.54        576.27         7.28 o                         
  -4   3  11       1154.52       1235.82         7.72 o                         
  -2   3  11        289.05        278.76         3.56 o                         
   0   3  11       2408.64       2603.17        13.70 o                         
   2   3  11        154.79        143.78         2.42 o                         
   4   3  11       2990.72       2895.00        14.53 o                         
   6   3  11         17.46         11.76         1.35 o                         
   8   3  11         28.35         27.67         3.93 o                         
  -9   4  11          3.51          1.56         5.09 o                         
  -7   4  11         33.54         34.14         4.53 o                         
  -5   4  11        380.32        365.22         4.63 o                         
  -3   4  11        391.28        378.71         4.66 o                         
  -1   4  11        869.15        757.54         6.04 o                         
   1   4  11        396.02        402.98         4.82 o                         
   3   4  11       4029.86       3923.74        18.91 o                         
   5   4  11        313.10        310.62         4.59 o                         
   7   4  11         53.52         44.12         5.00 o                         
   9   4  11         49.61         46.65        13.36 o                         
  -8   5  11         64.61         72.33         7.46 o                         
  -6   5  11        134.22        148.77         4.32 o                         
  -4   5  11        483.69        430.29         5.77 o                         
  -2   5  11        920.64        930.09         8.21 o                         
   0   5  11        108.05        109.26         2.97 o                         
   2   5  11       1856.41       1819.69        10.99 o                         
   4   5  11       1183.21       1164.48         9.93 o                         
   6   5  11        326.93        322.43         7.24 o                         
   8   5  11         58.66         63.64         7.60 o                         
  -9   6  11          1.56         -6.51         8.41 o                         
  -7   6  11        828.38        881.00        14.43 o                         
  -5   6  11        473.49        460.91         5.93 o                         
  -3   6  11        115.54        116.92         2.98 o                         
  -1   6  11        599.60        606.72         6.99 o                         
   1   6  11         21.59         28.63         1.81 o                         
   3   6  11        754.07        738.33         7.70 o                         
   5   6  11        137.81        139.25         3.64 o                         
   7   6  11         31.91         28.84         3.48 o                         
  -8   7  11        272.83        287.08        30.86 o                         
  -6   7  11        302.84        299.91         7.52 o                         
  -4   7  11         13.96         11.87         1.46 o                         
  -2   7  11        742.07        745.75         8.59 o                         
   0   7  11        664.04        586.53         7.32 o                         
   2   7  11        389.69        356.34         5.37 o                         
   4   7  11        161.93        162.12         4.15 o                         
   6   7  11        133.97        130.52         4.98 o                         
  -7   8  11        214.97        218.79         9.61 o                         
  -5   8  11         36.79         34.39         2.58 o                         
  -3   8  11         11.61         11.62         1.70 o                         
  -1   8  11        534.80        543.04         7.64 o                         
   1   8  11         64.81         70.36         2.74 o                         
   3   8  11        312.65        314.12         5.82 o                         
   5   8  11         62.48         65.55         2.83 o                         
   7   8  11         56.68         44.79        12.98 o                         
  -6   9  11        104.17        112.43         5.56 o                         
  -4   9  11        140.28        140.39         4.48 o                         
  -2   9  11         24.43         18.69         1.93 o                         
   0   9  11         88.79         83.27         3.19 o                         
   2   9  11        139.95        143.36         4.09 o                         
   4   9  11         19.87         17.79         1.89 o                         
   6   9  11          1.07          1.24         5.38 o                         
  -5  10  11        115.01        115.09         6.34 o                         
  -3  10  11         27.13         32.25         2.80 o                         
  -1  10  11         96.08        104.21         3.92 o                         
   1  10  11         83.41         97.14         3.66 o                         
   3  10  11         40.44         41.95         2.68 o                         
  -4  11  11          1.71         -0.23         3.28 o                         
  -2  11  11        139.71        139.44         6.57 o                         
   0  11  11        125.49        139.23         5.52 o                         
   2  11  11        184.23        186.83        12.50 o                         
  -3 -11  12          6.75          6.89         2.80 o                         
  -1 -11  12          8.33          5.04         2.74 o                         
   1 -11  12        247.06        237.93        17.92 o                         
  -4 -10  12         91.03         87.63         3.59 o                         
  -2 -10  12         86.12         88.12         3.61 o                         
   0 -10  12         88.55         87.28         3.56 o                         
   2 -10  12        204.71        237.47         6.02 o                         
   4 -10  12         18.70         18.79         3.29 o                         
  -5  -9  12        304.45        305.77         8.42 o                         
  -3  -9  12         85.59         86.77         3.40 o                         
  -1  -9  12        141.87        134.48         4.14 o                         
   1  -9  12        103.07        103.41         3.68 o                         
   3  -9  12         15.84         14.00         2.02 o                         
   5  -9  12        158.78        180.40         7.02 o                         
  -8  -8  12         67.62         71.37        15.16 o                         
  -6  -8  12         92.01         92.99         4.65 o                         
  -4  -8  12        116.74        111.27         3.54 o                         
  -2  -8  12        262.11        245.90         5.23 o                         
   0  -8  12        221.35        219.82         4.96 o                         
   2  -8  12         33.19         33.97         2.36 o                         
   4  -8  12        669.42        674.98         9.55 o                         
   6  -8  12        192.61        199.32         7.11 o                         
  -7  -7  12        176.86        189.24         9.57 o                         
  -5  -7  12        157.51        143.87         3.44 o                         
  -3  -7  12         97.70         95.09         2.77 o                         
  -1  -7  12        262.99        290.44         4.91 o                         
   1  -7  12         28.65         27.94         2.03 o                         
   3  -7  12        165.05        164.84         4.25 o                         
   5  -7  12        229.10        241.29         5.52 o                         
   7  -7  12         51.03         66.78        11.26 o                         
  -8  -6  12        177.48        191.06         9.79 o                         
  -6  -6  12        346.00        339.44         6.93 o                         
  -4  -6  12        392.43        370.58         5.17 o                         
  -2  -6  12        121.87        128.15         3.05 o                         
   0  -6  12       1560.92       1565.06        11.67 o                         
   2  -6  12        119.99        117.62         3.17 o                         
   4  -6  12        267.41        282.03         5.02 o                         
   6  -6  12        398.64        396.82         8.23 o                         
   8  -6  12        164.59        170.17        13.57 o                         
  -9  -5  12         25.06         25.09         6.11 o                         
  -7  -5  12        281.78        298.45        10.15 o                         
  -5  -5  12         58.92         58.90         2.13 o                         
  -3  -5  12         69.48         60.60         1.98 o                         
  -1  -5  12        179.08        176.05         3.05 o                         
   1  -5  12       3261.38       3117.97        15.87 o                         
   3  -5  12         82.16         79.10         2.59 o                         
   5  -5  12        141.38        152.34         3.77 o                         
   7  -5  12        181.87        185.16        10.28 o                         
  -8  -4  12          9.57         13.14         3.33 o                         
  -6  -4  12        451.19        456.17         7.76 o                         
  -4  -4  12       1851.05       1862.27        10.97 o                         
  -2  -4  12        695.79        687.72         5.11 o                         
   0  -4  12       1003.24        989.05         7.48 o                         
   2  -4  12       1707.71       1655.21        10.39 o                         
   4  -4  12        515.36        486.60         6.35 o                         
   6  -4  12         29.75         34.97         2.36 o                         
   8  -4  12        194.19        208.10        10.25 o                         
  -9  -3  12        105.13        108.21         7.09 o                         
  -7  -3  12        697.24        721.60        14.97 o                         
  -5  -3  12        708.03        707.50         5.88 o                         
  -3  -3  12         90.27        111.55         2.14 o                         
  -1  -3  12       3028.23       3141.84        16.18 o                         
   1  -3  12        853.34        890.98         7.16 o                         
   3  -3  12        719.03        710.21         7.16 o                         
   5  -3  12       1073.26       1039.90         9.40 o                         
   7  -3  12         35.72         45.08         4.42 o                         
   9  -3  12         14.75         13.44         9.99 o                         
 -10  -2  12          6.20         -8.36         8.36 o                         
  -8  -2  12         13.78          9.80         3.13 o                         
  -6  -2  12        778.82        788.43         5.90 o                         
  -4  -2  12        321.80        328.10         3.89 o                         
  -2  -2  12        195.54        216.04         2.59 o                         
   0  -2  12       1717.25       1691.96         9.65 o                         
   2  -2  12        171.15        165.63         2.76 o                         
   4  -2  12        711.43        655.20         7.58 o                         
   6  -2  12        379.71        346.84         5.03 o                         
   8  -2  12         21.74         18.14         3.60 o                         
  -9  -1  12        170.77        174.52        11.01 o                         
  -7  -1  12         46.74         54.10         3.82 o                         
  -5  -1  12       4170.22       4159.59        16.70 o                         
  -3  -1  12       1946.95       1918.64         9.37 o                         
  -1  -1  12       1953.82       1882.24         9.16 o                         
   1  -1  12       2133.07       2052.27        10.16 o                         
   3  -1  12        374.26        343.49         3.85 o                         
   5  -1  12        211.71        214.61         3.79 o                         
   7  -1  12        248.69        237.83         8.80 o                         
   9  -1  12        103.78         73.95        11.15 o                         
 -10   0  12        978.39        885.23        32.33 o                         
  -8   0  12       1466.26       1522.69        32.93 o                         
  -6   0  12         12.50          7.98         0.69 o                         
  -4   0  12        964.25        930.64         7.01 o                         
  -2   0  12       1973.79       2272.44         9.92 o                         
   0   0  12        626.95        754.20         5.97 o                         
   2   0  12       2486.58       2403.16        10.80 o                         
   4   0  12        828.82        826.23         6.66 o                         
   6   0  12        118.59        139.77         3.13 o                         
   8   0  12        840.15        845.87        21.67 o                         
  -9   1  12        168.18        170.95        13.95 o                         
  -7   1  12         45.46         60.99         5.04 o                         
  -5   1  12       4148.33       4134.00        16.99 o                         
  -3   1  12       1953.97       1940.63        10.18 o                         
  -1   1  12       1968.02       1906.30         9.35 o                         
   1   1  12       2078.18       2012.27        10.20 o                         
   3   1  12        377.88        345.72         4.06 o                         
   5   1  12        215.03        218.98         3.54 o                         
   7   1  12        240.16        242.14         8.26 o                         
   9   1  12        106.89        103.68        12.53 o                         
 -10   2  12          6.50          3.31         8.68 o                         
  -8   2  12         13.97         16.56         4.90 o                         
  -6   2  12        788.19        793.72         7.98 o                         
  -4   2  12        330.79        331.54         3.81 o                         
  -2   2  12        191.60        211.22         2.76 o                         
   0   2  12       1724.59       1726.74         9.87 o                         
   2   2  12        162.97        159.16         2.67 o                         
   4   2  12        729.61        685.39         6.29 o                         
   6   2  12        385.15        365.10         4.76 o                         
   8   2  12         22.06         25.40         4.79 o                         
  -9   3  12        102.20         98.32        10.29 o                         
  -7   3  12        695.12        713.47        20.21 o                         
  -5   3  12        742.87        744.37         6.08 o                         
  -3   3  12         89.00        103.41         2.23 o                         
  -1   3  12       2984.80       3085.38        14.48 o                         
   1   3  12        834.05        872.34         7.56 o                         
   3   3  12        714.51        696.28         6.47 o                         
   5   3  12       1073.89       1056.11         8.52 o                         
   7   3  12         35.90         40.40         4.61 o                         
   9   3  12         14.46         11.78         8.98 o                         
  -8   4  12          8.95         10.13         4.35 o                         
  -6   4  12        448.15        457.28         7.40 o                         
  -4   4  12       1886.12       1902.87        12.02 o                         
  -2   4  12        694.38        685.92         6.10 o                         
   0   4  12       1009.86       1020.95         8.11 o                         
   2   4  12       1718.97       1670.57         9.87 o                         
   4   4  12        502.01        477.38         6.39 o                         
   6   4  12         36.18         42.44         2.74 o                         
   8   4  12        196.19        201.59        10.40 o                         
  -9   5  12         24.11         25.95         7.62 o                         
  -7   5  12        285.56        305.92        12.55 o                         
  -5   5  12         53.59         50.29         1.98 o                         
  -3   5  12         68.71         60.73         1.95 o                         
  -1   5  12        194.74        183.78         3.31 o                         
   1   5  12       3257.90       3108.60        16.61 o                         
   3   5  12         83.45         83.03         2.52 o                         
   5   5  12        131.68        138.06         3.43 o                         
   7   5  12        180.05        170.20         9.27 o                         
  -8   6  12        176.62        169.92        10.50 o                         
  -6   6  12        348.51        333.86         6.93 o                         
  -4   6  12        383.23        359.19         5.72 o                         
  -2   6  12        122.41        122.16         3.22 o                         
   0   6  12       1559.43       1551.13        12.52 o                         
   2   6  12        120.52        117.43         2.99 o                         
   4   6  12        257.16        276.57         4.94 o                         
   6   6  12        407.19        405.10         8.63 o                         
   8   6  12        163.19        183.34        23.83 o                         
  -7   7  12        181.43        191.49         9.42 o                         
  -5   7  12        150.72        140.08         3.69 o                         
  -3   7  12         96.58         94.46         3.22 o                         
  -1   7  12        275.82        291.64         5.50 o                         
   1   7  12         31.02         30.23         1.89 o                         
   3   7  12        164.47        155.21         4.06 o                         
   5   7  12        237.69        241.86         5.08 o                         
   7   7  12         49.59         48.49         7.48 o                         
  -6   8  12         94.41         96.43         4.66 o                         
  -4   8  12        122.31        109.80         3.77 o                         
  -2   8  12        265.76        229.83         5.43 o                         
   0   8  12        217.08        224.07         5.31 o                         
   2   8  12         35.64         33.76         2.25 o                         
   4   8  12        669.49        677.15         8.85 o                         
   6   8  12        188.02        185.26         6.87 o                         
  -5   9  12        305.39        310.47         8.57 o                         
  -3   9  12         86.70         93.31         3.68 o                         
  -1   9  12        135.45        131.64         4.08 o                         
   1   9  12        109.76        106.47         3.62 o                         
   3   9  12         16.40         13.24         1.81 o                         
   5   9  12        156.32        180.63         7.04 o                         
  -4  10  12         89.64         85.38         3.71 o                         
  -2  10  12         88.50        101.35         4.06 o                         
   0  10  12         82.56         80.20         3.40 o                         
   2  10  12        200.75        222.93         5.73 o                         
   4  10  12         17.32         18.30         2.67 o                         
  -3  11  12          6.80          6.78         3.03 o                         
  -1  11  12          7.70          7.75         2.95 o                         
   1  11  12        241.34        270.89        14.67 o                         
  -4 -11  13         95.65         97.24         9.17 o                         
  -2 -11  13        111.85        105.30         7.97 o                         
   0 -11  13         89.92         88.49         8.54 o                         
   2 -11  13         27.25         15.95        10.24 o                         
  -5 -10  13         24.70         20.44        10.30 o                         
  -3 -10  13         15.36         12.36         1.92 o                         
  -1 -10  13         39.78         39.27         2.75 o                         
   1 -10  13         96.34         98.69         3.83 o                         
   3 -10  13        125.17        127.51         5.91 o                         
  -6  -9  13         17.07         17.41         3.14 o                         
  -4  -9  13        328.69        340.18         7.02 o                         
  -2  -9  13        148.70        149.08         4.39 o                         
   0  -9  13         57.41         60.34         3.14 o                         
   2  -9  13        369.00        366.83         7.26 o                         
   4  -9  13         99.33         90.62         3.83 o                         
  -7  -8  13         18.99         18.86         8.69 o                         
  -5  -8  13        196.91        206.27         5.40 o                         
  -3  -8  13        627.11        610.76         8.15 o                         
  -1  -8  13        260.34        240.45         5.42 o                         
   1  -8  13        234.69        230.26         5.35 o                         
   3  -8  13        186.49        203.86         5.33 o                         
   5  -8  13        518.15        552.47         9.19 o                         
  -8  -7  13          3.90         -0.97         4.52 o                         
  -6  -7  13        138.21        142.83         4.87 o                         
  -4  -7  13        304.67        299.08         5.07 o                         
  -2  -7  13        260.03        223.54         4.53 o                         
   0  -7  13        481.58        453.85         6.35 o                         
   2  -7  13         57.09         60.63         2.69 o                         
   4  -7  13         11.95          7.91         1.64 o                         
   6  -7  13         64.71         69.13         3.79 o                         
  -9  -6  13        146.68        176.23        16.63 o                         
  -7  -6  13         31.27         38.69         4.39 o                         
  -5  -6  13        820.42        826.86         8.09 o                         
  -3  -6  13         92.80         94.56         2.67 o                         
  -1  -6  13        550.10        484.11         6.00 o                         
   1  -6  13       1829.55       1727.59        12.39 o                         
   3  -6  13        238.87        253.44         4.65 o                         
   5  -6  13         31.41         28.95         2.02 o                         
   7  -6  13        576.68        601.97        19.06 o                         
  -8  -5  13         76.81         77.48         5.92 o                         
  -6  -5  13        450.11        479.57         8.21 o                         
  -4  -5  13         12.60         11.73         1.15 o                         
  -2  -5  13        389.56        399.57         4.27 o                         
   0  -5  13        609.36        596.44         6.29 o                         
   2  -5  13       1109.82       1098.98         9.05 o                         
   4  -5  13        266.97        256.59         4.67 o                         
   6  -5  13        115.54        111.74         4.28 o                         
   8  -5  13        149.37        157.93        11.26 o                         
  -9  -4  13         43.26         40.68         5.59 o                         
  -7  -4  13         73.24         79.82         5.44 o                         
  -5  -4  13       1567.81       1556.56        10.73 o                         
  -3  -4  13       1364.52       1296.71         8.11 o                         
  -1  -4  13        684.96        741.92         6.56 o                         
   1  -4  13       3207.43       3168.28        16.36 o                         
   3  -4  13         59.61         63.16         2.37 o                         
   5  -4  13         93.29        101.13         3.11 o                         
   7  -4  13        102.76        103.82         8.17 o                         
 -10  -3  13        239.64        231.98        27.21 o                         
  -8  -3  13         53.78         59.35         5.08 o                         
  -6  -3  13        158.66        158.41         4.79 o                         
  -4  -3  13        674.30        695.17         6.01 o                         
  -2  -3  13       2153.47       2300.40        11.30 o                         
   0  -3  13        275.69        284.00         3.80 o                         
   2  -3  13       2203.24       2122.11        13.29 o                         
   4  -3  13        399.01        393.45         5.46 o                         
   6  -3  13         39.98         34.98         2.02 o                         
   8  -3  13        109.27        110.68         7.47 o                         
  -9  -2  13        258.28        260.86        21.07 o                         
  -7  -2  13        224.53        205.53         8.35 o                         
  -5  -2  13       1544.04       1525.60         9.52 o                         
  -3  -2  13        130.21        131.59         2.41 o                         
  -1  -2  13        411.05        417.68         4.11 o                         
   1  -2  13       1666.49       1596.58         9.25 o                         
   3  -2  13        360.29        363.69         4.30 o                         
   5  -2  13        259.26        245.62         4.42 o                         
   7  -2  13        200.92        204.19         8.48 o                         
   9  -2  13         38.98         41.05        12.40 o                         
 -10  -1  13        699.42        679.08        26.43 o                         
  -8  -1  13        361.26        390.94        12.32 o                         
  -6  -1  13         10.78          9.41         0.80 o                         
  -4  -1  13        754.13        704.60         5.52 o                         
  -2  -1  13       1422.65       1487.07         7.62 o                         
   0  -1  13       1623.64       1656.00        10.38 o                         
   2  -1  13       2035.55       2040.11         9.81 o                         
   4  -1  13        124.92        112.70         2.76 o                         
   6  -1  13        789.61        773.20         7.59 o                         
   8  -1  13         99.92        102.27         7.06 o                         
  -9   0  13        645.22        641.22        21.38 o                         
  -7   0  13         22.61         30.77         3.20 o                         
  -5   0  13        607.13        581.52         5.03 o                         
  -3   0  13        635.49        602.58         5.12 o                         
  -1   0  13        522.05        475.21         4.13 o                         
   1   0  13          4.64          5.58         0.89 o                         
   3   0  13         56.79         57.30         1.51 o                         
   5   0  13         51.03         47.68         1.85 o                         
   7   0  13         71.89         68.65         4.40 o                         
   9   0  13        191.16        192.13        17.06 o                         
 -10   1  13        708.84        699.74        39.33 o                         
  -8   1  13        364.86        386.55        18.15 o                         
  -6   1  13         12.16         10.37         0.85 o                         
  -4   1  13        753.77        699.90         5.62 o                         
  -2   1  13       1413.95       1480.97         8.39 o                         
   0   1  13       1590.37       1605.49        10.41 o                         
   2   1  13       2072.13       2099.23        10.85 o                         
   4   1  13        123.63        111.06         2.72 o                         
   6   1  13        790.57        766.26         7.46 o                         
   8   1  13        102.27        105.88         7.33 o                         
  -9   2  13        259.16        260.78        16.04 o                         
  -7   2  13        225.43        203.44        10.68 o                         
  -5   2  13       1508.76       1487.70         9.38 o                         
  -3   2  13        137.95        137.57         2.69 o                         
  -1   2  13        418.92        428.93         4.19 o                         
   1   2  13       1602.46       1527.14         9.67 o                         
   3   2  13        369.88        374.61         4.29 o                         
   5   2  13        269.30        265.21         4.26 o                         
   7   2  13        192.95        175.61        11.87 o                         
   9   2  13         40.37         40.35        13.50 o                         
  -8   3  13         57.38         57.93         6.56 o                         
  -6   3  13        155.63        157.46         4.11 o                         
  -4   3  13        702.43        718.82         6.35 o                         
  -2   3  13       2137.14       2286.47        12.26 o                         
   0   3  13        268.33        283.70         3.87 o                         
   2   3  13       2201.47       2107.19        11.81 o                         
   4   3  13        397.38        399.22         4.95 o                         
   6   3  13         47.33         45.34         2.15 o                         
   8   3  13        107.78        111.00         7.75 o                         
  -9   4  13         44.23         45.03         7.73 o                         
  -7   4  13         73.52         81.24         6.73 o                         
  -5   4  13       1543.37       1525.64        10.63 o                         
  -3   4  13       1370.61       1299.21         9.39 o                         
  -1   4  13        677.31        736.67         6.54 o                         
   1   4  13       3206.23       3176.37        23.37 o                         
   3   4  13         61.12         61.01         2.14 o                         
   5   4  13         89.67         99.25         2.84 o                         
   7   4  13        103.17         93.56         6.85 o                         
  -8   5  13         81.28         87.14         8.46 o                         
  -6   5  13        450.30        454.40         7.70 o                         
  -4   5  13         16.02         19.26         1.48 o                         
  -2   5  13        396.04        413.79         5.37 o                         
   0   5  13        625.47        626.16         7.14 o                         
   2   5  13       1069.36       1077.98         8.63 o                         
   4   5  13        268.40        262.18         4.74 o                         
   6   5  13        111.59        118.02         4.65 o                         
   8   5  13        141.99        144.11        20.53 o                         
  -9   6  13        142.35        158.02        21.97 o                         
  -7   6  13         31.51         39.10         5.31 o                         
  -5   6  13        830.80        834.52         8.58 o                         
  -3   6  13         97.20         94.78         2.74 o                         
  -1   6  13        546.88        471.59         5.98 o                         
   1   6  13       1840.96       1747.87        12.73 o                         
   3   6  13        244.47        259.35         4.77 o                         
   5   6  13         29.19         35.16         2.09 o                         
   7   6  13        576.93        608.01        19.55 o                         
  -8   7  13          3.42         -0.25         6.53 o                         
  -6   7  13        139.05        132.96         4.96 o                         
  -4   7  13        314.36        310.98         5.58 o                         
  -2   7  13        254.12        215.92         4.55 o                         
   0   7  13        473.93        446.71         6.62 o                         
   2   7  13         57.75         59.48         2.62 o                         
   4   7  13         11.84         11.73         1.64 o                         
   6   7  13         62.23         72.83         3.92 o                         
  -7   8  13         18.67         23.68        11.66 o                         
  -5   8  13        206.42        213.14         7.08 o                         
  -3   8  13        619.50        609.94         8.88 o                         
  -1   8  13        260.54        245.56         5.45 o                         
   1   8  13        236.35        242.45         5.17 o                         
   3   8  13        189.28        204.28         4.96 o                         
   5   8  13        519.46        542.35        10.05 o                         
  -6   9  13         16.68         10.60         3.63 o                         
  -4   9  13        324.49        328.79         6.78 o                         
  -2   9  13        150.86        148.87         4.66 o                         
   0   9  13         56.59         56.37         2.74 o                         
   2   9  13        369.72        363.38         6.85 o                         
   4   9  13         99.52         98.26         3.75 o                         
  -3  10  13         14.94         12.45         2.06 o                         
  -1  10  13         40.81         44.31         2.73 o                         
   1  10  13         96.25        102.70         3.94 o                         
   3  10  13        121.43        118.90         5.48 o                         
  -2  11  13        111.02        103.39         7.87 o                         
   0  11  13         89.84        107.92        11.21 o                         
   2  11  13         29.59         33.82         9.14 o                         
  -1 -11  14        322.65        323.50        18.08 o                         
   1 -11  14         53.30         28.57         9.73 o                         
  -4 -10  14        127.18        128.56         4.45 o                         
  -2 -10  14         28.66         23.96         2.24 o                         
   0 -10  14         14.64         14.10         2.09 o                         
   2 -10  14          3.65          4.19         2.15 o                         
   4 -10  14        380.72        397.78        11.83 o                         
  -5  -9  14         31.04         31.17         3.18 o                         
  -3  -9  14        161.77        162.09         4.62 o                         
  -1  -9  14         19.05         19.72         2.13 o                         
   1  -9  14         31.06         21.59         2.19 o                         
   3  -9  14        358.92        389.03         7.49 o                         
   5  -9  14        104.99         87.69        17.60 o                         
  -6  -8  14         27.07         25.37         2.83 o                         
  -4  -8  14        145.28        155.44         4.20 o                         
  -2  -8  14        256.43        250.15         5.55 o                         
   0  -8  14         30.50         23.53         2.15 o                         
   2  -8  14        652.26        688.17         9.27 o                         
   4  -8  14        517.24        534.15         8.50 o                         
   6  -8  14         13.13         11.10         3.12 o                         
  -7  -7  14         41.17         40.64         5.48 o                         
  -5  -7  14        343.21        353.66         5.78 o                         
  -3  -7  14        508.09        528.80         6.76 o                         
  -1  -7  14         16.91         21.87         1.85 o                         
   1  -7  14        938.28        942.46         9.96 o                         
   3  -7  14        173.04        188.35         4.66 o                         
   5  -7  14         76.55         72.11         3.24 o                         
   7  -7  14         94.00         84.85        16.39 o                         
  -8  -6  14        168.59        183.69         9.58 o                         
  -6  -6  14         84.90         82.22         3.74 o                         
  -4  -6  14        287.13        278.43         4.77 o                         
  -2  -6  14       1513.89       1489.60        11.51 o                         
   0  -6  14        305.35        291.04         4.99 o                         
   2  -6  14        557.06        579.04         6.71 o                         
   4  -6  14        406.96        409.15         6.30 o                         
   6  -6  14          9.60         11.70         2.03 o                         
  -9  -5  14        394.04        394.43        17.30 o                         
  -7  -5  14        163.06        177.42         8.65 o                         
  -5  -5  14         20.31         19.34         1.44 o                         
  -3  -5  14        966.75        958.55         8.17 o                         
  -1  -5  14        786.00        761.56         6.93 o                         
   1  -5  14        221.02        231.81         4.27 o                         
   3  -5  14        145.17        149.05         3.59 o                         
   5  -5  14         51.24         49.64         2.36 o                         
   7  -5  14         29.47         28.17         4.47 o                         
  -8  -4  14        178.88        167.79         8.63 o                         
  -6  -4  14         95.15        106.04         4.08 o                         
  -4  -4  14        383.61        350.84         4.66 o                         
  -2  -4  14        767.46        728.89         5.73 o                         
   0  -4  14        501.15        469.54         5.90 o                         
   2  -4  14       3915.50       3724.05        19.10 o                         
   4  -4  14        711.40        687.52         7.95 o                         
   6  -4  14        114.15        117.14         4.16 o                         
   8  -4  14        491.63        494.64        19.18 o                         
  -9  -3  14        121.97        129.42         8.68 o                         
  -7  -3  14        516.47        498.31        13.56 o                         
  -5  -3  14       1016.32        973.44         7.51 o                         
  -3  -3  14        561.01        553.57         5.82 o                         
  -1  -3  14       1856.41       1942.57        12.01 o                         
   1  -3  14        156.77        148.39         2.95 o                         
   3  -3  14       1641.16       1562.47        11.40 o                         
   5  -3  14        874.02        788.95         8.34 o                         
   7  -3  14        249.77        254.78         9.74 o                         
 -10  -2  14        259.77        226.02        28.05 o                         
  -8  -2  14        206.03        201.32         8.83 o                         
  -6  -2  14         81.38         81.64         2.05 o                         
  -4  -2  14       1414.70       1404.74         9.17 o                         
  -2  -2  14       1063.13       1057.95         6.72 o                         
   0  -2  14        121.85        120.75         2.50 o                         
   2  -2  14       3328.42       3132.02        15.17 o                         
   4  -2  14        157.48        148.39         3.30 o                         
   6  -2  14         57.96         57.94         2.30 o                         
   8  -2  14        389.66        381.16        13.49 o                         
  -9  -1  14        210.00        254.02        18.23 o                         
  -7  -1  14         38.29         45.48         4.80 o                         
  -5  -1  14        634.64        610.77         5.55 o                         
  -3  -1  14        400.61        362.49         3.50 o                         
  -1  -1  14         19.55         12.08         0.79 o                         
   1  -1  14       4240.16       4066.65        17.73 o                         
   3  -1  14        682.91        649.15         5.74 o                         
   5  -1  14         94.24        107.17         2.81 o                         
   7  -1  14        154.45        151.24         7.31 o                         
   9  -1  14        551.36        499.61        40.08 o                         
 -10   0  14         47.07         16.92         6.02 o                         
  -8   0  14        219.64        262.64        12.91 o                         
  -6   0  14         52.81         61.95         1.73 o                         
  -4   0  14        741.50        833.51         6.35 o                         
  -2   0  14       3061.33       3103.74        12.87 o                         
   0   0  14       3663.27       3891.63        17.56 o                         
   2   0  14        234.33        292.14         3.48 o                         
   4   0  14       1688.17       1651.28        10.86 o                         
   6   0  14        648.40        619.14         7.03 o                         
   8   0  14        316.80        338.59        13.92 o                         
  -9   1  14        200.16        216.60        12.75 o                         
  -7   1  14         42.06         46.85         4.21 o                         
  -5   1  14        640.51        609.55         5.12 o                         
  -3   1  14        391.64        360.63         4.10 o                         
  -1   1  14         21.72         13.34         0.92 o                         
   1   1  14       4292.83       4144.99        18.38 o                         
   3   1  14        688.47        655.76         6.19 o                         
   5   1  14         90.12         97.63         2.75 o                         
   7   1  14        157.27        154.46         6.92 o                         
   9   1  14        561.13        599.88        43.97 o                         
 -10   2  14        259.39        267.90        29.38 o                         
  -8   2  14        201.29        189.60        12.98 o                         
  -6   2  14         85.09         82.14         2.46 o                         
  -4   2  14       1425.03       1427.18         9.84 o                         
  -2   2  14       1019.82       1013.41         6.85 o                         
   0   2  14        121.41        119.26         2.40 o                         
   2   2  14       3322.00       3145.73        15.34 o                         
   4   2  14        170.94        167.38         3.38 o                         
   6   2  14         55.49         54.95         2.07 o                         
   8   2  14        391.04        416.26        16.21 o                         
  -9   3  14        125.57        150.15        12.44 o                         
  -7   3  14        510.35        478.42        16.71 o                         
  -5   3  14       1008.73        961.98         7.76 o                         
  -3   3  14        542.20        535.00         6.03 o                         
  -1   3  14       1840.82       1935.97        11.38 o                         
   1   3  14        153.20        141.85         2.76 o                         
   3   3  14       1673.95       1601.27        11.10 o                         
   5   3  14        863.37        789.24         7.59 o                         
   7   3  14        249.14        275.07        11.29 o                         
  -8   4  14        173.25        161.69        10.77 o                         
  -6   4  14         97.86        108.02         3.76 o                         
  -4   4  14        364.77        333.71         4.85 o                         
  -2   4  14        759.96        749.42         6.68 o                         
   0   4  14        501.65        472.02         5.63 o                         
   2   4  14       3844.07       3664.98        18.33 o                         
   4   4  14        738.84        714.49         7.69 o                         
   6   4  14        117.81        112.22         4.82 o                         
   8   4  14        479.56        541.64        43.03 o                         
  -9   5  14        394.25        417.42        25.64 o                         
  -7   5  14        169.57        196.55        10.20 o                         
  -5   5  14         22.03         19.68         1.48 o                         
  -3   5  14        978.51        976.00         8.58 o                         
  -1   5  14        794.18        772.05         7.43 o                         
   1   5  14        230.52        244.24         4.14 o                         
   3   5  14        129.67        123.46         3.32 o                         
   5   5  14         51.16         50.70         2.25 o                         
   7   5  14         33.78         33.59         4.83 o                         
  -8   6  14        164.65        168.68        10.38 o                         
  -6   6  14         83.25         74.53         3.48 o                         
  -4   6  14        298.24        288.68         5.07 o                         
  -2   6  14       1495.45       1487.20        11.46 o                         
   0   6  14        305.21        286.39         5.22 o                         
   2   6  14        569.76        589.94         7.36 o                         
   4   6  14        400.38        417.33         6.42 o                         
   6   6  14          8.81          8.28         2.11 o                         
  -7   7  14         45.45         61.44         7.73 o                         
  -5   7  14        345.76        356.99         6.04 o                         
  -3   7  14        512.84        526.63         7.35 o                         
  -1   7  14         17.56         24.40         1.84 o                         
   1   7  14        931.29        918.12         9.64 o                         
   3   7  14        177.05        192.24         4.45 o                         
   5   7  14         76.87         69.84         2.92 o                         
  -6   8  14         27.98         29.33         2.86 o                         
  -4   8  14        147.30        159.80         4.33 o                         
  -2   8  14        255.50        248.50         5.61 o                         
   0   8  14         30.76         26.64         2.11 o                         
   2   8  14        656.27        684.65         9.05 o                         
   4   8  14        508.19        511.91         7.89 o                         
   6   8  14         12.41         11.34         2.54 o                         
  -5   9  14         29.96         23.16         2.74 o                         
  -3   9  14        159.14        160.09         4.81 o                         
  -1   9  14         20.18         21.73         2.37 o                         
   1   9  14         30.60         26.82         2.25 o                         
   3   9  14        352.76        378.79         7.01 o                         
   5   9  14        106.99        111.86        13.52 o                         
  -4  10  14        132.05        133.61         4.74 o                         
  -2  10  14         29.89         25.69         2.29 o                         
   0  10  14         14.65         17.30         2.16 o                         
   2  10  14          3.40          4.49         2.02 o                         
   4  10  14        388.66        385.03        10.76 o                         
  -1  11  14        319.30        289.34        30.42 o                         
   1  11  14         51.61         47.48        13.02 o                         
   0 -11  15         31.55         19.72         7.04 o                         
  -3 -10  15         60.87         63.89         3.13 o                         
  -1 -10  15        158.05        165.66         5.25 o                         
   1 -10  15         43.31         48.18         3.07 o                         
   3 -10  15        153.88        174.37         8.59 o                         
  -6  -9  15        167.92        172.87         7.89 o                         
  -4  -9  15          3.63         -0.88         1.71 o                         
  -2  -9  15        320.92        317.92         6.45 o                         
   0  -9  15        133.88        130.43         4.43 o                         
   2  -9  15         75.21         84.40         3.70 o                         
   4  -9  15        125.56        124.94         5.61 o                         
  -7  -8  15         36.90         38.60         9.64 o                         
  -5  -8  15        140.82        153.35         8.41 o                         
  -3  -8  15         69.99         64.62         2.80 o                         
  -1  -8  15        804.29        839.10        10.16 o                         
   1  -8  15        175.36        175.47         4.53 o                         
   3  -8  15        172.33        189.40         5.10 o                         
   5  -8  15        256.34        270.10         8.42 o                         
  -8  -7  15        414.61        431.00        37.68 o                         
  -6  -7  15        201.76        212.98         6.52 o                         
  -4  -7  15        215.63        218.54         4.86 o                         
  -2  -7  15        395.89        395.84         6.25 o                         
   0  -7  15        100.59        109.09         3.25 o                         
   2  -7  15        258.33        273.24         5.23 o                         
   4  -7  15         63.08         64.37         3.04 o                         
   6  -7  15         19.42         19.72         2.75 o                         
  -9  -6  15         53.99         55.89        10.25 o                         
  -7  -6  15          7.72         12.40         3.31 o                         
  -5  -6  15        464.71        464.42         6.63 o                         
  -3  -6  15          7.49          7.76         1.26 o                         
  -1  -6  15        226.65        196.18         4.08 o                         
   1  -6  15        491.54        480.52         6.66 o                         
   3  -6  15         77.12         76.33         2.92 o                         
   5  -6  15        321.13        337.14         6.43 o                         
   7  -6  15        106.87        121.53        20.53 o                         
  -8  -5  15        924.53        937.83        21.25 o                         
  -6  -5  15        313.90        311.83         7.40 o                         
  -4  -5  15        148.44        146.53         3.18 o                         
  -2  -5  15        391.06        338.96         4.71 o                         
   0  -5  15        968.63        924.73         8.35 o                         
   2  -5  15         47.42         52.24         2.27 o                         
   4  -5  15        382.46        405.61         6.13 o                         
   6  -5  15         24.76         17.12         2.13 o                         
  -9  -4  15        164.43        170.79        11.29 o                         
  -7  -4  15        391.65        399.31        13.68 o                         
  -5  -4  15       1831.58       1761.97        12.11 o                         
  -3  -4  15        323.94        335.37         4.58 o                         
  -1  -4  15        638.29        659.94         6.79 o                         
   1  -4  15         31.00         23.25         1.73 o                         
   3  -4  15        106.79        108.18         3.04 o                         
   5  -4  15        268.97        268.75         5.33 o                         
   7  -4  15        137.59        138.62         7.55 o                         
  -8  -3  15        541.10        542.94        15.02 o                         
  -6  -3  15        197.11        204.17         5.40 o                         
  -4  -3  15         25.72         23.20         1.42 o                         
  -2  -3  15       1402.78       1458.50         8.74 o                         
   0  -3  15       1861.78       1824.03        11.82 o                         
   2  -3  15       4032.53       3943.51        19.83 o                         
   4  -3  15        833.85        811.37         8.55 o                         
   6  -3  15        281.82        265.79         5.16 o                         
   8  -3  15        379.40        374.24        16.95 o                         
  -9  -2  15         56.99         55.21         7.07 o                         
  -7  -2  15        686.69        664.71        22.76 o                         
  -5  -2  15       3436.97       3345.59        17.09 o                         
  -3  -2  15        141.38        132.03         2.55 o                         
  -1  -2  15       1017.85        914.36         6.28 o                         
   1  -2  15        231.41        232.32         3.34 o                         
   3  -2  15       1749.80       1657.41        10.90 o                         
   5  -2  15        304.40        279.18         4.85 o                         
   7  -2  15         99.86         93.63         6.06 o                         
 -10  -1  15         20.51          9.10         8.53 o                         
  -8  -1  15        386.49        431.77        14.30 o                         
  -6  -1  15         94.79         88.23         2.09 o                         
  -4  -1  15        530.57        532.20         5.01 o                         
  -2  -1  15       1683.86       1724.44         8.67 o                         
   0  -1  15        464.21        470.91         5.48 o                         
   2  -1  15        926.05        920.63         6.90 o                         
   4  -1  15       1198.92       1103.75         9.27 o                         
   6  -1  15        341.70        344.53         5.26 o                         
   8  -1  15        351.37        361.13        14.61 o                         
  -9   0  15        101.74         94.51         8.76 o                         
  -7   0  15         61.75         76.11         5.43 o                         
  -5   0  15         19.98         23.03         1.11 o                         
  -3   0  15       1441.12       1483.72         9.17 o                         
  -1   0  15       2443.05       2321.87        13.04 o                         
   1   0  15         33.54         32.95         1.38 o                         
   3   0  15       2152.49       2117.20        12.02 o                         
   5   0  15        181.03        221.73         3.99 o                         
   7   0  15        129.10        115.36         5.78 o                         
   9   0  15         48.82         48.09         9.92 o                         
 -10   1  15         20.25         14.03        10.49 o                         
  -8   1  15        372.21        408.16        16.35 o                         
  -6   1  15         95.57         90.66         2.20 o                         
  -4   1  15        534.65        531.41         5.03 o                         
  -2   1  15       1669.06       1711.02         9.63 o                         
   0   1  15        489.08        494.61         5.65 o                         
   2   1  15        940.80        947.30         7.37 o                         
   4   1  15       1200.26       1094.55         9.50 o                         
   6   1  15        348.52        345.30         5.23 o                         
   8   1  15        363.25        364.74        17.73 o                         
  -9   2  15         54.74         46.74         9.72 o                         
  -7   2  15        685.41        698.50        19.99 o                         
  -5   2  15       3400.59       3320.10        19.06 o                         
  -3   2  15        140.43        134.88         2.76 o                         
  -1   2  15       1011.30        919.29         6.64 o                         
   1   2  15        227.29        229.89         3.57 o                         
   3   2  15       1773.84       1689.51        10.71 o                         
   5   2  15        302.16        270.44         4.54 o                         
   7   2  15        100.51        101.87         8.13 o                         
  -8   3  15        530.24        521.22        18.77 o                         
  -6   3  15        212.86        222.14         5.11 o                         
  -4   3  15         25.39         23.89         1.50 o                         
  -2   3  15       1438.92       1499.78         9.86 o                         
   0   3  15       1845.51       1812.54        11.41 o                         
   2   3  15       4016.87       3924.71        19.85 o                         
   4   3  15        873.87        841.19         8.18 o                         
   6   3  15        280.03        271.04         6.32 o                         
   8   3  15        378.07        415.57        37.31 o                         
  -9   4  15        166.07        192.79        14.47 o                         
  -7   4  15        378.92        371.60        13.71 o                         
  -5   4  15       1829.36       1782.89        12.61 o                         
  -3   4  15        318.20        335.02         4.76 o                         
  -1   4  15        627.16        640.02         6.64 o                         
   1   4  15         32.89         23.53         1.50 o                         
   3   4  15        108.13        105.89         3.12 o                         
   5   4  15        258.86        252.58         4.76 o                         
   7   4  15        136.08        158.72        10.30 o                         
  -8   5  15        917.46        964.56        26.90 o                         
  -6   5  15        322.14        315.45         6.85 o                         
  -4   5  15        149.17        148.99         3.56 o                         
  -2   5  15        396.77        347.61         5.04 o                         
   0   5  15        952.27        908.94         8.36 o                         
   2   5  15         47.88         50.46         2.19 o                         
   4   5  15        387.17        403.49         6.01 o                         
   6   5  15         25.59         20.40         2.51 o                         
  -9   6  15         53.62         46.62        12.63 o                         
  -7   6  15          9.40         15.17         3.73 o                         
  -5   6  15        466.05        459.56         6.67 o                         
  -3   6  15          5.70          6.51         1.43 o                         
  -1   6  15        220.44        193.06         3.89 o                         
   1   6  15        490.05        478.40         6.65 o                         
   3   6  15         76.36         77.37         2.96 o                         
   5   6  15        317.46        330.66         5.78 o                         
   7   6  15        107.39        126.84        20.83 o                         
  -6   7  15        197.78        194.35         6.07 o                         
  -4   7  15        217.18        225.13         4.93 o                         
  -2   7  15        387.07        396.38         5.95 o                         
   0   7  15        104.27        114.18         3.41 o                         
   2   7  15        261.65        269.43         5.34 o                         
   4   7  15         62.61         67.58         2.90 o                         
   6   7  15         19.64         13.82         3.59 o                         
  -7   8  15         39.91         46.47        13.27 o                         
  -5   8  15        144.98        147.80         5.66 o                         
  -3   8  15         69.71         71.21         3.09 o                         
  -1   8  15        803.35        828.27         9.60 o                         
   1   8  15        177.79        180.61         4.64 o                         
   3   8  15        170.95        190.47         4.84 o                         
   5   8  15        259.05        271.11         7.82 o                         
  -6   9  15        170.00        167.81         7.09 o                         
  -4   9  15          3.74          0.11         1.68 o                         
  -2   9  15        312.08        319.33         6.47 o                         
   0   9  15        137.79        132.09         4.26 o                         
   2   9  15         73.47         78.95         3.40 o                         
   4   9  15        124.04        123.28         5.03 o                         
  -3  10  15         64.41         65.42         3.22 o                         
  -1  10  15        158.37        163.87         5.01 o                         
   1  10  15         42.74         51.41         2.96 o                         
   3  10  15        153.75        163.39         7.06 o                         
  -2  11  15         58.45         63.33        10.76 o                         
   0  11  15         28.96         21.74         7.54 o                         
  -1 -11  16         14.35         25.86         7.78 o                         
  -4 -10  16         21.62         11.70         2.40 o                         
  -2 -10  16        109.94        100.85         4.34 o                         
   0 -10  16        119.02        115.52         4.34 o                         
   2 -10  16        115.63        118.24         7.65 o                         
  -5  -9  16         96.44         98.96         5.66 o                         
  -3  -9  16         32.06         36.62         2.85 o                         
  -1  -9  16        160.47        158.25         4.77 o                         
   1  -9  16        488.52        529.68         9.20 o                         
   3  -9  16         69.96         82.19         3.73 o                         
  -6  -8  16          4.69          9.47         2.44 o                         
  -4  -8  16         93.14         99.94         3.64 o                         
  -2  -8  16         74.00         73.55         3.20 o                         
   0  -8  16        144.10        164.31         4.66 o                         
   2  -8  16         91.24         90.39         3.41 o                         
   4  -8  16         21.23         21.14         2.19 o                         
  -7  -7  16         22.97         26.24         5.33 o                         
  -5  -7  16        645.27        629.77         8.13 o                         
  -3  -7  16         46.58         47.23         2.28 o                         
  -1  -7  16        520.40        513.22         7.19 o                         
   1  -7  16        444.60        439.04         6.82 o                         
   3  -7  16         48.38         50.31         2.47 o                         
   5  -7  16        291.17        316.83         6.70 o                         
  -8  -6  16        119.52        130.51         8.96 o                         
  -6  -6  16        206.76        215.31         6.58 o                         
  -4  -6  16         37.10         33.17         1.90 o                         
  -2  -6  16         83.89         68.23         2.54 o                         
   0  -6  16         94.90        105.05         3.19 o                         
   2  -6  16        158.58        164.27         3.88 o                         
   4  -6  16        214.55        192.77         4.78 o                         
   6  -6  16         41.90         37.94         3.33 o                         
  -9  -5  16         79.75        116.96        13.94 o                         
  -7  -5  16        109.20        111.38         7.15 o                         
  -5  -5  16        542.62        574.99         6.99 o                         
  -3  -5  16        581.49        566.91         6.44 o                         
  -1  -5  16       1412.54       1362.19        10.09 o                         
   1  -5  16        219.90        207.04         4.29 o                         
   3  -5  16          5.18          4.08         1.40 o                         
   5  -5  16        315.96        324.56         5.90 o                         
   7  -5  16         20.53         26.04         6.27 o                         
  -8  -4  16        369.04        381.20        13.14 o                         
  -6  -4  16        183.68        189.43         5.56 o                         
  -4  -4  16        566.53        582.58         6.53 o                         
  -2  -4  16        274.79        273.20         4.11 o                         
   0  -4  16        986.31        903.30         8.80 o                         
   2  -4  16         37.26         34.53         1.88 o                         
   4  -4  16        306.08        305.69         5.50 o                         
   6  -4  16        343.31        351.46         7.34 o                         
   8  -4  16        207.11        203.70        25.24 o                         
  -9  -3  16         19.31         14.12         4.52 o                         
  -7  -3  16        209.15        214.99         9.05 o                         
  -5  -3  16        393.42        368.31         4.84 o                         
  -3  -3  16        304.77        317.07         4.74 o                         
  -1  -3  16        498.78        475.16         4.72 o                         
   1  -3  16       3628.64       3505.49        17.29 o                         
   3  -3  16        357.41        375.09         5.54 o                         
   5  -3  16        718.55        729.72         8.38 o                         
   7  -3  16         82.55         75.67         6.40 o                         
 -10  -2  16        143.17        122.73        20.49 o                         
  -8  -2  16         27.59         25.64         5.68 o                         
  -6  -2  16        434.27        436.68         5.44 o                         
  -4  -2  16       1032.09        999.01         8.06 o                         
  -2  -2  16       1301.60       1232.70         8.04 o                         
   0  -2  16       2858.82       2739.40        12.93 o                         
   2  -2  16         30.10         26.51         1.44 o                         
   4  -2  16        634.39        586.05         6.70 o                         
   6  -2  16        394.49        399.13         5.99 o                         
   8  -2  16         71.72         68.52         7.63 o                         
  -9  -1  16         44.05         49.84         6.94 o                         
  -7  -1  16        386.41        374.71        12.80 o                         
  -5  -1  16        435.07        436.81         5.12 o                         
  -3  -1  16        639.75        642.24         5.14 o                         
  -1  -1  16        570.13        554.33         5.65 o                         
   1  -1  16       3166.73       3162.43        16.50 o                         
   3  -1  16        153.31        132.21         3.20 o                         
   5  -1  16        226.59        223.57         4.13 o                         
   7  -1  16        900.30        903.90        20.33 o                         
 -10   0  16        114.86         95.29        12.92 o                         
  -8   0  16        116.83        130.49        11.79 o                         
  -6   0  16        178.41        190.21         3.27 o                         
  -4   0  16       1447.46       1489.29         9.80 o                         
  -2   0  16       3261.54       3283.57        15.40 o                         
   0   0  16       2650.45       2503.74        14.20 o                         
   2   0  16        110.91         93.11         2.20 o                         
   4   0  16        203.38        210.12         3.83 o                         
   6   0  16        460.92        470.03         6.43 o                         
   8   0  16         59.00         44.27         9.15 o                         
  -9   1  16         43.35         47.33         7.86 o                         
  -7   1  16        384.88        392.04        13.37 o                         
  -5   1  16        456.99        461.30         5.38 o                         
  -3   1  16        637.56        640.94         5.93 o                         
  -1   1  16        586.70        579.30         6.10 o                         
   1   1  16       3209.71       3200.56        15.81 o                         
   3   1  16        155.87        133.33         3.10 o                         
   5   1  16        212.63        211.51         4.12 o                         
   7   1  16        910.01        918.73        17.53 o                         
  -8   2  16         27.90         27.52         5.48 o                         
  -6   2  16        439.25        452.41         6.72 o                         
  -4   2  16       1015.81        992.47         7.86 o                         
  -2   2  16       1321.13       1259.75         7.66 o                         
   0   2  16       2839.56       2769.47        14.07 o                         
   2   2  16         28.04         22.29         1.35 o                         
   4   2  16        613.69        561.52         6.38 o                         
   6   2  16        403.95        395.40         5.68 o                         
   8   2  16         70.59         76.80        11.82 o                         
  -9   3  16         19.19          7.94         5.75 o                         
  -7   3  16        215.68        229.54        11.92 o                         
  -5   3  16        378.32        354.42         4.95 o                         
  -3   3  16        304.88        316.17         4.83 o                         
  -1   3  16        505.45        471.91         5.31 o                         
   1   3  16       3700.02       3568.06        17.86 o                         
   3   3  16        361.32        393.95         5.55 o                         
   5   3  16        729.08        751.11         8.26 o                         
   7   3  16         84.74         77.22         7.48 o                         
  -8   4  16        368.21        416.29        18.59 o                         
  -6   4  16        197.17        196.32         5.22 o                         
  -4   4  16        553.27        562.01         6.83 o                         
  -2   4  16        283.67        294.69         4.67 o                         
   0   4  16        959.84        877.33         8.13 o                         
   2   4  16         40.65         32.49         1.80 o                         
   4   4  16        307.21        300.19         5.20 o                         
   6   4  16        345.12        351.82         9.14 o                         
  -9   5  16         80.68         85.10        16.99 o                         
  -7   5  16        102.58        109.14         7.76 o                         
  -5   5  16        552.80        584.83         7.31 o                         
  -3   5  16        583.21        565.72         6.69 o                         
  -1   5  16       1404.20       1360.05        10.55 o                         
   1   5  16        219.78        210.73         4.34 o                         
   3   5  16          5.55          4.56         1.47 o                         
   5   5  16        313.13        329.37         5.65 o                         
   7   5  16         22.87         17.39        10.03 o                         
  -8   6  16        120.93        117.07        30.65 o                         
  -6   6  16        211.85        218.42         6.11 o                         
  -4   6  16         37.09         34.70         2.03 o                         
  -2   6  16         81.98         74.76         2.65 o                         
   0   6  16         95.48         98.63         2.99 o                         
   2   6  16        162.06        160.18         4.00 o                         
   4   6  16        224.64        211.91         4.89 o                         
   6   6  16         44.25         42.33         3.43 o                         
  -7   7  16         25.40         27.95         6.12 o                         
  -5   7  16        639.07        628.35         8.41 o                         
  -3   7  16         47.40         44.89         2.37 o                         
  -1   7  16        523.28        520.04         6.99 o                         
   1   7  16        427.48        419.90         6.67 o                         
   3   7  16         47.36         49.34         2.58 o                         
   5   7  16        303.78        323.93         6.24 o                         
  -6   8  16          5.48          8.39         2.28 o                         
  -4   8  16         92.43         95.93         3.58 o                         
  -2   8  16         72.35         72.98         3.17 o                         
   0   8  16        146.84        165.88         4.30 o                         
   2   8  16         90.22         91.31         4.30 o                         
   4   8  16         22.58         21.81         2.16 o                         
  -5   9  16         98.92        104.12         5.37 o                         
  -3   9  16         31.32         30.59         2.35 o                         
  -1   9  16        161.04        168.18         4.85 o                         
   1   9  16        482.39        503.96         9.05 o                         
   3   9  16         69.58         81.66         3.50 o                         
  -4  10  16         19.65         17.06         2.75 o                         
  -2  10  16        106.61        102.61         4.55 o                         
   0  10  16        115.89        116.10         4.62 o                         
   2  10  16        118.73        119.76        13.90 o                         
  -1  11  16         12.43         19.98         7.28 o                         
   1  11  16        208.20        217.38        26.73 o                         
  -3 -10  17         50.56         49.50         3.92 o                         
  -1 -10  17         54.69         59.71         4.42 o                         
   1 -10  17        211.15        203.24        18.42 o                         
  -4  -9  17         93.78         87.48         3.80 o                         
  -2  -9  17          4.70          1.27         1.72 o                         
   0  -9  17         12.65         14.59         2.07 o                         
   2  -9  17         33.96         32.89         2.69 o                         
   4  -9  17         55.84         49.10         5.47 o                         
  -7  -8  17          1.33         10.62         8.62 o                         
  -5  -8  17        807.47        840.90        14.45 o                         
  -3  -8  17        143.36        146.41         4.34 o                         
  -1  -8  17         21.58         21.18         2.03 o                         
   1  -8  17        436.08        470.98         7.79 o                         
   3  -8  17         17.56         12.15         1.96 o                         
   5  -8  17         21.82         21.73        10.01 o                         
  -6  -7  17        214.17        210.38         6.92 o                         
  -4  -7  17        643.94        658.11         8.50 o                         
  -2  -7  17         27.53         18.81         1.70 o                         
   0  -7  17        148.58        133.39         3.84 o                         
   2  -7  17        598.85        609.07         7.93 o                         
   4  -7  17         28.69         28.62         2.51 o                         
   6  -7  17        186.14        189.53         8.23 o                         
  -7  -6  17          8.46          9.01         3.23 o                         
  -5  -6  17         40.96         41.90         2.19 o                         
  -3  -6  17        227.94        218.49         4.27 o                         
  -1  -6  17        293.64        259.51         4.95 o                         
   1  -6  17        204.78        205.79         4.54 o                         
   3  -6  17         62.53         60.03         2.80 o                         
   5  -6  17        121.82        131.32         4.39 o                         
  -8  -5  17        568.36        601.37        17.15 o                         
  -6  -5  17          6.66          6.79         1.86 o                         
  -4  -5  17         14.98         14.50         1.33 o                         
  -2  -5  17        891.60        803.64         8.10 o                         
   0  -5  17        878.62        867.32         8.59 o                         
   2  -5  17        479.01        494.98         6.83 o                         
   4  -5  17        149.79        154.62         4.01 o                         
   6  -5  17        437.12        431.82         8.93 o                         
  -9  -4  17        248.60        268.84        15.03 o                         
  -7  -4  17         41.22         41.49         4.66 o                         
  -5  -4  17         72.68         67.43         2.41 o                         
  -3  -4  17        471.52        467.97         6.07 o                         
  -1  -4  17       2201.79       2255.17        14.43 o                         
   1  -4  17        653.94        623.39         7.10 o                         
   3  -4  17        127.72        126.17         3.33 o                         
   5  -4  17         48.83         45.43         2.56 o                         
   7  -4  17        692.93        674.39        18.67 o                         
  -8  -3  17         57.66         75.72         6.73 o                         
  -6  -3  17        120.93        131.44         4.52 o                         
  -4  -3  17       1347.19       1333.74        10.50 o                         
  -2  -3  17        372.63        374.45         4.75 o                         
   0  -3  17       2284.22       2156.74        13.30 o                         
   2  -3  17        269.17        274.12         4.55 o                         
   4  -3  17        173.09        176.59         4.15 o                         
   6  -3  17        284.26        301.82         6.77 o                         
   8  -3  17        612.84        583.03        30.03 o                         
  -9  -2  17         55.17         57.30         7.37 o                         
  -7  -2  17        161.75        166.10         7.80 o                         
  -5  -2  17       3993.93       3864.52        19.29 o                         
  -3  -2  17        461.05        458.75         5.00 o                         
  -1  -2  17       1401.92       1386.40         8.58 o                         
   1  -2  17       6172.74       5777.62        34.10 o                         
   3  -2  17        317.41        318.90         4.60 o                         
   5  -2  17        229.02        222.83         4.57 o                         
   7  -2  17        733.74        736.10        18.89 o                         
 -10  -1  17         34.40         37.54        13.39 o                         
  -8  -1  17        394.65        443.03        14.86 o                         
  -6  -1  17         23.67         25.65         1.41 o                         
  -4  -1  17       2092.26       2062.64        12.35 o                         
  -2  -1  17         17.82         32.52         1.25 o                         
   0  -1  17        231.10        219.43         3.84 o                         
   2  -1  17        856.31        755.72         7.03 o                         
   4  -1  17         94.03        114.05         3.10 o                         
   6  -1  17          4.33          5.14         1.29 o                         
   8  -1  17        373.59        368.74        23.61 o                         
  -9   0  17        488.44        508.40        28.06 o                         
  -7   0  17          0.72          0.88         2.62 o                         
  -5   0  17        720.41        744.02         7.11 o                         
  -3   0  17       3438.16       3285.16        16.53 o                         
  -1   0  17          6.20          9.10         1.17 o                         
   1   0  17        665.88        635.70         6.00 o                         
   3   0  17       1184.36       1325.87         9.93 o                         
   5   0  17         18.67         17.08         1.55 o                         
   7   0  17          8.66          4.63         2.69 o                         
  -8   1  17        383.60        401.29        19.50 o                         
  -6   1  17         22.13         23.53         1.40 o                         
  -4   1  17       2125.63       2101.08        12.74 o                         
  -2   1  17         20.06         34.38         1.39 o                         
   0   1  17        235.53        218.28         3.98 o                         
   2   1  17        894.07        794.42         7.48 o                         
   4   1  17         93.92        118.94         3.28 o                         
   6   1  17          2.29          2.10         1.24 o                         
   8   1  17        384.70        370.56        34.97 o                         
  -9   2  17         58.71         58.72        11.47 o                         
  -7   2  17        159.90        172.90        10.23 o                         
  -5   2  17       4047.75       3922.35        19.61 o                         
  -3   2  17        442.42        450.09         5.17 o                         
  -1   2  17       1393.24       1382.87         8.42 o                         
   1   2  17       6235.01       5891.47        23.56 o                         
   3   2  17        309.84        318.28         4.80 o                         
   5   2  17        221.00        216.56         4.42 o                         
   7   2  17        725.10        750.31        21.73 o                         
  -8   3  17         54.62         80.03         7.71 o                         
  -6   3  17        115.75        126.28         3.94 o                         
  -4   3  17       1343.50       1344.93        10.89 o                         
  -2   3  17        378.96        379.89         4.76 o                         
   0   3  17       2267.21       2147.76        13.58 o                         
   2   3  17        272.99        283.22         4.45 o                         
   4   3  17        172.59        169.38         3.98 o                         
   6   3  17        280.91        295.01         7.51 o                         
  -9   4  17        257.41        292.20        17.71 o                         
  -7   4  17         41.39         45.05         5.44 o                         
  -5   4  17         73.96         72.14         2.54 o                         
  -3   4  17        480.10        473.70         6.06 o                         
  -1   4  17       2202.81       2287.21        15.40 o                         
   1   4  17        639.77        627.13         6.66 o                         
   3   4  17        124.53        119.61         3.33 o                         
   5   4  17         48.85         49.92         2.54 o                         
   7   4  17        676.43        702.60        24.30 o                         
  -8   5  17        571.05        624.54        21.85 o                         
  -6   5  17          7.44          7.85         1.81 o                         
  -4   5  17         19.78         16.45         1.49 o                         
  -2   5  17        888.71        809.06         8.10 o                         
   0   5  17        858.58        871.86         8.54 o                         
   2   5  17        499.55        520.07         7.26 o                         
   4   5  17        150.84        150.05         4.03 o                         
   6   5  17        443.02        433.35        10.69 o                         
  -7   6  17          8.55          7.89         6.60 o                         
  -5   6  17         47.40         46.89         2.30 o                         
  -3   6  17        225.76        221.69         4.56 o                         
  -1   6  17        297.72        257.93         4.65 o                         
   1   6  17        216.75        219.92         4.77 o                         
   3   6  17         59.63         59.33         2.82 o                         
   5   6  17        125.82        139.31         4.04 o                         
  -6   7  17        219.37        204.98         6.41 o                         
  -4   7  17        631.53        662.08         8.82 o                         
  -2   7  17         29.32         19.04         1.85 o                         
   0   7  17        152.34        133.37         3.57 o                         
   2   7  17        601.14        611.39         8.33 o                         
   4   7  17         28.51         28.99         2.33 o                         
   6   7  17        191.12        206.83         9.75 o                         
  -5   8  17        792.73        836.41        13.36 o                         
  -3   8  17        145.71        148.89         4.47 o                         
  -1   8  17         21.34         20.55         1.91 o                         
   1   8  17        427.39        473.08         7.58 o                         
   3   8  17         18.49         12.46         1.96 o                         
   5   8  17         23.82         18.99         9.61 o                         
  -6   9  17         29.54         19.39         4.55 o                         
  -4   9  17         87.97         81.52         3.48 o                         
  -2   9  17          5.14          2.48         1.74 o                         
   0   9  17         12.83         16.19         2.01 o                         
   2   9  17         31.54         28.73         2.46 o                         
   4   9  17         55.04         45.62         4.28 o                         
  -3  10  17         49.69         51.56         4.20 o                         
  -1  10  17         53.90         48.50         4.35 o                         
   1  10  17        209.57        206.54        17.48 o                         
   0  11  17          2.60          3.98         8.10 o                         
  -4 -10  18         11.45          6.88         2.75 o                         
  -2 -10  18        211.01        213.47        10.10 o                         
   0 -10  18        131.79        149.70        11.12 o                         
  -5  -9  18          9.95          8.98         3.05 o                         
  -3  -9  18        189.52        190.57         5.32 o                         
  -1  -9  18        244.33        249.44         6.21 o                         
   1  -9  18         33.65         41.56         2.77 o                         
   3  -9  18         16.53         17.09         4.44 o                         
  -6  -8  18         90.11         92.77         5.43 o                         
  -4  -8  18        221.49        231.04         5.65 o                         
  -2  -8  18        324.73        336.97         6.44 o                         
   0  -8  18        104.56        101.96         3.95 o                         
   2  -8  18        304.23        314.29         6.71 o                         
   4  -8  18        216.80        221.18         6.69 o                         
  -7  -7  18         84.83         68.53         8.95 o                         
  -5  -7  18        100.27        101.25         3.54 o                         
  -3  -7  18        266.16        272.54         5.36 o                         
  -1  -7  18         70.19         66.41         2.84 o                         
   1  -7  18        515.80        509.99         7.62 o                         
   3  -7  18        325.80        328.94         6.62 o                         
   5  -7  18         38.79         30.91         2.70 o                         
  -8  -6  18         20.07         22.99         4.88 o                         
  -6  -6  18         27.16         25.16         2.63 o                         
  -4  -6  18        539.97        533.73         7.20 o                         
  -2  -6  18         36.70         31.54         2.00 o                         
   0  -6  18          3.81          6.58         1.47 o                         
   2  -6  18        620.69        615.99         8.07 o                         
   4  -6  18         25.49         25.76         2.15 o                         
   6  -6  18         51.19         56.58         4.69 o                         
  -9  -5  18         57.49         58.16        14.11 o                         
  -7  -5  18         37.79         47.12         5.03 o                         
  -5  -5  18        186.40        181.55         4.09 o                         
  -3  -5  18       1188.47       1178.29         9.90 o                         
  -1  -5  18        217.26        216.05         4.56 o                         
   1  -5  18        234.11        223.04         4.61 o                         
   3  -5  18        540.74        546.98         7.38 o                         
   5  -5  18        157.70        163.19         4.54 o                         
   7  -5  18        191.66        191.73        24.28 o                         
  -8  -4  18        485.97        514.12        17.33 o                         
  -6  -4  18         78.01         83.83         3.98 o                         
  -4  -4  18         49.57         49.31         2.18 o                         
  -2  -4  18        760.05        775.88         8.46 o                         
   0  -4  18        535.16        495.77         6.76 o                         
   2  -4  18         53.31         54.92         2.42 o                         
   4  -4  18       1105.36       1093.72        11.51 o                         
   6  -4  18         25.19         24.18         2.45 o                         
  -9  -3  18         90.50         91.16         8.53 o                         
  -7  -3  18         88.24         85.34         5.97 o                         
  -5  -3  18        586.62        578.37         6.67 o                         
  -3  -3  18        274.39        269.62         4.32 o                         
  -1  -3  18       1372.45       1344.11         9.17 o                         
   1  -3  18       3096.37       2984.82        16.52 o                         
   3  -3  18        316.96        307.34         5.01 o                         
   5  -3  18        165.33        176.44         4.46 o                         
   7  -3  18        988.04        952.02        22.37 o                         
  -8  -2  18        118.65        122.43         8.28 o                         
  -6  -2  18        350.85        375.78         6.15 o                         
  -4  -2  18        650.87        644.43         6.45 o                         
  -2  -2  18       1049.69       1024.75         7.71 o                         
   0  -2  18         63.16         56.31         2.10 o                         
   2  -2  18        674.76        644.86         6.60 o                         
   4  -2  18         54.87         53.77         2.36 o                         
   6  -2  18         57.26         56.75         2.58 o                         
   8  -2  18        869.70        895.27        57.21 o                         
  -9  -1  18        527.42        545.27        18.45 o                         
  -7  -1  18        513.64        513.64        15.33 o                         
  -5  -1  18        331.82        333.46         4.62 o                         
  -3  -1  18       1080.71       1007.84         7.68 o                         
  -1  -1  18        196.65        206.20         3.83 o                         
   1  -1  18        568.70        606.39         6.65 o                         
   3  -1  18        595.27        606.30         7.01 o                         
   5  -1  18         49.60         30.75         1.92 o                         
   7  -1  18          7.30          4.92         3.27 o                         
  -8   0  18        183.35        209.26        10.83 o                         
  -6   0  18        835.21        823.73         7.57 o                         
  -4   0  18        488.95        483.20         5.49 o                         
  -2   0  18       2519.53       2267.39        13.38 o                         
   0   0  18        233.86        243.74         4.05 o                         
   2   0  18         66.36         60.86         2.07 o                         
   4   0  18        259.23        317.16         5.16 o                         
   6   0  18          4.39          4.96         1.32 o                         
   8   0  18        160.08        183.42        25.11 o                         
  -9   1  18        524.49        550.76        24.34 o                         
  -7   1  18        522.42        514.96        15.77 o                         
  -5   1  18        339.20        340.81         4.83 o                         
  -3   1  18       1073.80       1016.49         8.36 o                         
  -1   1  18        204.46        212.92         3.82 o                         
   1   1  18        567.00        603.10         6.07 o                         
   3   1  18        570.80        582.31         6.77 o                         
   5   1  18         51.59         38.62         2.03 o                         
   7   1  18          9.59          4.67         4.73 o                         
  -8   2  18        128.36        128.67        11.76 o                         
  -6   2  18        347.21        372.87         6.44 o                         
  -4   2  18        664.48        647.77         6.56 o                         
  -2   2  18       1060.32       1041.26         7.27 o                         
   0   2  18         62.85         58.30         2.21 o                         
   2   2  18        671.05        653.58         6.56 o                         
   4   2  18         51.47         55.70         2.40 o                         
   6   2  18         58.73         56.89         2.45 o                         
  -9   3  18         97.23         92.59        12.10 o                         
  -7   3  18         87.21         80.48         7.53 o                         
  -5   3  18        578.88        578.94         6.92 o                         
  -3   3  18        272.10        270.91         4.30 o                         
  -1   3  18       1396.30       1366.38         9.86 o                         
   1   3  18       3078.21       2972.96        16.43 o                         
   3   3  18        310.51        300.18         5.20 o                         
   5   3  18        163.97        184.12         4.43 o                         
   7   3  18        968.83        969.70        30.07 o                         
  -8   4  18        499.88        531.64        19.84 o                         
  -6   4  18         80.00         80.19         3.56 o                         
  -4   4  18         55.71         55.44         2.36 o                         
  -2   4  18        759.04        779.00         8.40 o                         
   0   4  18        532.84        506.36         6.09 o                         
   2   4  18         62.70         69.27         3.49 o                         
   4   4  18       1098.80       1068.00        11.07 o                         
   6   4  18         26.21         24.98         2.94 o                         
  -7   5  18         36.89         43.31         5.49 o                         
  -5   5  18        186.15        180.96         4.21 o                         
  -3   5  18       1181.12       1165.34        10.02 o                         
  -1   5  18        207.59        207.64         4.23 o                         
   1   5  18        227.84        227.34         4.74 o                         
   3   5  18        538.45        539.49         7.87 o                         
   5   5  18        158.22        164.66         4.41 o                         
  -8   6  18         23.07         44.71        14.16 o                         
  -6   6  18         26.69         28.08         2.66 o                         
  -4   6  18        537.15        529.48         7.39 o                         
  -2   6  18         33.67         30.78         1.91 o                         
   0   6  18          3.85          3.64         1.40 o                         
   2   6  18        637.55        626.40         8.37 o                         
   4   6  18         27.09         23.60         2.09 o                         
   6   6  18         53.24         59.14         8.02 o                         
  -7   7  18         83.20         76.57        15.40 o                         
  -5   7  18        102.27        107.07         4.01 o                         
  -3   7  18        259.65        266.55         5.54 o                         
  -1   7  18         73.25         75.99         2.91 o                         
   1   7  18        526.72        520.77         7.70 o                         
   3   7  18        326.20        331.86         6.70 o                         
   5   7  18         40.29         42.68         3.47 o                         
  -6   8  18         89.15         93.90         5.12 o                         
  -4   8  18        215.95        222.33         5.85 o                         
  -2   8  18        326.08        335.28         6.50 o                         
   0   8  18        104.36        107.51         3.74 o                         
   2   8  18        293.80        310.16         6.52 o                         
   4   8  18        223.48        245.83         6.57 o                         
  -5   9  18          9.63          6.17         2.74 o                         
  -3   9  18        194.93        196.11         5.27 o                         
  -1   9  18        241.77        245.99         6.22 o                         
   1   9  18         31.93         41.03         2.67 o                         
   3   9  18         18.13         10.95         4.18 o                         
  -4  10  18         10.90         11.81         2.82 o                         
  -2  10  18        203.62        212.62        13.26 o                         
   2  10  18        206.04        206.82        26.57 o                         
  -1 -10  19        209.72        230.19        19.20 o                         
  -4  -9  19         18.89         17.06         2.35 o                         
  -2  -9  19        272.69        293.66         6.90 o                         
   0  -9  19         94.12         92.02         3.97 o                         
   2  -9  19         92.86         98.36         7.54 o                         
  -5  -8  19         97.68        105.28         5.62 o                         
  -3  -8  19         91.97        100.46         3.85 o                         
  -1  -8  19        371.10        389.42         7.33 o                         
   1  -8  19         59.35         67.22         3.24 o                         
   3  -8  19         11.79         14.35         2.14 o                         
  -6  -7  19        245.67        261.75         8.63 o                         
  -4  -7  19         12.36         13.53         1.86 o                         
  -2  -7  19        281.12        276.73         5.36 o                         
   0  -7  19        276.00        261.82         5.50 o                         
   2  -7  19         27.33         33.40         2.34 o                         
   4  -7  19        369.33        390.10         7.71 o                         
  -7  -6  19         74.98         77.92         6.41 o                         
  -5  -6  19        140.84        135.87         3.92 o                         
  -3  -6  19        677.18        633.15         7.59 o                         
  -1  -6  19        332.71        343.01         5.95 o                         
   1  -6  19         55.22         58.60         2.65 o                         
   3  -6  19        778.36        793.74        10.44 o                         
   5  -6  19         10.29         11.82         1.98 o                         
  -8  -5  19        196.87        187.22        12.01 o                         
  -6  -5  19        214.57        223.92         6.70 o                         
  -4  -5  19        215.12        226.14         4.54 o                         
  -2  -5  19       1578.88       1648.09        13.31 o                         
   0  -5  19        641.66        648.65         8.59 o                         
   2  -5  19        187.91        190.35         4.66 o                         
   4  -5  19        221.31        213.99         5.27 o                         
   6  -5  19        249.12        250.98         7.07 o                         
  -9  -4  19        224.17        237.25        15.62 o                         
  -7  -4  19        213.71        213.07         9.69 o                         
  -5  -4  19        172.13        175.24         3.93 o                         
  -3  -4  19       1180.60       1193.08        10.67 o                         
  -1  -4  19        266.30        258.88         4.90 o                         
   1  -4  19          9.00         10.98         1.52 o                         
   3  -4  19        217.06        230.32         4.81 o                         
   5  -4  19       1196.90       1176.13        13.80 o                         
   7  -4  19         61.28         51.95         8.00 o                         
  -8  -3  19        294.44        294.07        14.84 o                         
  -6  -3  19        823.12        835.30        11.89 o                         
  -4  -3  19         81.59         75.16         2.62 o                         
  -2  -3  19       2253.88       2194.58        14.02 o                         
   0  -3  19        131.64        129.93         3.16 o                         
   2  -3  19        160.39        170.85         4.23 o                         
   4  -3  19        866.15        859.17         9.84 o                         
   6  -3  19        168.18        158.30         5.16 o                         
  -9  -2  19         85.30         86.53        11.18 o                         
  -7  -2  19        213.67        201.85        10.05 o                         
  -5  -2  19        759.74        728.73         7.51 o                         
  -3  -2  19        363.42        317.89         4.56 o                         
  -1  -2  19        915.12        878.38         7.54 o                         
   1  -2  19        269.38        267.99         4.46 o                         
   3  -2  19        527.89        518.45         6.46 o                         
   5  -2  19        266.29        273.66         5.50 o                         
   7  -2  19        148.99        141.66         8.65 o                         
  -8  -1  19        562.16        583.35        20.13 o                         
  -6  -1  19        639.61        651.00         7.44 o                         
  -4  -1  19        347.94        364.96         4.98 o                         
  -2  -1  19        435.68        387.18         4.93 o                         
   0  -1  19        247.76        242.15         4.28 o                         
   2  -1  19        388.70        328.81         5.26 o                         
   4  -1  19         34.09         35.95         2.10 o                         
   6  -1  19         83.00         82.96         3.05 o                         
   8  -1  19         93.37         84.70        12.16 o                         
  -9   0  19        212.75        219.77        17.91 o                         
  -7   0  19        562.86        602.49        15.33 o                         
  -5   0  19        447.48        436.54         5.94 o                         
  -3   0  19         14.27         15.17         1.52 o                         
  -1   0  19         36.60         39.15         2.00 o                         
   1   0  19         16.96         24.75         1.39 o                         
   3   0  19          9.29         14.85         1.70 o                         
   5   0  19        329.13        320.84         5.75 o                         
   7   0  19        314.57        303.08        10.57 o                         
  -8   1  19        574.14        635.56        25.17 o                         
  -6   1  19        633.99        658.25         7.39 o                         
  -4   1  19        346.24        358.06         5.24 o                         
  -2   1  19        446.56        402.72         4.98 o                         
   0   1  19        245.30        235.50         4.37 o                         
   2   1  19        385.22        329.13         5.12 o                         
   4   1  19         36.68         38.27         2.13 o                         
   6   1  19         78.48         77.20         2.86 o                         
  -9   2  19         82.65         71.52        20.63 o                         
  -7   2  19        227.30        219.27        10.62 o                         
  -5   2  19        768.14        743.60         7.32 o                         
  -3   2  19        346.20        304.04         4.40 o                         
  -1   2  19        930.83        877.08         7.21 o                         
   1   2  19        264.94        271.84         4.30 o                         
   3   2  19        509.73        504.36         6.73 o                         
   5   2  19        263.13        265.31         5.42 o                         
   7   2  19        149.36        149.34        12.88 o                         
  -8   3  19        308.47        330.07        15.40 o                         
  -6   3  19        803.20        799.84        10.36 o                         
  -4   3  19         80.62         68.26         2.51 o                         
  -2   3  19       2235.93       2171.87        13.33 o                         
   0   3  19        130.22        129.04         3.13 o                         
   2   3  19        163.30        171.88         4.06 o                         
   4   3  19        851.19        862.38         9.60 o                         
   6   3  19        164.63        156.17         5.78 o                         
  -9   4  19        220.24        204.26        25.53 o                         
  -7   4  19        217.95        213.49        10.77 o                         
  -5   4  19        178.01        182.39         4.15 o                         
  -3   4  19       1180.57       1186.76        10.85 o                         
  -1   4  19        260.19        256.75         4.96 o                         
   1   4  19          8.71          7.95         1.80 o                         
   3   4  19        219.55        235.45         5.12 o                         
   5   4  19       1192.22       1194.69        12.38 o                         
  -8   5  19        191.44        201.83        15.11 o                         
  -6   5  19        214.18        218.81         6.36 o                         
  -4   5  19        216.93        220.28         4.66 o                         
  -2   5  19       1535.57       1600.25        12.22 o                         
   0   5  19        652.46        661.47         7.87 o                         
   2   5  19        185.43        184.20         4.77 o                         
   4   5  19        216.61        213.56         5.33 o                         
   6   5  19        245.48        263.16         8.99 o                         
  -7   6  19         73.38         98.89         8.55 o                         
  -5   6  19        141.94        137.22         3.98 o                         
  -3   6  19        683.53        634.07         8.02 o                         
  -1   6  19        342.17        357.79         5.65 o                         
   1   6  19         55.27         61.80         2.96 o                         
   3   6  19        785.68        799.19        10.22 o                         
   5   6  19          9.28          9.31         1.61 o                         
  -6   7  19        240.05        248.72         7.42 o                         
  -4   7  19         12.07         11.86         1.74 o                         
  -2   7  19        288.91        273.45         5.66 o                         
   0   7  19        273.14        267.39         5.65 o                         
   2   7  19         25.62         32.53         2.51 o                         
   4   7  19        376.94        402.73         7.43 o                         
  -5   8  19         94.15        100.27         5.04 o                         
  -3   8  19         91.04        104.05         3.82 o                         
  -1   8  19        376.28        405.62         7.50 o                         
   1   8  19         58.62         71.56         3.27 o                         
   3   8  19         14.34         19.16         2.23 o                         
  -4   9  19         19.13         18.56         2.44 o                         
  -2   9  19        273.16        297.10         6.74 o                         
   0   9  19         98.54         89.71         3.95 o                         
   2   9  19         95.54        107.31         5.52 o                         
  -3  10  19         16.11         19.98         9.77 o                         
   0 -10  20        212.40        213.19        32.90 o                         
  -3  -9  20         82.49         76.98         5.66 o                         
  -1  -9  20        294.46        326.01         7.12 o                         
   1  -9  20        155.36        173.71         8.57 o                         
  -6  -8  20        362.01        370.65        12.77 o                         
  -4  -8  20        210.60        205.54         5.70 o                         
  -2  -8  20         75.95         82.98         3.59 o                         
   0  -8  20        564.26        589.47         9.04 o                         
   2  -8  20         71.89         75.14         3.73 o                         
   4  -8  20        144.66        151.98         8.49 o                         
  -7  -7  20         92.08         81.08        11.56 o                         
  -5  -7  20        369.81        373.83        12.36 o                         
  -3  -7  20         14.30         12.23         1.65 o                         
  -1  -7  20         37.64         39.92         2.42 o                         
   1  -7  20        925.84        964.89        11.59 o                         
   3  -7  20         13.32         16.74         2.13 o                         
   5  -7  20        166.67        153.25         8.75 o                         
  -8  -6  20         36.31         23.68         6.18 o                         
  -6  -6  20        312.39        308.02         8.64 o                         
  -4  -6  20        270.19        276.47         5.50 o                         
  -2  -6  20        420.71        387.17         6.38 o                         
   0  -6  20        388.57        380.96         6.81 o                         
   2  -6  20        197.91        221.70         5.38 o                         
   4  -6  20        246.07        259.56         6.16 o                         
   6  -6  20        182.53        199.12         8.46 o                         
  -7  -5  20         92.43        103.89         7.27 o                         
  -5  -5  20        195.76        204.64         4.51 o                         
  -3  -5  20        383.78        404.51         6.14 o                         
  -1  -5  20         67.24         67.15         2.91 o                         
   1  -5  20        617.41        610.86         8.87 o                         
   3  -5  20         42.77         42.72         2.56 o                         
   5  -5  20        117.79        120.55         4.10 o                         
  -8  -4  20        157.73        172.85        10.39 o                         
  -6  -4  20         70.89         73.47         3.85 o                         
  -4  -4  20        452.64        458.00         6.30 o                         
  -2  -4  20       1955.53       1874.55        14.40 o                         
   0  -4  20        426.59        439.74         6.58 o                         
   2  -4  20        596.28        583.79         7.98 o                         
   4  -4  20         98.70        107.31         3.76 o                         
   6  -4  20        174.64        168.82         5.63 o                         
  -9  -3  20         66.95         65.12        25.87 o                         
  -7  -3  20         72.07         84.50         8.96 o                         
  -5  -3  20       1877.87       1870.30        13.63 o                         
  -3  -3  20        235.72        231.62         4.34 o                         
  -1  -3  20       1502.98       1460.36        11.64 o                         
   1  -3  20       4713.13       4572.58        24.65 o                         
   3  -3  20         31.53         30.40         2.08 o                         
   5  -3  20        239.22        245.25         5.47 o                         
   7  -3  20        387.77        367.63        20.77 o                         
  -8  -2  20         21.52         21.76         7.07 o                         
  -6  -2  20        460.11        452.58         8.96 o                         
  -4  -2  20        499.82        498.47         5.94 o                         
  -2  -2  20       1493.11       1430.12        10.65 o                         
   0  -2  20        226.23        217.51         4.02 o                         
   2  -2  20        549.93        542.25         6.73 o                         
   4  -2  20        679.41        646.52         8.19 o                         
   6  -2  20        534.38        536.45         8.32 o                         
  -9  -1  20        303.40        302.88        17.57 o                         
  -7  -1  20         23.18         28.35         4.22 o                         
  -5  -1  20        282.67        281.01         4.50 o                         
  -3  -1  20        465.88        444.61         5.19 o                         
  -1  -1  20        392.43        403.02         5.64 o                         
   1  -1  20        312.07        267.82         4.64 o                         
   3  -1  20         12.13         12.92         1.48 o                         
   5  -1  20       1291.24       1289.36        11.62 o                         
   7  -1  20         62.61         60.79         6.01 o                         
  -8   0  20        241.53        232.58        15.63 o                         
  -6   0  20        590.75        610.59         6.86 o                         
  -4   0  20        214.43        219.01         4.27 o                         
  -2   0  20        972.07        911.23         8.35 o                         
   0   0  20        726.13        670.80         7.83 o                         
   2   0  20        586.85        518.62         6.61 o                         
   4   0  20          1.86          3.96         1.38 o                         
   6   0  20        546.93        534.55         7.78 o                         
  -9   1  20        300.38        280.36        30.84 o                         
  -7   1  20         24.30         21.68         4.07 o                         
  -5   1  20        299.05        290.75         4.92 o                         
  -3   1  20        461.83        441.39         5.67 o                         
  -1   1  20        386.12        385.27         5.44 o                         
   1   1  20        291.33        253.77         4.17 o                         
   3   1  20         11.50         12.32         1.63 o                         
   5   1  20       1302.38       1286.15        11.59 o                         
   7   1  20         68.90         81.35        12.34 o                         
  -8   2  20         21.71         18.57         4.94 o                         
  -6   2  20        465.45        458.12         7.13 o                         
  -4   2  20        503.94        494.08         5.88 o                         
  -2   2  20       1480.23       1417.22         9.69 o                         
   0   2  20        240.21        241.78         4.38 o                         
   2   2  20        558.75        554.46         6.76 o                         
   4   2  20        698.22        655.39         8.60 o                         
   6   2  20        544.06        568.67        11.37 o                         
  -7   3  20         69.82         69.03         7.03 o                         
  -5   3  20       1846.41       1824.76        13.26 o                         
  -3   3  20        237.84        232.98         4.30 o                         
  -1   3  20       1522.66       1463.59        11.85 o                         
   1   3  20       4643.59       4527.75        28.50 o                         
   3   3  20         32.20         30.73         2.12 o                         
   5   3  20        236.24        240.32         5.28 o                         
  -8   4  20        156.06        169.48        11.43 o                         
  -6   4  20         64.77         62.42         3.28 o                         
  -4   4  20        441.30        441.36         6.38 o                         
  -2   4  20       1935.29       1870.75        14.50 o                         
   0   4  20        454.22        458.95         6.74 o                         
   2   4  20        586.19        576.77         8.22 o                         
   4   4  20         99.16        116.97         3.81 o                         
   6   4  20        172.93        168.58         6.60 o                         
  -7   5  20         94.89         90.75         7.56 o                         
  -5   5  20        198.73        209.91         4.62 o                         
  -3   5  20        379.78        403.54         6.45 o                         
  -1   5  20         59.08         58.06         2.60 o                         
   1   5  20        621.16        628.84         8.47 o                         
   3   5  20         43.27         43.52         2.58 o                         
   5   5  20        108.00        107.42         3.80 o                         
  -8   6  20         36.82         46.61         8.99 o                         
  -6   6  20        307.10        309.61         7.95 o                         
  -4   6  20        274.34        270.26         5.46 o                         
  -2   6  20        426.46        382.97         6.08 o                         
   0   6  20        396.23        390.54         7.01 o                         
   2   6  20        203.22        223.29         5.40 o                         
   4   6  20        256.58        274.40         6.03 o                         
   6   6  20        176.28        188.62        10.09 o                         
  -7   7  20         93.39         99.15        17.18 o                         
  -5   7  20        372.20        372.17         8.68 o                         
  -3   7  20         14.32         12.59         1.70 o                         
  -1   7  20         42.40         43.00         2.65 o                         
   1   7  20        939.81        978.60        11.35 o                         
   3   7  20         13.97         20.28         2.20 o                         
  -6   8  20        356.56        370.00        10.27 o                         
  -4   8  20        210.41        209.62         5.47 o                         
  -2   8  20         78.19         90.45         3.77 o                         
   0   8  20        550.86        563.30         8.83 o                         
   2   8  20         72.78         77.61         3.60 o                         
   4   8  20        142.88        146.98         6.96 o                         
  -3   9  20         82.66         85.26         5.09 o                         
  -1   9  20        287.60        308.68         7.21 o                         
   1   9  20        159.61        171.14         8.06 o                         
   3   9  20         29.45         27.93        10.65 o                         
   0  10  20        218.95        227.02        27.46 o                         
  -4  -9  21         25.77         17.21         2.87 o                         
  -2  -9  21        211.75        217.65         8.17 o                         
   0  -9  21         50.58         50.95         7.95 o                         
  -5  -8  21        168.67        177.82         9.20 o                         
  -3  -8  21         62.70         61.71         3.29 o                         
  -1  -8  21         59.85         76.21         3.49 o                         
   1  -8  21        118.50        109.35         4.16 o                         
   3  -8  21         34.08         31.87         6.86 o                         
  -6  -7  21         16.66         24.03         3.68 o                         
  -4  -7  21        164.89        166.36         4.62 o                         
  -2  -7  21         11.79         11.07         1.68 o                         
   0  -7  21         58.16         65.66         3.13 o                         
   2  -7  21        131.09        148.90         4.71 o                         
   4  -7  21         15.40         20.41         3.07 o                         
  -7  -6  21         70.77         59.45         8.52 o                         
  -5  -6  21        344.14        354.42         6.63 o                         
  -3  -6  21        218.20        219.33         4.91 o                         
  -1  -6  21          7.92          8.90         1.62 o                         
   1  -6  21        370.29        393.94         7.35 o                         
   3  -6  21         22.20         20.04         2.21 o                         
   5  -6  21        129.46        139.62         5.28 o                         
  -8  -5  21        175.25        202.77        18.24 o                         
  -6  -5  21         71.33         73.65         4.05 o                         
  -4  -5  21        808.48        787.69         9.34 o                         
  -2  -5  21         35.97         36.28         2.30 o                         
   0  -5  21        129.65        141.76         4.26 o                         
   2  -5  21        190.95        194.02         5.22 o                         
   4  -5  21        576.56        593.88         9.18 o                         
   6  -5  21         52.74         54.43         4.10 o                         
  -7  -4  21         40.40         45.52         5.80 o                         
  -5  -4  21        797.87        830.21         9.00 o                         
  -3  -4  21        223.13        216.15         4.73 o                         
  -1  -4  21        404.97        395.98         6.56 o                         
   1  -4  21        304.86        299.99         5.68 o                         
   3  -4  21       1173.33       1180.93        11.79 o                         
   5  -4  21        149.91        159.38         4.66 o                         
   7  -4  21         43.60         49.04        13.75 o                         
  -8  -3  21        115.71        126.40         8.87 o                         
  -6  -3  21        479.15        526.91        11.32 o                         
  -4  -3  21       1548.06       1565.65        12.58 o                         
  -2  -3  21        403.32        408.64         6.20 o                         
   0  -3  21        394.72        394.92         5.98 o                         
   2  -3  21       1138.79       1124.24        11.22 o                         
   4  -3  21         15.34          8.57         1.55 o                         
   6  -3  21        446.52        452.22         9.01 o                         
  -9  -2  21        292.14        299.88        29.29 o                         
  -7  -2  21         63.10         64.97         6.04 o                         
  -5  -2  21        565.74        547.66         6.96 o                         
  -3  -2  21        289.49        307.82         5.20 o                         
  -1  -2  21        799.70        739.88         7.83 o                         
   1  -2  21        983.93        980.81         9.23 o                         
   3  -2  21         60.21         53.91         2.42 o                         
   5  -2  21        128.78        126.90         4.02 o                         
   7  -2  21       1545.09       1501.90        35.58 o                         
  -8  -1  21        585.94        615.51        20.95 o                         
  -6  -1  21        236.10        230.23         4.50 o                         
  -4  -1  21        130.39        132.01         3.18 o                         
  -2  -1  21        341.14        317.50         4.85 o                         
   0  -1  21        527.14        462.34         6.11 o                         
   2  -1  21        634.78        666.73         7.94 o                         
   4  -1  21        452.99        449.52         6.81 o                         
   6  -1  21        477.36        473.63         7.51 o                         
  -7   0  21          6.85          9.96         2.91 o                         
  -5   0  21         44.94         40.19         2.09 o                         
  -3   0  21         28.43         28.16         1.83 o                         
  -1   0  21        842.26        801.72         8.78 o                         
   1   0  21         20.05         25.91         1.76 o                         
   3   0  21        149.95        151.37         3.81 o                         
   5   0  21         83.82         76.58         3.07 o                         
   7   0  21        708.78        719.22        23.42 o                         
  -8   1  21        586.44        593.00        26.77 o                         
  -6   1  21        240.25        231.54         4.73 o                         
  -4   1  21        130.64        134.29         3.37 o                         
  -2   1  21        334.47        314.98         4.64 o                         
   0   1  21        535.06        479.49         6.16 o                         
   2   1  21        650.05        679.72         7.80 o                         
   4   1  21        451.90        435.09         6.70 o                         
   6   1  21        477.90        468.38         7.47 o                         
  -7   2  21         63.63         68.82        11.25 o                         
  -5   2  21        549.72        531.63         6.94 o                         
  -3   2  21        292.36        306.25         4.82 o                         
  -1   2  21        806.24        754.67         7.63 o                         
   1   2  21        982.86        984.56         9.35 o                         
   3   2  21         60.24         53.79         2.57 o                         
   5   2  21        126.47        125.10         3.88 o                         
   7   2  21       1578.28       1588.72        72.82 o                         
  -8   3  21        121.11        136.58         9.39 o                         
  -6   3  21        486.73        522.06         8.88 o                         
  -4   3  21       1528.93       1533.32        13.45 o                         
  -2   3  21        406.11        412.16         5.76 o                         
   0   3  21        413.90        411.83         6.03 o                         
   2   3  21       1121.50       1105.96        12.80 o                         
   4   3  21         15.05         11.72         1.66 o                         
   6   3  21        444.22        446.52        10.10 o                         
  -9   4  21        470.30        461.08        37.21 o                         
  -7   4  21         40.38         33.53         5.49 o                         
  -5   4  21        786.37        810.06         9.18 o                         
  -3   4  21        225.78        221.26         4.86 o                         
  -1   4  21        405.62        400.23         6.42 o                         
   1   4  21        296.77        291.11         5.53 o                         
   3   4  21       1178.22       1194.64        12.59 o                         
   5   4  21        148.18        149.08         4.39 o                         
  -8   5  21        169.33        200.71        17.52 o                         
  -6   5  21         75.69         75.37         3.85 o                         
  -4   5  21        797.54        775.69         9.28 o                         
  -2   5  21         35.05         33.16         2.20 o                         
   0   5  21        132.63        147.96         4.24 o                         
   2   5  21        206.14        209.45         5.27 o                         
   4   5  21        573.92        592.30         8.96 o                         
   6   5  21         49.52         47.63         4.99 o                         
  -7   6  21         70.68         42.04         8.44 o                         
  -5   6  21        350.29        350.34         6.46 o                         
  -3   6  21        218.50        216.30         5.13 o                         
  -1   6  21          7.38          7.67         1.61 o                         
   1   6  21        376.57        396.41         8.15 o                         
   3   6  21         21.22         16.42         1.87 o                         
   5   6  21        126.63        121.55         4.83 o                         
  -6   7  21         16.46         19.17         2.82 o                         
  -4   7  21        171.22        179.79         4.96 o                         
  -2   7  21         12.30         18.14         2.15 o                         
   0   7  21         61.59         66.22         3.35 o                         
   2   7  21        133.04        143.64         4.64 o                         
   4   7  21         15.38         18.87         2.52 o                         
  -5   8  21        168.74        175.58         7.26 o                         
  -3   8  21         66.94         66.97         3.30 o                         
  -1   8  21         59.13         67.27         3.60 o                         
   1   8  21        118.04        115.06         4.24 o                         
   3   8  21         33.04         46.93         4.08 o                         
  -4   9  21         27.82         28.56         3.58 o                         
  -2   9  21        213.22        204.62         9.39 o                         
   0   9  21         47.96         33.15         8.58 o                         
   2   9  21        140.97        151.35        29.93 o                         
  -3  -9  22        381.49        367.51        15.69 o                         
  -1  -9  22         25.88         19.73         8.50 o                         
   1  -9  22         62.65         62.53        15.63 o                         
  -4  -8  22          8.66         10.49         2.39 o                         
  -2  -8  22        145.35        155.57         4.94 o                         
   0  -8  22         23.37         24.49         2.48 o                         
   2  -8  22        158.64        175.37         9.07 o                         
  -5  -7  22          8.03          2.53         2.60 o                         
  -3  -7  22         53.05         56.82         2.79 o                         
  -1  -7  22        142.14        148.77         4.52 o                         
   1  -7  22         23.43         25.73         2.38 o                         
   3  -7  22        252.61        250.22         6.72 o                         
  -6  -6  22        140.44        146.12         6.29 o                         
  -4  -6  22         55.02         52.61         2.76 o                         
  -2  -6  22        547.55        518.56         8.06 o                         
   0  -6  22         21.97         21.20         2.27 o                         
   2  -6  22         90.59         91.71         3.76 o                         
   4  -6  22         62.02         68.24         3.56 o                         
  -7  -5  22        415.90        444.03        18.77 o                         
  -5  -5  22        571.41        592.32         8.25 o                         
  -3  -5  22         38.21         34.32         2.13 o                         
  -1  -5  22        206.13        197.61         5.01 o                         
   1  -5  22         27.57         22.36         2.26 o                         
   3  -5  22         63.52         63.34         3.12 o                         
   5  -5  22         74.23         82.79         3.97 o                         
  -8  -4  22        320.29        348.83        21.46 o                         
  -6  -4  22         45.04         51.63         3.74 o                         
  -4  -4  22        457.79        451.04         7.12 o                         
  -2  -4  22        818.66        791.44         9.62 o                         
   0  -4  22         24.01         28.82         2.29 o                         
   2  -4  22        262.75        269.03         5.54 o                         
   4  -4  22        438.43        434.49         7.44 o                         
   6  -4  22        350.06        343.71         9.34 o                         
  -7  -3  22        240.84        252.93        14.27 o                         
  -5  -3  22         49.60         52.89         2.58 o                         
  -3  -3  22       1762.49       1752.73        13.72 o                         
  -1  -3  22        428.08        444.33         6.63 o                         
   1  -3  22        984.75        956.25         9.87 o                         
   3  -3  22        326.64        337.53         6.17 o                         
   5  -3  22        185.66        187.29         5.05 o                         
  -8  -2  22        413.96        402.71        17.42 o                         
  -6  -2  22         77.72         80.75         4.60 o                         
  -4  -2  22       1283.66       1243.44        11.00 o                         
  -2  -2  22        176.72        168.05         4.04 o                         
   0  -2  22        568.37        545.10         7.00 o                         
   2  -2  22        404.42        407.74         6.35 o                         
   4  -2  22        757.36        756.89         9.48 o                         
   6  -2  22         18.34         16.81         2.29 o                         
  -7  -1  22         75.32         82.49         7.75 o                         
  -5  -1  22         48.36         47.83         2.32 o                         
  -3  -1  22       1106.11       1013.83         9.37 o                         
  -1  -1  22        728.24        722.12         8.83 o                         
   1  -1  22        610.33        613.48         7.60 o                         
   3  -1  22       1655.65       1637.95        13.27 o                         
   5  -1  22        185.76        192.62         4.63 o                         
   7  -1  22        303.04        312.17        18.03 o                         
  -8   0  22        309.61        250.23        14.07 o                         
  -6   0  22         32.40         28.16         1.76 o                         
  -4   0  22        450.36        428.28         6.42 o                         
  -2   0  22         10.56          9.72         1.47 o                         
   0   0  22          0.93          4.02         1.45 o                         
   2   0  22       1173.89       1158.19        10.24 o                         
   4   0  22        147.91        119.09         3.73 o                         
   6   0  22          0.38          0.78         1.46 o                         
  -7   1  22         69.98         62.14         6.17 o                         
  -5   1  22         46.64         40.58         2.13 o                         
  -3   1  22       1132.81       1035.74         9.66 o                         
  -1   1  22        711.76        708.79         7.59 o                         
   1   1  22        604.10        608.71         7.81 o                         
   3   1  22       1677.17       1676.88        13.89 o                         
   5   1  22        188.31        194.30         4.75 o                         
   7   1  22        305.59        282.13        29.74 o                         
  -8   2  22        408.21        429.96        18.27 o                         
  -6   2  22         78.51         79.75         3.45 o                         
  -4   2  22       1268.04       1219.26        10.30 o                         
  -2   2  22        165.29        155.25         3.53 o                         
   0   2  22        567.63        563.37         7.03 o                         
   2   2  22        427.02        426.32         6.47 o                         
   4   2  22        762.87        769.91         9.77 o                         
   6   2  22         17.10         13.64         2.49 o                         
  -7   3  22        239.38        261.46        13.95 o                         
  -5   3  22         51.93         53.04         2.53 o                         
  -3   3  22       1798.01       1792.58        13.38 o                         
  -1   3  22        414.68        411.24         6.17 o                         
   1   3  22       1007.40        975.34         9.77 o                         
   3   3  22        320.89        329.56         6.19 o                         
   5   3  22        189.88        186.86         4.87 o                         
  -8   4  22        310.29        340.02        23.45 o                         
  -6   4  22         43.19         45.71         2.95 o                         
  -4   4  22        448.84        451.19         7.15 o                         
  -2   4  22        817.30        804.72         9.28 o                         
   0   4  22         24.10         26.92         2.07 o                         
   2   4  22        267.80        270.53         5.92 o                         
   4   4  22        435.11        436.18         7.27 o                         
   6   4  22        346.88        339.00        12.16 o                         
  -7   5  22        419.12        437.88        18.55 o                         
  -5   5  22        572.65        605.97         8.38 o                         
  -3   5  22         41.48         34.30         2.25 o                         
  -1   5  22        208.92        200.97         4.82 o                         
   1   5  22         24.25         24.05         2.06 o                         
   3   5  22         62.60         63.57         3.22 o                         
   5   5  22         72.90         79.29         3.65 o                         
  -6   6  22        139.73        149.81         5.78 o                         
  -4   6  22         54.42         52.46         2.85 o                         
  -2   6  22        565.80        537.93         8.39 o                         
   0   6  22         21.82         18.54         2.22 o                         
   2   6  22         88.14         89.14         3.59 o                         
   4   6  22         60.79         66.69         3.22 o                         
  -5   7  22          7.95          6.10         2.25 o                         
  -3   7  22         52.26         50.24         2.87 o                         
  -1   7  22        146.96        152.20         4.81 o                         
   1   7  22         22.79         30.37         2.47 o                         
   3   7  22        247.61        239.77         6.09 o                         
  -4   8  22         10.40         11.83         2.04 o                         
  -2   8  22        147.02        150.03         4.99 o                         
   0   8  22         23.49         19.74         2.29 o                         
   2   8  22        159.70        174.23         6.74 o                         
  -3   9  22        371.93        354.00        15.37 o                         
  -1   9  22         26.06         14.68         9.36 o                         
   1   9  22         61.30         56.94         8.70 o                         
   0  -9  23        117.15        128.50        20.98 o                         
  -3  -8  23        310.75        319.45         8.29 o                         
  -1  -8  23         54.29         49.95         3.04 o                         
   1  -8  23        199.77        219.05        18.76 o                         
  -6  -7  23         68.27         62.40         6.93 o                         
  -4  -7  23         12.48         10.87         2.54 o                         
  -2  -7  23        324.79        322.49         6.79 o                         
   0  -7  23        102.04        117.15         4.45 o                         
   2  -7  23         30.21         31.40         2.54 o                         
   4  -7  23        338.59        363.29        33.14 o                         
  -7  -6  23        239.70        236.42        27.07 o                         
  -5  -6  23         19.04         18.17         2.26 o                         
  -3  -6  23         18.24         17.63         1.88 o                         
  -1  -6  23        207.17        220.84         5.44 o                         
   1  -6  23         17.86         20.07         2.18 o                         
   3  -6  23         99.09        108.91         4.25 o                         
   5  -6  23        150.81        151.30         9.91 o                         
  -6  -5  23        202.26        207.83         7.62 o                         
  -4  -5  23        337.15        344.63         6.47 o                         
  -2  -5  23        328.34        337.48         6.56 o                         
   0  -5  23        298.29        303.22         6.78 o                         
   2  -5  23        362.67        365.19         7.18 o                         
   4  -5  23          3.74          3.25         1.71 o                         
  -7  -4  23        578.46        576.89        21.29 o                         
  -5  -4  23        309.71        303.30         5.80 o                         
  -3  -4  23        700.62        683.80         8.79 o                         
  -1  -4  23        265.35        266.37         5.53 o                         
   1  -4  23         83.54         90.03         3.58 o                         
   3  -4  23        567.70        574.68         8.28 o                         
   5  -4  23         85.46         84.32         3.69 o                         
  -8  -3  23        526.78        576.97        30.04 o                         
  -6  -3  23        803.59        813.25        14.15 o                         
  -4  -3  23        156.57        150.60         4.16 o                         
  -2  -3  23        215.03        199.48         4.50 o                         
   0  -3  23        829.41        852.75         9.68 o                         
   2  -3  23          3.84          5.03         1.53 o                         
   4  -3  23        759.01        753.68        10.32 o                         
   6  -3  23         38.00         37.17         3.37 o                         
  -7  -2  23        478.44        493.15        18.89 o                         
  -5  -2  23       1278.75       1245.27        12.30 o                         
  -3  -2  23       2394.30       2251.80        15.82 o                         
  -1  -2  23        534.68        530.26         7.27 o                         
   1  -2  23        977.57        921.05         9.67 o                         
   3  -2  23        667.57        648.55         8.45 o                         
   5  -2  23        299.64        298.34         6.37 o                         
  -8  -1  23         66.82         62.29         7.81 o                         
  -6  -1  23        148.93        156.18         6.26 o                         
  -4  -1  23         20.85         16.77         1.82 o                         
  -2  -1  23        655.96        605.29         7.13 o                         
   0  -1  23        221.31        220.40         4.54 o                         
   2  -1  23         62.96         62.57         2.66 o                         
   4  -1  23        984.98       1005.37        10.91 o                         
   6  -1  23         82.03         87.03         4.34 o                         
  -7   0  23        289.35        304.37        12.93 o                         
  -5   0  23         89.65         91.80         3.13 o                         
  -3   0  23         80.28         73.62         3.01 o                         
  -1   0  23       1004.59       1033.19        11.88 o                         
   1   0  23         40.66         41.56         2.25 o                         
   3   0  23         31.93         24.08         1.94 o                         
   5   0  23        244.77        241.74         5.50 o                         
   7   0  23          0.06         -6.15         8.26 o                         
  -8   1  23         70.08         77.09        10.03 o                         
  -6   1  23        156.74        153.90         4.71 o                         
  -4   1  23         20.98         17.24         1.64 o                         
  -2   1  23        682.86        640.18         7.23 o                         
   0   1  23        226.67        243.74         4.98 o                         
   2   1  23         61.64         61.31         2.79 o                         
   4   1  23       1002.91       1062.86        11.17 o                         
   6   1  23         78.28         84.97         5.23 o                         
  -7   2  23        462.33        481.41        18.75 o                         
  -5   2  23       1289.28       1242.03        11.91 o                         
  -3   2  23       2418.38       2276.12        15.33 o                         
  -1   2  23        521.81        527.57         6.95 o                         
   1   2  23        985.32        926.40         9.70 o                         
   3   2  23        663.67        660.36         9.01 o                         
   5   2  23        312.57        329.07         6.48 o                         
  -8   3  23        520.63        599.27        42.57 o                         
  -6   3  23        805.51        804.34        11.79 o                         
  -4   3  23        155.21        150.44         4.05 o                         
  -2   3  23        225.07        211.68         4.51 o                         
   0   3  23        823.14        855.28        10.36 o                         
   2   3  23          4.74          4.08         1.48 o                         
   4   3  23        757.62        756.10        10.09 o                         
   6   3  23         35.96         40.05         4.14 o                         
  -7   4  23        574.04        586.24        24.54 o                         
  -5   4  23        300.85        287.96         5.69 o                         
  -3   4  23        687.18        666.76         8.41 o                         
  -1   4  23        262.24        258.28         5.24 o                         
   1   4  23         82.21         93.01         3.51 o                         
   3   4  23        553.50        565.72         8.49 o                         
   5   4  23         81.15         77.70         3.62 o                         
  -6   5  23        204.45        201.92         6.26 o                         
  -4   5  23        336.26        345.03         6.44 o                         
  -2   5  23        345.30        336.60         6.27 o                         
   0   5  23        313.53        321.96         6.77 o                         
   2   5  23        368.14        376.08         7.33 o                         
   4   5  23          2.39          1.19         1.81 o                         
  -7   6  23        245.14        255.60        27.62 o                         
  -5   6  23         21.08         20.28         2.47 o                         
  -3   6  23         20.41         21.03         2.15 o                         
  -1   6  23        202.90        215.24         5.31 o                         
   1   6  23         18.66         21.39         2.14 o                         
   3   6  23         93.97         99.68         4.01 o                         
  -6   7  23         72.73         73.47         5.68 o                         
  -4   7  23         12.44         12.16         2.03 o                         
  -2   7  23        324.67        316.60         7.14 o                         
   0   7  23        106.60        118.74         4.36 o                         
   2   7  23         31.19         32.58         2.51 o                         
  -5   8  23         20.46         14.17         8.13 o                         
  -3   8  23        307.65        320.21         8.61 o                         
  -1   8  23         55.51         56.07         3.40 o                         
   1   8  23        197.98        210.65        13.01 o                         
  -4  -8  24          0.65          2.59         2.76 o                         
  -2  -8  24        229.84        234.81         8.44 o                         
   0  -8  24        518.13        504.00        23.42 o                         
   2  -8  24         15.38         22.23        10.02 o                         
  -5  -7  24        143.10        155.20         8.51 o                         
  -3  -7  24         43.47         46.41         2.98 o                         
  -1  -7  24        417.70        428.61         8.21 o                         
   1  -7  24        293.28        283.13         6.85 o                         
   3  -7  24         63.99         40.60        11.20 o                         
  -6  -6  24         26.47         19.22         3.19 o                         
  -4  -6  24         76.48         78.49         3.35 o                         
  -2  -6  24         67.95         80.27         3.43 o                         
   0  -6  24        114.81        122.91         4.41 o                         
   2  -6  24        280.98        300.98         6.90 o                         
   4  -6  24        228.31        238.70        10.45 o                         
  -7  -5  24        157.64        123.97        20.43 o                         
  -5  -5  24         36.96         34.37         2.40 o                         
  -3  -5  24         93.29         86.89         3.29 o                         
  -1  -5  24        154.74        161.43         4.72 o                         
   1  -5  24         19.75         17.50         2.17 o                         
   3  -5  24         57.91         58.57         3.04 o                         
   5  -5  24        271.78        280.23        12.04 o                         
  -6  -4  24        780.60        831.94        14.99 o                         
  -4  -4  24         71.50         67.70         3.04 o                         
  -2  -4  24        531.08        544.97         8.29 o                         
   0  -4  24       1417.54       1433.70        14.03 o                         
   2  -4  24         28.52         31.42         2.43 o                         
   4  -4  24        235.40        230.13         5.54 o                         
  -7  -3  24         70.05         72.16         8.07 o                         
  -5  -3  24        760.14        743.09         9.64 o                         
  -3  -3  24        354.26        314.03         5.85 o                         
  -1  -3  24         41.63         42.28         2.44 o                         
   1  -3  24        352.68        355.60         6.47 o                         
   3  -3  24        481.34        495.09         7.87 o                         
   5  -3  24        274.09        286.58         6.45 o                         
  -8  -2  24         37.77         30.78        10.82 o                         
  -6  -2  24        514.19        527.99        11.93 o                         
  -4  -2  24         70.98         76.43         2.90 o                         
  -2  -2  24        289.25        257.72         5.36 o                         
   0  -2  24         89.22         87.19         3.19 o                         
   2  -2  24        594.88        578.83         7.96 o                         
   4  -2  24        470.81        482.67         8.09 o                         
   6  -2  24        362.77        357.09        10.38 o                         
  -7  -1  24        142.48        123.22         9.65 o                         
  -5  -1  24        180.19        174.04         4.39 o                         
  -3  -1  24        381.75        348.35         6.24 o                         
  -1  -1  24        405.48        380.96         6.29 o                         
   1  -1  24       1387.31       1327.93        12.04 o                         
   3  -1  24         10.61         12.20         1.67 o                         
   5  -1  24         99.86        109.89         3.91 o                         
  -8   0  24          7.94          2.89         8.15 o                         
  -6   0  24         62.56         54.98         2.60 o                         
  -4   0  24        215.42        209.96         4.77 o                         
  -2   0  24        359.32        351.71         6.48 o                         
   0   0  24        132.00        136.43         4.19 o                         
   2   0  24        194.49        189.41         4.43 o                         
   4   0  24         61.32         62.81         2.95 o                         
   6   0  24         17.49          9.11         2.84 o                         
  -7   1  24        141.57        144.05         9.13 o                         
  -5   1  24        189.43        181.17         4.35 o                         
  -3   1  24        381.34        365.76         6.09 o                         
  -1   1  24        397.45        374.52         6.17 o                         
   1   1  24       1415.69       1353.30        12.53 o                         
   3   1  24         10.74         11.81         1.66 o                         
   5   1  24        103.71        103.98         3.82 o                         
  -8   2  24         38.49         12.20         8.20 o                         
  -6   2  24        508.05        504.97         9.58 o                         
  -4   2  24         66.43         74.84         2.91 o                         
  -2   2  24        295.59        273.43         5.09 o                         
   0   2  24         93.65         97.21         3.48 o                         
   2   2  24        593.79        582.41         8.45 o                         
   4   2  24        474.50        492.73         8.15 o                         
   6   2  24        347.88        362.82        11.79 o                         
  -7   3  24         67.48         64.60         7.59 o                         
  -5   3  24        773.63        767.62         9.36 o                         
  -3   3  24        356.36        321.25         5.66 o                         
  -1   3  24         46.22         47.44         2.49 o                         
   1   3  24        355.39        369.26         6.72 o                         
   3   3  24        476.90        491.83         7.91 o                         
   5   3  24        272.65        281.37         6.68 o                         
  -6   4  24        767.77        771.23        11.74 o                         
  -4   4  24         76.79         74.35         3.14 o                         
  -2   4  24        536.40        538.04         7.68 o                         
   0   4  24       1392.70       1428.08        13.87 o                         
   2   4  24         26.22         31.56         2.46 o                         
   4   4  24        224.92        219.67         5.42 o                         
  -7   5  24        155.92        180.19        23.99 o                         
  -5   5  24         32.36         34.46         2.35 o                         
  -3   5  24         94.81         88.70         3.46 o                         
  -1   5  24        151.73        142.69         4.18 o                         
   1   5  24         18.62         17.91         2.05 o                         
   3   5  24         57.81         61.88         3.18 o                         
   5   5  24        280.30        290.64         9.45 o                         
  -6   6  24         29.30         31.19         3.35 o                         
  -4   6  24         80.19         81.59         3.54 o                         
  -2   6  24         67.27         78.59         3.62 o                         
   0   6  24        119.18        131.29         4.61 o                         
   2   6  24        275.20        289.00         6.60 o                         
   4   6  24        223.30        237.89        10.61 o                         
  -5   7  24        148.41        140.35         6.43 o                         
  -3   7  24         42.57         39.16         2.92 o                         
  -1   7  24        414.70        426.10         8.68 o                         
   1   7  24        291.96        295.72         6.60 o                         
  -4   8  24          0.34          1.55         2.86 o                         
  -2   8  24        225.33        237.56         9.37 o                         
   0   8  24        527.23        557.58        24.07 o                         
  -1  -8  25         82.58         92.55        12.17 o                         
  -4  -7  25        282.93        273.41         7.32 o                         
  -2  -7  25         96.38        101.59         4.09 o                         
   0  -7  25         83.26         83.36         3.93 o                         
   2  -7  25        331.52        282.10        30.06 o                         
  -5  -6  25         43.93         45.03         4.50 o                         
  -3  -6  25        193.97        210.30         5.31 o                         
  -1  -6  25        239.26        251.26         6.05 o                         
   1  -6  25         96.22        104.58         4.34 o                         
   3  -6  25        232.55        240.90        10.62 o                         
  -6  -5  25        734.93        774.07        20.01 o                         
  -4  -5  25        213.93        223.68         5.45 o                         
  -2  -5  25         48.19         49.51         2.74 o                         
   0  -5  25         56.39         54.92         3.23 o                         
   2  -5  25        574.98        618.91         9.81 o                         
   4  -5  25        123.59        132.83         7.84 o                         
  -7  -4  25         46.20         37.14         8.92 o                         
  -5  -4  25         63.46         71.86         3.09 o                         
  -3  -4  25        230.81        232.17         5.53 o                         
  -1  -4  25         32.13         31.01         2.55 o                         
   1  -4  25       1349.94       1384.13        14.39 o                         
   3  -4  25        212.54        228.35         5.81 o                         
   5  -4  25         58.74         45.41         6.15 o                         
  -8  -3  25        323.52        338.40        32.52 o                         
  -6  -3  25        162.29        158.65         6.54 o                         
  -4  -3  25         13.81         15.17         1.83 o                         
  -2  -3  25        424.03        419.11         6.97 o                         
   0  -3  25        145.60        149.84         4.31 o                         
   2  -3  25        370.28        368.24         7.00 o                         
   4  -3  25        138.86        137.91         4.68 o                         
  -7  -2  25         35.56         31.42         7.15 o                         
  -5  -2  25        319.23        292.79         6.04 o                         
  -3  -2  25        436.19        415.62         6.91 o                         
  -1  -2  25        192.88        179.79         4.57 o                         
   1  -2  25        225.17        222.49         5.15 o                         
   3  -2  25        152.72        159.34         4.59 o                         
   5  -2  25        208.61        228.90         5.83 o                         
  -8  -1  25          2.74         -5.13         7.07 o                         
  -6  -1  25        135.51        136.52         6.09 o                         
  -4  -1  25        345.29        328.47         6.37 o                         
  -2  -1  25        138.29        122.60         3.82 o                         
   0  -1  25        106.80        111.99         3.72 o                         
   2  -1  25        434.11        415.23         6.79 o                         
   4  -1  25         96.96        109.36         3.85 o                         
   6  -1  25        416.25        412.45        25.32 o                         
  -7   0  25          4.37          5.45         3.83 o                         
  -5   0  25        321.83        329.33         5.97 o                         
  -3   0  25         13.71         12.21         1.74 o                         
  -1   0  25        157.08        155.17         4.47 o                         
   1   0  25        646.32        666.42         8.89 o                         
   3   0  25          2.86          1.81         1.52 o                         
   5   0  25        129.82        122.99         4.41 o                         
  -6   1  25        133.25        133.44         4.95 o                         
  -4   1  25        352.55        340.75         6.45 o                         
  -2   1  25        143.41        132.56         3.91 o                         
   0   1  25        112.17        118.72         3.83 o                         
   2   1  25        424.16        399.81         6.83 o                         
   4   1  25         97.95        106.81         3.84 o                         
   6   1  25        412.89        425.47        18.21 o                         
  -7   2  25         36.24         30.18         8.11 o                         
  -5   2  25        330.24        312.61         6.12 o                         
  -3   2  25        426.39        417.40         6.44 o                         
  -1   2  25        188.76        174.87         4.83 o                         
   1   2  25        215.16        214.60         5.06 o                         
   3   2  25        155.59        150.57         4.57 o                         
   5   2  25        212.75        231.98         6.09 o                         
  -8   3  25        321.40        300.69        30.56 o                         
  -6   3  25        159.93        158.30         5.49 o                         
  -4   3  25         18.42         21.91         1.98 o                         
  -2   3  25        422.98        443.78         7.01 o                         
   0   3  25        145.35        147.64         4.37 o                         
   2   3  25        367.01        372.90         6.88 o                         
   4   3  25        139.96        139.53         4.59 o                         
  -7   4  25         45.31         39.77         9.06 o                         
  -5   4  25         65.36         73.20         3.08 o                         
  -3   4  25        220.23        227.39         5.27 o                         
  -1   4  25         33.42         38.01         2.53 o                         
   1   4  25       1347.89       1366.48        13.86 o                         
   3   4  25        202.72        225.83         5.60 o                         
   5   4  25         61.06         60.54         4.76 o                         
  -6   5  25        723.83        725.44        15.67 o                         
  -4   5  25        220.16        218.36         5.12 o                         
  -2   5  25         50.04         47.97         2.66 o                         
   0   5  25         60.11         53.35         3.19 o                         
   2   5  25        563.93        589.61         9.35 o                         
   4   5  25        123.21        120.89         6.05 o                         
  -5   6  25         41.33         46.51         3.65 o                         
  -3   6  25        193.45        216.48         5.83 o                         
  -1   6  25        240.95        251.13         6.15 o                         
   1   6  25         87.22         87.92         3.80 o                         
   3   6  25        236.03        250.19         8.70 o                         
  -4   7  25        278.71        269.61         6.92 o                         
  -2   7  25         97.83        100.91         4.44 o                         
   0   7  25         85.07         87.32         3.84 o                         
   2   7  25        329.48        342.64        23.54 o                         
  -1   8  25         83.50         64.48        15.38 o                         
   1   8  25        201.30        242.78        28.37 o                         
  -2  -8  26        316.23        316.29        31.19 o                         
  -3  -7  26        697.41        705.54        15.17 o                         
  -1  -7  26        204.60        213.41         9.47 o                         
   1  -7  26         13.24         10.00         9.46 o                         
  -6  -6  26         17.13         17.15         3.40 o                         
  -4  -6  26         62.70         69.74         3.45 o                         
  -2  -6  26         71.12         77.09         3.43 o                         
   0  -6  26        149.71        159.21         5.11 o                         
   2  -6  26        173.27        194.27         9.57 o                         
  -5  -5  26         99.32         91.05         3.68 o                         
  -3  -5  26        215.73        210.86         5.13 o                         
  -1  -5  26         37.89         44.46         2.93 o                         
   1  -5  26        258.81        272.97         6.75 o                         
   3  -5  26        229.13        225.95        10.18 o                         
  -6  -4  26         20.48         15.68         3.16 o                         
  -4  -4  26        119.10        132.13         4.31 o                         
  -2  -4  26        147.49        145.48         4.45 o                         
   0  -4  26        279.42        289.23         6.71 o                         
   2  -4  26        581.89        603.47         9.43 o                         
   4  -4  26         77.11         93.30         5.40 o                         
  -7  -3  26         86.84         94.50        16.61 o                         
  -5  -3  26        282.30        287.09         6.41 o                         
  -3  -3  26       2018.15       1991.60        16.02 o                         
  -1  -3  26         91.67         90.48         3.58 o                         
   1  -3  26         71.81         72.21         3.19 o                         
   3  -3  26       1080.25       1117.25        13.64 o                         
   5  -3  26         48.47         47.21         4.51 o                         
  -6  -2  26         48.58         52.61         4.60 o                         
  -4  -2  26        493.59        478.87         7.79 o                         
  -2  -2  26       1100.86       1087.53        11.74 o                         
   0  -2  26        349.58        339.89         6.36 o                         
   2  -2  26        501.65        513.41         8.09 o                         
   4  -2  26        638.87        649.32         9.79 o                         
  -7  -1  26        178.36        185.36        14.13 o                         
  -5  -1  26        271.61        279.82         5.83 o                         
  -3  -1  26         18.03         15.45         1.88 o                         
  -1  -1  26        585.71        574.99         9.12 o                         
   1  -1  26        625.32        631.50         9.01 o                         
   3  -1  26        209.69        206.84         5.14 o                         
   5  -1  26        122.49        130.62         4.79 o                         
  -6   0  26          6.15         10.81         3.87 o                         
  -4   0  26        296.54        304.49         5.94 o                         
  -2   0  26        186.30        201.14         5.18 o                         
   0   0  26         18.59         19.82         2.01 o                         
   2   0  26        338.22        318.36         6.23 o                         
   4   0  26          2.61          2.44         1.75 o                         
  -7   1  26        178.61        181.46        14.36 o                         
  -5   1  26        271.92        282.35         5.86 o                         
  -3   1  26         13.63         10.70         1.72 o                         
  -1   1  26        598.28        576.27         8.46 o                         
   1   1  26        616.97        619.52         8.82 o                         
   3   1  26        225.54        226.90         5.50 o                         
   5   1  26        119.81        132.13         4.86 o                         
  -6   2  26         50.56         49.22         3.57 o                         
  -4   2  26        510.99        487.32         7.83 o                         
  -2   2  26       1129.31       1121.43        11.40 o                         
   0   2  26        350.28        333.83         6.48 o                         
   2   2  26        503.99        520.16         8.38 o                         
   4   2  26        633.33        640.91         9.52 o                         
  -7   3  26         91.04        105.01        14.35 o                         
  -5   3  26        286.84        289.04         6.10 o                         
  -3   3  26       1974.15       1962.66        15.74 o                         
  -1   3  26         95.10         93.16         3.68 o                         
   1   3  26         67.35         64.27         3.05 o                         
   3   3  26       1070.50       1112.53        12.89 o                         
   5   3  26         47.20         48.69         4.18 o                         
  -6   4  26         21.20         18.90         2.50 o                         
  -4   4  26        128.64        137.66         4.38 o                         
  -2   4  26        137.41        141.21         4.50 o                         
   0   4  26        279.48        307.69         7.12 o                         
   2   4  26        579.19        581.47         9.01 o                         
   4   4  26         70.11         74.91         4.01 o                         
  -5   5  26         96.70         87.34         3.69 o                         
  -3   5  26        217.71        212.36         5.30 o                         
  -1   5  26         35.47         33.57         2.59 o                         
   1   5  26        255.53        281.58         6.50 o                         
   3   5  26        242.06        246.21         7.83 o                         
  -6   6  26         17.86         17.48         2.89 o                         
  -4   6  26         64.47         63.91         3.14 o                         
  -2   6  26         73.61         78.89         3.59 o                         
   0   6  26        150.34        154.57         4.81 o                         
   2   6  26        169.02        171.22         9.01 o                         
  -3   7  26        707.23        716.50        16.92 o                         
  -1   7  26        201.55        210.95        10.86 o                         
   1   7  26         13.36         13.28         6.33 o                         
  -2   8  26        314.06        313.52        32.16 o                         
  -4  -7  27         52.50         45.99         4.25 o                         
  -2  -7  27         91.43         98.72        12.78 o                         
  -5  -6  27         61.79         56.57        13.67 o                         
  -3  -6  27        123.46        133.78         4.73 o                         
  -1  -6  27        107.27         98.31         4.10 o                         
   1  -6  27         47.96         49.22        10.54 o                         
  -6  -5  27         68.14         77.11         6.48 o                         
  -4  -5  27          8.93          7.38         1.76 o                         
  -2  -5  27        344.24        331.70         6.76 o                         
   0  -5  27        538.21        549.32         9.61 o                         
   2  -5  27         16.94         20.63         3.93 o                         
   4  -5  27        331.50        340.86        33.29 o                         
  -5  -4  27        129.15        124.94         4.25 o                         
  -3  -4  27         72.42         68.90         3.33 o                         
  -1  -4  27       1211.75       1251.34        13.89 o                         
   1  -4  27         67.49         84.91         3.90 o                         
   3  -4  27         37.74         30.77         2.78 o                         
  -6  -3  27         20.94         21.04         3.16 o                         
  -4  -3  27         15.56         15.00         1.95 o                         
  -2  -3  27        648.62        651.89         9.36 o                         
   0  -3  27        405.07        396.27         7.23 o                         
   2  -3  27        211.99        206.69         5.38 o                         
   4  -3  27        386.75        420.22        10.67 o                         
  -7  -2  27        587.04        548.92        58.46 o                         
  -5  -2  27         31.72         25.84         2.35 o                         
  -3  -2  27        286.77        286.82         6.07 o                         
  -1  -2  27        325.57        321.99         6.53 o                         
   1  -2  27        120.95        140.55         4.47 o                         
   3  -2  27       1398.25       1452.68        15.41 o                         
   5  -2  27        199.82        200.92         9.08 o                         
  -8  -1  27        185.27        171.84        23.47 o                         
  -6  -1  27        244.33        270.17        14.24 o                         
  -4  -1  27          7.73          6.67         1.67 o                         
  -2  -1  27        284.56        283.91         6.17 o                         
   0  -1  27        570.43        545.76         8.62 o                         
   2  -1  27        187.07        184.35         4.99 o                         
   4  -1  27        221.98        220.95         5.68 o                         
  -7   0  27        219.86        239.35        28.75 o                         
  -5   0  27          0.49          2.09         1.47 o                         
  -3   0  27          1.88          1.60         1.64 o                         
  -1   0  27        115.25        117.66         4.28 o                         
   1   0  27         57.94         69.73         3.32 o                         
   3   0  27        474.00        490.64         8.39 o                         
   5   0  27         37.32         30.37         2.69 o                         
  -6   1  27        248.48        236.98        13.39 o                         
  -4   1  27          7.57          5.37         1.57 o                         
  -2   1  27        291.22        282.84         6.02 o                         
   0   1  27        567.36        561.02         8.47 o                         
   2   1  27        185.96        182.76         5.10 o                         
   4   1  27        212.59        204.98         5.77 o                         
  -5   2  27         28.76         23.86         2.16 o                         
  -3   2  27        286.94        284.94         6.00 o                         
  -1   2  27        325.75        339.60         6.60 o                         
   1   2  27        123.86        144.52         4.67 o                         
   3   2  27       1426.67       1482.72        15.06 o                         
   5   2  27        189.11        191.39         7.49 o                         
  -6   3  27         25.27         19.98         2.62 o                         
  -4   3  27         16.17         15.21         1.91 o                         
  -2   3  27        630.31        615.62         8.97 o                         
   0   3  27        410.58        423.14         7.84 o                         
   2   3  27        209.48        195.57         5.25 o                         
   4   3  27        374.81        406.21         8.81 o                         
  -5   4  27        130.08        123.40         4.05 o                         
  -3   4  27         76.61         73.03         3.51 o                         
  -1   4  27       1215.86       1294.28        13.60 o                         
   1   4  27         66.43         77.02         3.63 o                         
   3   4  27         43.44         36.98         2.66 o                         
  -6   5  27         62.01         62.66         4.33 o                         
  -4   5  27          9.20         10.20         1.84 o                         
  -2   5  27        361.08        354.49         7.31 o                         
   0   5  27        520.73        562.06         9.48 o                         
   2   5  27         15.52         16.53         2.44 o                         
  -5   6  27         61.97         52.58         7.93 o                         
  -3   6  27        127.76        134.77         4.47 o                         
  -1   6  27        110.29        111.61         4.43 o                         
   1   6  27         49.22         46.18         6.66 o                         
  -4   7  27         53.17         51.03         4.92 o                         
  -2   7  27         91.98         89.22        17.35 o                         
  -4  -6  28         18.31          8.05         2.43 o                         
  -2  -6  28         56.38         66.60         3.98 o                         
   0  -6  28         73.51         70.92        11.14 o                         
  -5  -5  28         97.11         97.46         6.89 o                         
  -3  -5  28          0.24          2.94         1.73 o                         
  -1  -5  28        210.35        218.40         5.98 o                         
   1  -5  28        115.47        114.37         7.13 o                         
  -6  -4  28        239.97        254.71        12.28 o                         
  -4  -4  28         47.36         45.55         2.99 o                         
  -2  -4  28        292.96        292.41         6.68 o                         
   0  -4  28        808.48        834.95        11.91 o                         
   2  -4  28         88.31         87.27         4.57 o                         
  -5  -3  28         30.40         29.01         2.43 o                         
  -3  -3  28        741.17        710.58         9.93 o                         
  -1  -3  28        595.82        610.69         9.09 o                         
   1  -3  28        340.66        347.49         7.00 o                         
   3  -3  28        125.06        138.34         6.35 o                         
  -6  -2  28         43.53         37.95         7.14 o                         
  -4  -2  28        817.54        808.32        10.65 o                         
  -2  -2  28         65.25         56.95         2.99 o                         
   0  -2  28        750.56        764.40        10.41 o                         
   2  -2  28        185.94        192.86         5.41 o                         
   4  -2  28        247.41        249.59        10.19 o                         
  -7  -1  28        214.81        201.50        17.27 o                         
  -5  -1  28        589.43        592.39         8.91 o                         
  -3  -1  28        219.48        214.61         5.60 o                         
  -1  -1  28        293.60        303.56         6.52 o                         
   1  -1  28        260.88        269.75         6.17 o                         
   3  -1  28        135.87        134.00         4.60 o                         
  -6   0  28        108.37        118.93        12.35 o                         
  -4   0  28        347.77        348.14         6.90 o                         
  -2   0  28         42.37         34.71         2.59 o                         
   0   0  28        321.05        315.84         6.88 o                         
   2   0  28         11.54         15.04         2.28 o                         
   4   0  28        144.47        160.55         5.80 o                         
  -5   1  28        577.56        585.58         9.32 o                         
  -3   1  28        221.94        218.23         5.49 o                         
  -1   1  28        292.62        294.14         6.50 o                         
   1   1  28        257.47        254.92         6.15 o                         
   3   1  28        136.20        134.62         4.86 o                         
  -6   2  28         46.60         45.78         7.59 o                         
  -4   2  28        834.92        850.52        10.87 o                         
  -2   2  28         63.81         58.06         3.01 o                         
   0   2  28        753.51        778.16        11.92 o                         
   2   2  28        183.22        188.01         5.45 o                         
   4   2  28        238.43        254.72         8.33 o                         
  -5   3  28         28.72         27.01         2.45 o                         
  -3   3  28        738.65        700.33        10.39 o                         
  -1   3  28        579.80        591.62         9.37 o                         
   1   3  28        349.09        348.64         7.18 o                         
   3   3  28        126.54        139.53         5.11 o                         
  -6   4  28        244.08        252.40         7.99 o                         
  -4   4  28         51.84         45.48         2.91 o                         
  -2   4  28        295.96        306.55         6.78 o                         
   0   4  28        810.29        849.67        11.67 o                         
   2   4  28         93.12        101.63         4.33 o                         
  -5   5  28         97.14         86.92         4.77 o                         
  -3   5  28          0.19          2.53         1.80 o                         
  -1   5  28        210.32        227.77         6.10 o                         
   1   5  28        114.85        121.13         7.85 o                         
   3   5  28         52.76         64.60        15.12 o                         
  -4   6  28         17.11         17.29         3.11 o                         
  -2   6  28         58.34         61.93         4.66 o                         
   0   6  28         71.56         66.04         8.57 o                         
  -3  -6  29         63.57         63.40        10.77 o                         
  -1  -6  29        147.25        156.02        16.11 o                         
  -4  -5  29        229.28        221.11         7.99 o                         
  -2  -5  29        150.43        143.02         5.65 o                         
   0  -5  29        106.46        110.71        11.47 o                         
   2  -5  29        209.07        225.33        26.85 o                         
  -5  -4  29        216.95        220.74         7.53 o                         
  -3  -4  29         96.31        103.12         4.29 o                         
  -1  -4  29         40.80         42.57         2.88 o                         
   1  -4  29        243.66        263.19         9.92 o                         
  -6  -3  29         22.36         11.61         8.69 o                         
  -4  -3  29        900.58        899.43        11.95 o                         
  -2  -3  29        318.96        301.34         6.64 o                         
   0  -3  29        232.09        232.93         6.05 o                         
   2  -3  29        258.45        284.41         8.98 o                         
  -5  -2  29        251.80        264.75         6.47 o                         
  -3  -2  29       1491.79       1501.09        17.03 o                         
  -1  -2  29         76.05         73.21         3.49 o                         
   1  -2  29        148.67        159.55         5.12 o                         
   3  -2  29        380.42        393.80        13.81 o                         
  -6  -1  29          1.89         -2.55         7.41 o                         
  -4  -1  29         28.80         27.11         2.38 o                         
  -2  -1  29        218.09        227.71         6.17 o                         
   0  -1  29        276.36        272.95         6.81 o                         
   2  -1  29        215.30        222.18         5.86 o                         
  -5   0  29        141.50        141.73         4.41 o                         
  -3   0  29          3.54          1.21         1.77 o                         
  -1   0  29          9.50          8.79         2.02 o                         
   1   0  29        418.80        427.54         8.59 o                         
   3   0  29         10.29         11.70         2.22 o                         
  -6   1  29          1.34          3.98         7.54 o                         
  -4   1  29         33.31         31.66         2.41 o                         
  -2   1  29        218.60        217.20         6.02 o                         
   0   1  29        273.40        266.57         6.53 o                         
   2   1  29        205.04        197.62         5.90 o                         
  -5   2  29        238.81        247.63         6.32 o                         
  -3   2  29       1512.90       1544.77        15.73 o                         
  -1   2  29         75.02         77.22         3.51 o                         
   1   2  29        157.82        165.00         5.16 o                         
   3   2  29        386.77        408.19        13.77 o                         
  -6   3  29         24.18         20.17        10.50 o                         
  -4   3  29        883.90        883.87        11.53 o                         
  -2   3  29        316.47        304.66         6.81 o                         
   0   3  29        227.55        223.72         5.88 o                         
   2   3  29        251.41        263.97         7.25 o                         
  -5   4  29        215.64        204.83         7.13 o                         
  -3   4  29         93.65         99.24         4.32 o                         
  -1   4  29         39.93         41.70         2.92 o                         
   1   4  29        243.05        266.58        10.55 o                         
  -4   5  29        241.43        243.00         8.88 o                         
  -2   5  29        146.44        146.87         6.90 o                         
   0   5  29        103.23        105.50        10.79 o                         
  -3   6  29         69.11         62.21        10.18 o                         
  -1   6  29        145.05        154.39        15.64 o                         
  -2  -6  30        335.52        280.29        30.51 o                         
  -3  -5  30         71.62         70.46         8.87 o                         
  -1  -5  30         64.28         52.96         8.19 o                         
  -4  -4  30        775.44        788.94        12.64 o                         
  -2  -4  30        257.60        266.28         6.99 o                         
   0  -4  30         85.31         82.69         9.89 o                         
  -5  -3  30          3.78          4.62         2.15 o                         
  -3  -3  30        268.00        257.58         6.27 o                         
  -1  -3  30        121.95        125.98         4.66 o                         
   1  -3  30        137.15        185.70        17.28 o                         
  -6  -2  30          9.04         25.68        10.28 o                         
  -4  -2  30        117.35        116.89         4.42 o                         
  -2  -2  30        785.01        796.88        11.18 o                         
   0  -2  30         40.32         45.46         3.07 o                         
   2  -2  30        473.40        395.45        24.58 o                         
  -5  -1  30         59.42         55.95         3.22 o                         
  -3  -1  30        413.28        408.11         8.31 o                         
  -1  -1  30         14.27         14.13         2.15 o                         
   1  -1  30        201.30        222.08         6.45 o                         
   3  -1  30         27.27         15.61         8.97 o                         
  -6   0  30          0.75          1.39         5.74 o                         
  -4   0  30         26.37         25.20         2.27 o                         
  -2   0  30         68.80         65.13         3.27 o                         
   0   0  30         75.25         81.17         3.98 o                         
   2   0  30        117.40        119.83         4.98 o                         
  -5   1  30         57.27         55.27         3.08 o                         
  -3   1  30        425.06        432.45         8.31 o                         
  -1   1  30         12.53         10.78         2.05 o                         
   1   1  30        206.64        227.09         6.31 o                         
   3   1  30         24.47         16.71        10.45 o                         
  -4   2  30        108.09        109.02         4.29 o                         
  -2   2  30        774.57        784.70        11.03 o                         
   0   2  30         40.49         43.56         3.00 o                         
   2   2  30        461.37        494.33        38.88 o                         
  -5   3  30          3.38          6.76         2.03 o                         
  -3   3  30        266.64        273.78         6.78 o                         
  -1   3  30        123.01        126.06         4.52 o                         
   1   3  30        141.79        157.27        17.17 o                         
   3   3  30        107.31         87.77        17.05 o                         
  -4   4  30        764.72        790.51        11.98 o                         
  -2   4  30        251.72        259.58         6.93 o                         
   0   4  30         85.53         95.18        11.56 o                         
  -3   5  30         72.92         61.00         9.58 o                         
  -1   5  30         63.05         69.84         9.34 o                         
  -2   6  30        330.39        339.59        23.07 o                         
  -3  -4  31        423.35        421.81        63.60 o                         
  -1  -4  31         79.24         89.12        12.99 o                         
   1  -4  31         73.36         92.24        17.79 o                         
  -4  -3  31        327.86        312.89         8.51 o                         
  -2  -3  31        181.74        186.78         5.75 o                         
   0  -3  31         95.42         79.06        15.77 o                         
  -5  -2  31         42.38         33.90         2.90 o                         
  -3  -2  31        168.03        174.48         5.70 o                         
  -1  -2  31        483.72        508.52         9.17 o                         
   1  -2  31        310.47        295.96        29.56 o                         
  -4  -1  31        116.52        127.56         4.86 o                         
  -2  -1  31        383.71        384.71         8.33 o                         
   0  -1  31         64.64         66.88         3.77 o                         
   2  -1  31        389.17        375.03        35.28 o                         
  -5   0  31         87.74         88.77         4.01 o                         
  -3   0  31        336.69        326.18         7.21 o                         
  -1   0  31        344.11        343.63         7.31 o                         
   1   0  31          5.70         16.08         6.75 o                         
  -4   1  31        117.19        126.92         4.62 o                         
  -2   1  31        377.85        366.45         8.12 o                         
   0   1  31         63.58         67.75         3.84 o                         
   2   1  31        387.01        370.81        33.55 o                         
  -5   2  31         42.76         43.17         2.89 o                         
  -3   2  31        159.54        162.89         5.50 o                         
  -1   2  31        496.92        521.73         9.89 o                         
   1   2  31        307.09        363.31        23.90 o                         
  -4   3  31        329.69        322.53         8.12 o                         
  -2   3  31        184.47        193.95         6.52 o                         
   0   3  31        100.70        105.75        10.60 o                         
   2   3  31        297.22        287.75        30.11 o                         
  -5   4  31        122.51         94.97        17.91 o                         
  -3   4  31        424.42        430.13        25.83 o                         
  -1   4  31         70.92         66.46        11.13 o                         
   1   4  31         72.97         86.99        18.02 o                         
  -2  -4  32         74.75         62.78        15.71 o                         
  -3  -3  32        117.23        128.10        14.38 o                         
  -1  -3  32        438.23        400.47        36.20 o                         
  -4  -2  32        635.63        589.31        13.80 o                         
  -2  -2  32         99.89         91.27        12.51 o                         
   0  -2  32        589.72        555.24        28.60 o                         
   2  -2  32        322.46        330.15        32.62 o                         
  -5  -1  32        175.24        167.30         5.81 o                         
  -3  -1  32        280.62        280.45         7.22 o                         
  -1  -1  32        480.91        484.83        20.16 o                         
   1  -1  32         84.59         89.87        18.19 o                         
  -4   0  32         60.65         48.68         3.13 o                         
  -2   0  32        396.67        406.99         8.28 o                         
   0   0  32        285.57        283.02        21.77 o                         
  -5   1  32        180.93        185.93         5.61 o                         
  -3   1  32        282.97        287.03         7.32 o                         
  -1   1  32        494.46        492.50        36.46 o                         
  -4   2  32        626.69        633.24        18.46 o                         
  -2   2  32        102.55        125.32        24.12 o                         
   0   2  32        582.38        535.45        42.87 o                         
  -3   3  32        116.82        100.83        18.52 o                         
  -1   3  32        445.40        440.70        34.90 o                         
   1   3  32         42.24         31.82        11.11 o                         
  -2   4  32         75.34         62.25        14.77 o                         
   0   4  32          8.24         -5.31         8.61 o                         
  -1  -2  33        287.50        291.84        30.68 o                         
  -4  -1  33        984.52        939.33        54.57 o                         
  -2  -1  33          1.99         10.18         6.83 o                         
   0  -1  33        210.83        201.89        25.61 o                         
  -1   0  33         22.17         13.41         9.76 o                         
  -2   1  33          2.55          0.14         5.53 o                         
  -3   2  33        188.53        173.36        24.37 o                         
  -1   2  33        290.96        337.65        33.62 o                         
  -1  -1  34         66.22         63.25        12.77 o                         
                                                                                
